# Supplementary material for: MassiveFold: unveiling AlphaFold’s hidden potential with optimized and parallelized massive sampling
Source: Nat Comput Sci. 2024 Nov 11;4(11):824–8. doi: 10.1038/s43588-024-00714-4 (PMC11578886; doi:10.1038/s43588-024-00714-4)
Supplement: Supplementary file 3 — Data for Supplementary Figs. 3 and 4a,b. [file 43588_2024_714_MOESM3_ESM.xlsx]

## Sheet: data_SFigure_3
global_rank	iptm+ptm	parameters	file	version	NN_model
1	0.923158	basic_1005	ranked_0_unrelaxed_model_3_multimer_v1_pred_23.pdb	v1	3_v1
2	0.923083	basic_1005	ranked_1_unrelaxed_model_1_multimer_v1_pred_10.pdb	v1	1_v1
3	0.922911	basic_1005	ranked_2_unrelaxed_model_5_multimer_v1_pred_0.pdb	v1	5_v1
4	0.921318	basic_1005	ranked_3_unrelaxed_model_3_multimer_v1_pred_14.pdb	v1	3_v1
5	0.917566	basic_1005	ranked_4_unrelaxed_model_5_multimer_v1_pred_23.pdb	v1	5_v1
6	0.917144	basic_1005	ranked_5_unrelaxed_model_3_multimer_v1_pred_54.pdb	v1	3_v1
7	0.915958	basic_1005	ranked_6_unrelaxed_model_4_multimer_v1_pred_3.pdb	v1	4_v1
8	0.914999	basic_1005	ranked_7_unrelaxed_model_3_multimer_v1_pred_12.pdb	v1	3_v1
9	0.914807	basic_1005	ranked_8_unrelaxed_model_4_multimer_v1_pred_54.pdb	v1	4_v1
10	0.913519	basic_1005	ranked_9_unrelaxed_model_5_multimer_v1_pred_2.pdb	v1	5_v1
11	0.912626	basic_1005	ranked_10_unrelaxed_model_3_multimer_v1_pred_35.pdb	v1	3_v1
12	0.911192	basic_1005	ranked_11_unrelaxed_model_1_multimer_v1_pred_66.pdb	v1	1_v1
13	0.904927	basic_1005	ranked_12_unrelaxed_model_5_multimer_v1_pred_35.pdb	v1	5_v1
14	0.895599	basic_1005	ranked_13_unrelaxed_model_5_multimer_v1_pred_3.pdb	v1	5_v1
15	0.89281	basic_1005	ranked_14_unrelaxed_model_5_multimer_v1_pred_44.pdb	v1	5_v1
16	0.889702	basic_1005	ranked_15_unrelaxed_model_5_multimer_v1_pred_22.pdb	v1	5_v1
17	0.882314	basic_1005	ranked_16_unrelaxed_model_5_multimer_v1_pred_4.pdb	v1	5_v1
18	0.868108	basic_1005	ranked_17_unrelaxed_model_5_multimer_v1_pred_11.pdb	v1	5_v1
19	0.846459	basic_1005	ranked_18_unrelaxed_model_3_multimer_v1_pred_20.pdb	v1	3_v1
20	0.797738	basic_1005	ranked_19_unrelaxed_model_3_multimer_v1_pred_26.pdb	v1	3_v1
21	0.625184	basic_1005	ranked_20_unrelaxed_model_2_multimer_v1_pred_10.pdb	v1	2_v1
22	0.598755	basic_1005	ranked_21_unrelaxed_model_2_multimer_v1_pred_36.pdb	v1	2_v1
23	0.582756	basic_1005	ranked_22_unrelaxed_model_2_multimer_v1_pred_17.pdb	v1	2_v1
24	0.580561	basic_1005	ranked_23_unrelaxed_model_2_multimer_v1_pred_22.pdb	v1	2_v1
25	0.574566	basic_1005	ranked_24_unrelaxed_model_2_multimer_v1_pred_33.pdb	v1	2_v1
26	0.566216	basic_1005	ranked_25_unrelaxed_model_2_multimer_v1_pred_41.pdb	v1	2_v1
27	0.565819	basic_1005	ranked_26_unrelaxed_model_2_multimer_v1_pred_49.pdb	v1	2_v1
28	0.551429	basic_1005	ranked_27_unrelaxed_model_2_multimer_v1_pred_3.pdb	v1	2_v1
29	0.542102	basic_1005	ranked_28_unrelaxed_model_5_multimer_v1_pred_52.pdb	v1	5_v1
30	0.530912	basic_1005	ranked_29_unrelaxed_model_2_multimer_v1_pred_29.pdb	v1	2_v1
31	0.526071	basic_1005	ranked_30_unrelaxed_model_5_multimer_v1_pred_60.pdb	v1	5_v1
32	0.52359	basic_1005	ranked_31_unrelaxed_model_2_multimer_v1_pred_65.pdb	v1	2_v1
33	0.517151	basic_1005	ranked_32_unrelaxed_model_5_multimer_v1_pred_58.pdb	v1	5_v1
34	0.514421	basic_1005	ranked_33_unrelaxed_model_4_multimer_v1_pred_31.pdb	v1	4_v1
35	0.509655	basic_1005	ranked_34_unrelaxed_model_2_multimer_v1_pred_12.pdb	v1	2_v1
36	0.508865	basic_1005	ranked_35_unrelaxed_model_5_multimer_v1_pred_10.pdb	v1	5_v1
37	0.507666	basic_1005	ranked_36_unrelaxed_model_2_multimer_v1_pred_27.pdb	v1	2_v1
38	0.504996	basic_1005	ranked_37_unrelaxed_model_5_multimer_v1_pred_38.pdb	v1	5_v1
39	0.502892	basic_1005	ranked_38_unrelaxed_model_5_multimer_v1_pred_49.pdb	v1	5_v1
40	0.502858	basic_1005	ranked_39_unrelaxed_model_5_multimer_v1_pred_27.pdb	v1	5_v1
41	0.50162	basic_1005	ranked_40_unrelaxed_model_5_multimer_v1_pred_48.pdb	v1	5_v1
42	0.497897	basic_1005	ranked_41_unrelaxed_model_5_multimer_v1_pred_19.pdb	v1	5_v1
43	0.49231	basic_1005	ranked_42_unrelaxed_model_2_multimer_v1_pred_37.pdb	v1	2_v1
44	0.492078	basic_1005	ranked_43_unrelaxed_model_5_multimer_v1_pred_66.pdb	v1	5_v1
45	0.487382	basic_1005	ranked_44_unrelaxed_model_5_multimer_v1_pred_28.pdb	v1	5_v1
46	0.486788	basic_1005	ranked_45_unrelaxed_model_5_multimer_v1_pred_25.pdb	v1	5_v1
47	0.482674	basic_1005	ranked_46_unrelaxed_model_5_multimer_v1_pred_59.pdb	v1	5_v1
48	0.482549	basic_1005	ranked_47_unrelaxed_model_5_multimer_v1_pred_62.pdb	v1	5_v1
49	0.481964	basic_1005	ranked_48_unrelaxed_model_2_multimer_v1_pred_44.pdb	v1	2_v1
50	0.480201	basic_1005	ranked_49_unrelaxed_model_5_multimer_v1_pred_56.pdb	v1	5_v1
51	0.478428	basic_1005	ranked_50_unrelaxed_model_5_multimer_v1_pred_41.pdb	v1	5_v1
52	0.476218	basic_1005	ranked_51_unrelaxed_model_5_multimer_v1_pred_37.pdb	v1	5_v1
53	0.475815	basic_1005	ranked_52_unrelaxed_model_2_multimer_v1_pred_50.pdb	v1	2_v1
54	0.47519	basic_1005	ranked_53_unrelaxed_model_1_multimer_v1_pred_56.pdb	v1	1_v1
55	0.472788	basic_1005	ranked_54_unrelaxed_model_5_multimer_v1_pred_63.pdb	v1	5_v1
56	0.470578	basic_1005	ranked_55_unrelaxed_model_1_multimer_v1_pred_65.pdb	v1	1_v1
57	0.46862	basic_1005	ranked_56_unrelaxed_model_2_multimer_v1_pred_13.pdb	v1	2_v1
58	0.466877	basic_1005	ranked_57_unrelaxed_model_2_multimer_v1_pred_34.pdb	v1	2_v1
59	0.459704	basic_1005	ranked_58_unrelaxed_model_4_multimer_v1_pred_30.pdb	v1	4_v1
60	0.459134	basic_1005	ranked_59_unrelaxed_model_2_multimer_v1_pred_43.pdb	v1	2_v1
61	0.457802	basic_1005	ranked_60_unrelaxed_model_5_multimer_v1_pred_24.pdb	v1	5_v1
62	0.453419	basic_1005	ranked_61_unrelaxed_model_4_multimer_v1_pred_45.pdb	v1	4_v1
63	0.452479	basic_1005	ranked_62_unrelaxed_model_2_multimer_v1_pred_5.pdb	v1	2_v1
64	0.449901	basic_1005	ranked_63_unrelaxed_model_2_multimer_v1_pred_4.pdb	v1	2_v1
65	0.448911	basic_1005	ranked_64_unrelaxed_model_2_multimer_v1_pred_21.pdb	v1	2_v1
66	0.448369	basic_1005	ranked_65_unrelaxed_model_5_multimer_v1_pred_33.pdb	v1	5_v1
67	0.448022	basic_1005	ranked_66_unrelaxed_model_2_multimer_v1_pred_25.pdb	v1	2_v1
68	0.44766	basic_1005	ranked_67_unrelaxed_model_2_multimer_v1_pred_48.pdb	v1	2_v1
69	0.446993	basic_1005	ranked_68_unrelaxed_model_4_multimer_v1_pred_63.pdb	v1	4_v1
70	0.445977	basic_1005	ranked_69_unrelaxed_model_2_multimer_v1_pred_55.pdb	v1	2_v1
71	0.443852	basic_1005	ranked_70_unrelaxed_model_2_multimer_v1_pred_0.pdb	v1	2_v1
72	0.44235	basic_1005	ranked_71_unrelaxed_model_5_multimer_v1_pred_57.pdb	v1	5_v1
73	0.439452	basic_1005	ranked_72_unrelaxed_model_5_multimer_v1_pred_5.pdb	v1	5_v1
74	0.435831	basic_1005	ranked_73_unrelaxed_model_5_multimer_v1_pred_9.pdb	v1	5_v1
75	0.43516	basic_1005	ranked_74_unrelaxed_model_2_multimer_v1_pred_54.pdb	v1	2_v1
76	0.434554	basic_1005	ranked_75_unrelaxed_model_2_multimer_v1_pred_6.pdb	v1	2_v1
77	0.43376	basic_1005	ranked_76_unrelaxed_model_2_multimer_v1_pred_57.pdb	v1	2_v1
78	0.431862	basic_1005	ranked_77_unrelaxed_model_2_multimer_v1_pred_47.pdb	v1	2_v1
79	0.430446	basic_1005	ranked_78_unrelaxed_model_2_multimer_v1_pred_42.pdb	v1	2_v1
80	0.430256	basic_1005	ranked_79_unrelaxed_model_4_multimer_v1_pred_39.pdb	v1	4_v1
81	0.428291	basic_1005	ranked_80_unrelaxed_model_4_multimer_v1_pred_40.pdb	v1	4_v1
82	0.427415	basic_1005	ranked_81_unrelaxed_model_2_multimer_v1_pred_28.pdb	v1	2_v1
83	0.424437	basic_1005	ranked_82_unrelaxed_model_5_multimer_v1_pred_21.pdb	v1	5_v1
84	0.422631	basic_1005	ranked_83_unrelaxed_model_2_multimer_v1_pred_30.pdb	v1	2_v1
85	0.420408	basic_1005	ranked_84_unrelaxed_model_2_multimer_v1_pred_52.pdb	v1	2_v1
86	0.42019	basic_1005	ranked_85_unrelaxed_model_1_multimer_v1_pred_19.pdb	v1	1_v1
87	0.417921	basic_1005	ranked_86_unrelaxed_model_4_multimer_v1_pred_37.pdb	v1	4_v1
88	0.417338	basic_1005	ranked_87_unrelaxed_model_2_multimer_v1_pred_16.pdb	v1	2_v1
89	0.417181	basic_1005	ranked_88_unrelaxed_model_2_multimer_v1_pred_63.pdb	v1	2_v1
90	0.41689	basic_1005	ranked_89_unrelaxed_model_2_multimer_v1_pred_61.pdb	v1	2_v1
91	0.416385	basic_1005	ranked_90_unrelaxed_model_3_multimer_v1_pred_47.pdb	v1	3_v1
92	0.414657	basic_1005	ranked_91_unrelaxed_model_5_multimer_v1_pred_15.pdb	v1	5_v1
93	0.414233	basic_1005	ranked_92_unrelaxed_model_4_multimer_v1_pred_0.pdb	v1	4_v1
94	0.413922	basic_1005	ranked_93_unrelaxed_model_1_multimer_v1_pred_45.pdb	v1	1_v1
95	0.410939	basic_1005	ranked_94_unrelaxed_model_2_multimer_v1_pred_15.pdb	v1	2_v1
96	0.410537	basic_1005	ranked_95_unrelaxed_model_3_multimer_v1_pred_7.pdb	v1	3_v1
97	0.410297	basic_1005	ranked_96_unrelaxed_model_5_multimer_v1_pred_61.pdb	v1	5_v1
98	0.407671	basic_1005	ranked_97_unrelaxed_model_5_multimer_v1_pred_36.pdb	v1	5_v1
99	0.405524	basic_1005	ranked_98_unrelaxed_model_2_multimer_v1_pred_46.pdb	v1	2_v1
100	0.405384	basic_1005	ranked_99_unrelaxed_model_2_multimer_v1_pred_18.pdb	v1	2_v1
101	0.405107	basic_1005	ranked_100_unrelaxed_model_1_multimer_v1_pred_12.pdb	v1	1_v1
102	0.404266	basic_1005	ranked_101_unrelaxed_model_5_multimer_v1_pred_65.pdb	v1	5_v1
103	0.403044	basic_1005	ranked_102_unrelaxed_model_3_multimer_v1_pred_36.pdb	v1	3_v1
104	0.393108	basic_1005	ranked_103_unrelaxed_model_3_multimer_v1_pred_38.pdb	v1	3_v1
105	0.390552	basic_1005	ranked_104_unrelaxed_model_5_multimer_v1_pred_1.pdb	v1	5_v1
106	0.388641	basic_1005	ranked_105_unrelaxed_model_5_multimer_v1_pred_20.pdb	v1	5_v1
107	0.388264	basic_1005	ranked_106_unrelaxed_model_4_multimer_v1_pred_15.pdb	v1	4_v1
108	0.383735	basic_1005	ranked_107_unrelaxed_model_1_multimer_v1_pred_62.pdb	v1	1_v1
109	0.382653	basic_1005	ranked_108_unrelaxed_model_2_multimer_v1_pred_40.pdb	v1	2_v1
110	0.381948	basic_1005	ranked_109_unrelaxed_model_2_multimer_v1_pred_26.pdb	v1	2_v1
111	0.381094	basic_1005	ranked_110_unrelaxed_model_4_multimer_v1_pred_41.pdb	v1	4_v1
112	0.380107	basic_1005	ranked_111_unrelaxed_model_3_multimer_v1_pred_59.pdb	v1	3_v1
113	0.378653	basic_1005	ranked_112_unrelaxed_model_1_multimer_v1_pred_37.pdb	v1	1_v1
114	0.37526	basic_1005	ranked_113_unrelaxed_model_3_multimer_v1_pred_21.pdb	v1	3_v1
115	0.374953	basic_1005	ranked_114_unrelaxed_model_4_multimer_v1_pred_32.pdb	v1	4_v1
116	0.374166	basic_1005	ranked_115_unrelaxed_model_2_multimer_v1_pred_38.pdb	v1	2_v1
117	0.372919	basic_1005	ranked_116_unrelaxed_model_1_multimer_v1_pred_43.pdb	v1	1_v1
118	0.372835	basic_1005	ranked_117_unrelaxed_model_4_multimer_v1_pred_62.pdb	v1	4_v1
119	0.370519	basic_1005	ranked_118_unrelaxed_model_5_multimer_v1_pred_32.pdb	v1	5_v1
120	0.370435	basic_1005	ranked_119_unrelaxed_model_4_multimer_v1_pred_66.pdb	v1	4_v1
121	0.369744	basic_1005	ranked_120_unrelaxed_model_2_multimer_v1_pred_9.pdb	v1	2_v1
122	0.368057	basic_1005	ranked_121_unrelaxed_model_1_multimer_v1_pred_36.pdb	v1	1_v1
123	0.367718	basic_1005	ranked_122_unrelaxed_model_5_multimer_v1_pred_45.pdb	v1	5_v1
124	0.367586	basic_1005	ranked_123_unrelaxed_model_5_multimer_v1_pred_42.pdb	v1	5_v1
125	0.367289	basic_1005	ranked_124_unrelaxed_model_4_multimer_v1_pred_36.pdb	v1	4_v1
126	0.365665	basic_1005	ranked_125_unrelaxed_model_5_multimer_v1_pred_8.pdb	v1	5_v1
127	0.365317	basic_1005	ranked_126_unrelaxed_model_3_multimer_v1_pred_42.pdb	v1	3_v1
128	0.364306	basic_1005	ranked_127_unrelaxed_model_5_multimer_v1_pred_64.pdb	v1	5_v1
129	0.364167	basic_1005	ranked_128_unrelaxed_model_3_multimer_v1_pred_4.pdb	v1	3_v1
130	0.362652	basic_1005	ranked_129_unrelaxed_model_2_multimer_v1_pred_2.pdb	v1	2_v1
131	0.361382	basic_1005	ranked_130_unrelaxed_model_4_multimer_v1_pred_23.pdb	v1	4_v1
132	0.361355	basic_1005	ranked_131_unrelaxed_model_5_multimer_v1_pred_6.pdb	v1	5_v1
133	0.360688	basic_1005	ranked_132_unrelaxed_model_2_multimer_v1_pred_23.pdb	v1	2_v1
134	0.359353	basic_1005	ranked_133_unrelaxed_model_2_multimer_v1_pred_35.pdb	v1	2_v1
135	0.358946	basic_1005	ranked_134_unrelaxed_model_4_multimer_v1_pred_12.pdb	v1	4_v1
136	0.3589	basic_1005	ranked_135_unrelaxed_model_3_multimer_v1_pred_22.pdb	v1	3_v1
137	0.357735	basic_1005	ranked_136_unrelaxed_model_4_multimer_v1_pred_42.pdb	v1	4_v1
138	0.357734	basic_1005	ranked_137_unrelaxed_model_5_multimer_v1_pred_51.pdb	v1	5_v1
139	0.356616	basic_1005	ranked_138_unrelaxed_model_2_multimer_v1_pred_32.pdb	v1	2_v1
140	0.355493	basic_1005	ranked_139_unrelaxed_model_5_multimer_v1_pred_53.pdb	v1	5_v1
141	0.354229	basic_1005	ranked_140_unrelaxed_model_5_multimer_v1_pred_47.pdb	v1	5_v1
142	0.353213	basic_1005	ranked_141_unrelaxed_model_3_multimer_v1_pred_6.pdb	v1	3_v1
143	0.351927	basic_1005	ranked_142_unrelaxed_model_1_multimer_v1_pred_25.pdb	v1	1_v1
144	0.351709	basic_1005	ranked_143_unrelaxed_model_3_multimer_v1_pred_15.pdb	v1	3_v1
145	0.349784	basic_1005	ranked_144_unrelaxed_model_1_multimer_v1_pred_44.pdb	v1	1_v1
146	0.349782	basic_1005	ranked_145_unrelaxed_model_3_multimer_v1_pred_25.pdb	v1	3_v1
147	0.349464	basic_1005	ranked_146_unrelaxed_model_3_multimer_v1_pred_5.pdb	v1	3_v1
148	0.348798	basic_1005	ranked_147_unrelaxed_model_4_multimer_v1_pred_21.pdb	v1	4_v1
149	0.34678	basic_1005	ranked_148_unrelaxed_model_4_multimer_v1_pred_35.pdb	v1	4_v1
150	0.346725	basic_1005	ranked_149_unrelaxed_model_3_multimer_v1_pred_65.pdb	v1	3_v1
151	0.346218	basic_1005	ranked_150_unrelaxed_model_1_multimer_v1_pred_60.pdb	v1	1_v1
152	0.345907	basic_1005	ranked_151_unrelaxed_model_1_multimer_v1_pred_33.pdb	v1	1_v1
153	0.344484	basic_1005	ranked_152_unrelaxed_model_5_multimer_v1_pred_50.pdb	v1	5_v1
154	0.344294	basic_1005	ranked_153_unrelaxed_model_3_multimer_v1_pred_66.pdb	v1	3_v1
155	0.343609	basic_1005	ranked_154_unrelaxed_model_3_multimer_v1_pred_2.pdb	v1	3_v1
156	0.34341	basic_1005	ranked_155_unrelaxed_model_2_multimer_v1_pred_60.pdb	v1	2_v1
157	0.343369	basic_1005	ranked_156_unrelaxed_model_4_multimer_v1_pred_13.pdb	v1	4_v1
158	0.342804	basic_1005	ranked_157_unrelaxed_model_4_multimer_v1_pred_48.pdb	v1	4_v1
159	0.342164	basic_1005	ranked_158_unrelaxed_model_4_multimer_v1_pred_55.pdb	v1	4_v1
160	0.341919	basic_1005	ranked_159_unrelaxed_model_1_multimer_v1_pred_24.pdb	v1	1_v1
161	0.341356	basic_1005	ranked_160_unrelaxed_model_3_multimer_v1_pred_13.pdb	v1	3_v1
162	0.341086	basic_1005	ranked_161_unrelaxed_model_2_multimer_v1_pred_58.pdb	v1	2_v1
163	0.340897	basic_1005	ranked_162_unrelaxed_model_4_multimer_v1_pred_52.pdb	v1	4_v1
164	0.340278	basic_1005	ranked_163_unrelaxed_model_2_multimer_v1_pred_45.pdb	v1	2_v1
165	0.338499	basic_1005	ranked_164_unrelaxed_model_3_multimer_v1_pred_40.pdb	v1	3_v1
166	0.338359	basic_1005	ranked_165_unrelaxed_model_3_multimer_v1_pred_63.pdb	v1	3_v1
167	0.337811	basic_1005	ranked_166_unrelaxed_model_4_multimer_v1_pred_28.pdb	v1	4_v1
168	0.337472	basic_1005	ranked_167_unrelaxed_model_2_multimer_v1_pred_56.pdb	v1	2_v1
169	0.336133	basic_1005	ranked_168_unrelaxed_model_4_multimer_v1_pred_20.pdb	v1	4_v1
170	0.335655	basic_1005	ranked_169_unrelaxed_model_1_multimer_v1_pred_15.pdb	v1	1_v1
171	0.335197	basic_1005	ranked_170_unrelaxed_model_3_multimer_v1_pred_32.pdb	v1	3_v1
172	0.333956	basic_1005	ranked_171_unrelaxed_model_2_multimer_v1_pred_66.pdb	v1	2_v1
173	0.333218	basic_1005	ranked_172_unrelaxed_model_1_multimer_v1_pred_57.pdb	v1	1_v1
174	0.332456	basic_1005	ranked_173_unrelaxed_model_5_multimer_v1_pred_55.pdb	v1	5_v1
175	0.331672	basic_1005	ranked_174_unrelaxed_model_4_multimer_v1_pred_7.pdb	v1	4_v1
176	0.331639	basic_1005	ranked_175_unrelaxed_model_4_multimer_v1_pred_10.pdb	v1	4_v1
177	0.330862	basic_1005	ranked_176_unrelaxed_model_4_multimer_v1_pred_4.pdb	v1	4_v1
178	0.330478	basic_1005	ranked_177_unrelaxed_model_3_multimer_v1_pred_58.pdb	v1	3_v1
179	0.33037	basic_1005	ranked_178_unrelaxed_model_5_multimer_v1_pred_29.pdb	v1	5_v1
180	0.330262	basic_1005	ranked_179_unrelaxed_model_3_multimer_v1_pred_52.pdb	v1	3_v1
181	0.330221	basic_1005	ranked_180_unrelaxed_model_3_multimer_v1_pred_34.pdb	v1	3_v1
182	0.33016	basic_1005	ranked_181_unrelaxed_model_2_multimer_v1_pred_20.pdb	v1	2_v1
183	0.329714	basic_1005	ranked_182_unrelaxed_model_5_multimer_v1_pred_54.pdb	v1	5_v1
184	0.329502	basic_1005	ranked_183_unrelaxed_model_3_multimer_v1_pred_55.pdb	v1	3_v1
185	0.329381	basic_1005	ranked_184_unrelaxed_model_5_multimer_v1_pred_7.pdb	v1	5_v1
186	0.328793	basic_1005	ranked_185_unrelaxed_model_1_multimer_v1_pred_41.pdb	v1	1_v1
187	0.328706	basic_1005	ranked_186_unrelaxed_model_1_multimer_v1_pred_61.pdb	v1	1_v1
188	0.328488	basic_1005	ranked_187_unrelaxed_model_1_multimer_v1_pred_39.pdb	v1	1_v1
189	0.328173	basic_1005	ranked_188_unrelaxed_model_4_multimer_v1_pred_26.pdb	v1	4_v1
190	0.327945	basic_1005	ranked_189_unrelaxed_model_3_multimer_v1_pred_17.pdb	v1	3_v1
191	0.327811	basic_1005	ranked_190_unrelaxed_model_3_multimer_v1_pred_39.pdb	v1	3_v1
192	0.327313	basic_1005	ranked_191_unrelaxed_model_5_multimer_v1_pred_26.pdb	v1	5_v1
193	0.32718	basic_1005	ranked_192_unrelaxed_model_3_multimer_v1_pred_41.pdb	v1	3_v1
194	0.326386	basic_1005	ranked_193_unrelaxed_model_3_multimer_v1_pred_64.pdb	v1	3_v1
195	0.325115	basic_1005	ranked_194_unrelaxed_model_1_multimer_v1_pred_27.pdb	v1	1_v1
196	0.324915	basic_1005	ranked_195_unrelaxed_model_2_multimer_v1_pred_62.pdb	v1	2_v1
197	0.324478	basic_1005	ranked_196_unrelaxed_model_2_multimer_v1_pred_11.pdb	v1	2_v1
198	0.32431	basic_1005	ranked_197_unrelaxed_model_5_multimer_v1_pred_18.pdb	v1	5_v1
199	0.323524	basic_1005	ranked_198_unrelaxed_model_2_multimer_v1_pred_53.pdb	v1	2_v1
200	0.322824	basic_1005	ranked_199_unrelaxed_model_3_multimer_v1_pred_29.pdb	v1	3_v1
201	0.322292	basic_1005	ranked_200_unrelaxed_model_3_multimer_v1_pred_10.pdb	v1	3_v1
202	0.321921	basic_1005	ranked_201_unrelaxed_model_5_multimer_v1_pred_34.pdb	v1	5_v1
203	0.321058	basic_1005	ranked_202_unrelaxed_model_3_multimer_v1_pred_9.pdb	v1	3_v1
204	0.319817	basic_1005	ranked_203_unrelaxed_model_3_multimer_v1_pred_28.pdb	v1	3_v1
205	0.319669	basic_1005	ranked_204_unrelaxed_model_3_multimer_v1_pred_44.pdb	v1	3_v1
206	0.318709	basic_1005	ranked_205_unrelaxed_model_3_multimer_v1_pred_48.pdb	v1	3_v1
207	0.318684	basic_1005	ranked_206_unrelaxed_model_4_multimer_v1_pred_9.pdb	v1	4_v1
208	0.318403	basic_1005	ranked_207_unrelaxed_model_1_multimer_v1_pred_20.pdb	v1	1_v1
209	0.318315	basic_1005	ranked_208_unrelaxed_model_3_multimer_v1_pred_18.pdb	v1	3_v1
210	0.317283	basic_1005	ranked_209_unrelaxed_model_4_multimer_v1_pred_11.pdb	v1	4_v1
211	0.316501	basic_1005	ranked_210_unrelaxed_model_3_multimer_v1_pred_43.pdb	v1	3_v1
212	0.31629	basic_1005	ranked_211_unrelaxed_model_2_multimer_v1_pred_8.pdb	v1	2_v1
213	0.315447	basic_1005	ranked_212_unrelaxed_model_1_multimer_v1_pred_17.pdb	v1	1_v1
214	0.315414	basic_1005	ranked_213_unrelaxed_model_3_multimer_v1_pred_3.pdb	v1	3_v1
215	0.315295	basic_1005	ranked_214_unrelaxed_model_5_multimer_v1_pred_14.pdb	v1	5_v1
216	0.315251	basic_1005	ranked_215_unrelaxed_model_4_multimer_v1_pred_33.pdb	v1	4_v1
217	0.315174	basic_1005	ranked_216_unrelaxed_model_3_multimer_v1_pred_8.pdb	v1	3_v1
218	0.315052	basic_1005	ranked_217_unrelaxed_model_1_multimer_v1_pred_0.pdb	v1	1_v1
219	0.314218	basic_1005	ranked_218_unrelaxed_model_1_multimer_v1_pred_26.pdb	v1	1_v1
220	0.314025	basic_1005	ranked_219_unrelaxed_model_3_multimer_v1_pred_1.pdb	v1	3_v1
221	0.313678	basic_1005	ranked_220_unrelaxed_model_4_multimer_v1_pred_19.pdb	v1	4_v1
222	0.310688	basic_1005	ranked_221_unrelaxed_model_3_multimer_v1_pred_60.pdb	v1	3_v1
223	0.31039	basic_1005	ranked_222_unrelaxed_model_4_multimer_v1_pred_61.pdb	v1	4_v1
224	0.310204	basic_1005	ranked_223_unrelaxed_model_2_multimer_v1_pred_1.pdb	v1	2_v1
225	0.310116	basic_1005	ranked_224_unrelaxed_model_1_multimer_v1_pred_35.pdb	v1	1_v1
226	0.310004	basic_1005	ranked_225_unrelaxed_model_3_multimer_v1_pred_62.pdb	v1	3_v1
227	0.3098	basic_1005	ranked_226_unrelaxed_model_3_multimer_v1_pred_0.pdb	v1	3_v1
228	0.309294	basic_1005	ranked_227_unrelaxed_model_1_multimer_v1_pred_40.pdb	v1	1_v1
229	0.308824	basic_1005	ranked_228_unrelaxed_model_1_multimer_v1_pred_6.pdb	v1	1_v1
230	0.308739	basic_1005	ranked_229_unrelaxed_model_4_multimer_v1_pred_49.pdb	v1	4_v1
231	0.308616	basic_1005	ranked_230_unrelaxed_model_3_multimer_v1_pred_24.pdb	v1	3_v1
232	0.308609	basic_1005	ranked_231_unrelaxed_model_4_multimer_v1_pred_46.pdb	v1	4_v1
233	0.306901	basic_1005	ranked_232_unrelaxed_model_3_multimer_v1_pred_51.pdb	v1	3_v1
234	0.30629	basic_1005	ranked_233_unrelaxed_model_5_multimer_v1_pred_13.pdb	v1	5_v1
235	0.30592	basic_1005	ranked_234_unrelaxed_model_3_multimer_v1_pred_45.pdb	v1	3_v1
236	0.305715	basic_1005	ranked_235_unrelaxed_model_4_multimer_v1_pred_29.pdb	v1	4_v1
237	0.304349	basic_1005	ranked_236_unrelaxed_model_3_multimer_v1_pred_46.pdb	v1	3_v1
238	0.303984	basic_1005	ranked_237_unrelaxed_model_1_multimer_v1_pred_13.pdb	v1	1_v1
239	0.303847	basic_1005	ranked_238_unrelaxed_model_4_multimer_v1_pred_34.pdb	v1	4_v1
240	0.30378	basic_1005	ranked_239_unrelaxed_model_3_multimer_v1_pred_19.pdb	v1	3_v1
241	0.303617	basic_1005	ranked_240_unrelaxed_model_3_multimer_v1_pred_49.pdb	v1	3_v1
242	0.303544	basic_1005	ranked_241_unrelaxed_model_2_multimer_v1_pred_7.pdb	v1	2_v1
243	0.303404	basic_1005	ranked_242_unrelaxed_model_1_multimer_v1_pred_5.pdb	v1	1_v1
244	0.303282	basic_1005	ranked_243_unrelaxed_model_3_multimer_v1_pred_37.pdb	v1	3_v1
245	0.303281	basic_1005	ranked_244_unrelaxed_model_4_multimer_v1_pred_47.pdb	v1	4_v1
246	0.303229	basic_1005	ranked_245_unrelaxed_model_2_multimer_v1_pred_59.pdb	v1	2_v1
247	0.301946	basic_1005	ranked_246_unrelaxed_model_1_multimer_v1_pred_38.pdb	v1	1_v1
248	0.300967	basic_1005	ranked_247_unrelaxed_model_5_multimer_v1_pred_16.pdb	v1	5_v1
249	0.299867	basic_1005	ranked_248_unrelaxed_model_4_multimer_v1_pred_18.pdb	v1	4_v1
250	0.299361	basic_1005	ranked_249_unrelaxed_model_3_multimer_v1_pred_53.pdb	v1	3_v1
251	0.298465	basic_1005	ranked_250_unrelaxed_model_3_multimer_v1_pred_31.pdb	v1	3_v1
252	0.297303	basic_1005	ranked_251_unrelaxed_model_1_multimer_v1_pred_34.pdb	v1	1_v1
253	0.296848	basic_1005	ranked_252_unrelaxed_model_4_multimer_v1_pred_59.pdb	v1	4_v1
254	0.296657	basic_1005	ranked_253_unrelaxed_model_3_multimer_v1_pred_16.pdb	v1	3_v1
255	0.29618	basic_1005	ranked_254_unrelaxed_model_5_multimer_v1_pred_43.pdb	v1	5_v1
256	0.295991	basic_1005	ranked_255_unrelaxed_model_3_multimer_v1_pred_56.pdb	v1	3_v1
257	0.295956	basic_1005	ranked_256_unrelaxed_model_4_multimer_v1_pred_1.pdb	v1	4_v1
258	0.294907	basic_1005	ranked_257_unrelaxed_model_2_multimer_v1_pred_51.pdb	v1	2_v1
259	0.294802	basic_1005	ranked_258_unrelaxed_model_1_multimer_v1_pred_2.pdb	v1	1_v1
260	0.2946	basic_1005	ranked_259_unrelaxed_model_5_multimer_v1_pred_39.pdb	v1	5_v1
261	0.294559	basic_1005	ranked_260_unrelaxed_model_3_multimer_v1_pred_61.pdb	v1	3_v1
262	0.294458	basic_1005	ranked_261_unrelaxed_model_3_multimer_v1_pred_50.pdb	v1	3_v1
263	0.294295	basic_1005	ranked_262_unrelaxed_model_1_multimer_v1_pred_22.pdb	v1	1_v1
264	0.293296	basic_1005	ranked_263_unrelaxed_model_1_multimer_v1_pred_51.pdb	v1	1_v1
265	0.293244	basic_1005	ranked_264_unrelaxed_model_3_multimer_v1_pred_27.pdb	v1	3_v1
266	0.291786	basic_1005	ranked_265_unrelaxed_model_1_multimer_v1_pred_1.pdb	v1	1_v1
267	0.29161	basic_1005	ranked_266_unrelaxed_model_3_multimer_v2_pred_31.pdb	v2	3_v2
268	0.29146	basic_1005	ranked_267_unrelaxed_model_1_multimer_v1_pred_50.pdb	v1	1_v1
269	0.290764	basic_1005	ranked_268_unrelaxed_model_4_multimer_v1_pred_24.pdb	v1	4_v1
270	0.290498	basic_1005	ranked_269_unrelaxed_model_1_multimer_v1_pred_18.pdb	v1	1_v1
271	0.290088	basic_1005	ranked_270_unrelaxed_model_1_multimer_v1_pred_11.pdb	v1	1_v1
272	0.289346	basic_1005	ranked_271_unrelaxed_model_1_multimer_v1_pred_49.pdb	v1	1_v1
273	0.289325	basic_1005	ranked_272_unrelaxed_model_3_multimer_v2_pred_1.pdb	v2	3_v2
274	0.288963	basic_1005	ranked_273_unrelaxed_model_4_multimer_v1_pred_58.pdb	v1	4_v1
275	0.288217	basic_1005	ranked_274_unrelaxed_model_3_multimer_v1_pred_33.pdb	v1	3_v1
276	0.287779	basic_1005	ranked_275_unrelaxed_model_1_multimer_v1_pred_48.pdb	v1	1_v1
277	0.286476	basic_1005	ranked_276_unrelaxed_model_4_multimer_v1_pred_22.pdb	v1	4_v1
278	0.28606	basic_1005	ranked_277_unrelaxed_model_4_multimer_v1_pred_25.pdb	v1	4_v1
279	0.283916	basic_1005	ranked_278_unrelaxed_model_1_multimer_v1_pred_29.pdb	v1	1_v1
280	0.283498	basic_1005	ranked_279_unrelaxed_model_3_multimer_v2_pred_39.pdb	v2	3_v2
281	0.283083	basic_1005	ranked_280_unrelaxed_model_4_multimer_v1_pred_57.pdb	v1	4_v1
282	0.28275	basic_1005	ranked_281_unrelaxed_model_3_multimer_v1_pred_30.pdb	v1	3_v1
283	0.28076	basic_1005	ranked_282_unrelaxed_model_3_multimer_v1_pred_57.pdb	v1	3_v1
284	0.280455	basic_1005	ranked_283_unrelaxed_model_4_multimer_v1_pred_43.pdb	v1	4_v1
285	0.279178	basic_1005	ranked_284_unrelaxed_model_4_multimer_v1_pred_16.pdb	v1	4_v1
286	0.278342	basic_1005	ranked_285_unrelaxed_model_1_multimer_v1_pred_31.pdb	v1	1_v1
287	0.278019	basic_1005	ranked_286_unrelaxed_model_2_multimer_v1_pred_19.pdb	v1	2_v1
288	0.277796	basic_1005	ranked_287_unrelaxed_model_3_multimer_v2_pred_52.pdb	v2	3_v2
289	0.277705	basic_1005	ranked_288_unrelaxed_model_1_multimer_v1_pred_23.pdb	v1	1_v1
290	0.276751	basic_1005	ranked_289_unrelaxed_model_1_multimer_v1_pred_28.pdb	v1	1_v1
291	0.275059	basic_1005	ranked_290_unrelaxed_model_4_multimer_v1_pred_53.pdb	v1	4_v1
292	0.274519	basic_1005	ranked_291_unrelaxed_model_1_multimer_v1_pred_7.pdb	v1	1_v1
293	0.274104	basic_1005	ranked_292_unrelaxed_model_2_multimer_v1_pred_24.pdb	v1	2_v1
294	0.273027	basic_1005	ranked_293_unrelaxed_model_1_multimer_v1_pred_30.pdb	v1	1_v1
295	0.272288	basic_1005	ranked_294_unrelaxed_model_2_multimer_v1_pred_39.pdb	v1	2_v1
296	0.271855	basic_1005	ranked_295_unrelaxed_model_1_multimer_v1_pred_16.pdb	v1	1_v1
297	0.270964	basic_1005	ranked_296_unrelaxed_model_1_multimer_v1_pred_54.pdb	v1	1_v1
298	0.27092	basic_1005	ranked_297_unrelaxed_model_1_multimer_v1_pred_4.pdb	v1	1_v1
299	0.270471	basic_1005	ranked_298_unrelaxed_model_4_multimer_v1_pred_14.pdb	v1	4_v1
300	0.269575	basic_1005	ranked_299_unrelaxed_model_2_multimer_v1_pred_14.pdb	v1	2_v1
301	0.268997	basic_1005	ranked_300_unrelaxed_model_1_multimer_v1_pred_52.pdb	v1	1_v1
302	0.268874	basic_1005	ranked_301_unrelaxed_model_5_multimer_v2_pred_61.pdb	v2	5_v2
303	0.267767	basic_1005	ranked_302_unrelaxed_model_2_multimer_v3_pred_31.pdb	v3	2_v3
304	0.266927	basic_1005	ranked_303_unrelaxed_model_1_multimer_v1_pred_14.pdb	v1	1_v1
305	0.266832	basic_1005	ranked_304_unrelaxed_model_5_multimer_v2_pred_46.pdb	v2	5_v2
306	0.266143	basic_1005	ranked_305_unrelaxed_model_3_multimer_v1_pred_11.pdb	v1	3_v1
307	0.265789	basic_1005	ranked_306_unrelaxed_model_4_multimer_v1_pred_51.pdb	v1	4_v1
308	0.265221	basic_1005	ranked_307_unrelaxed_model_2_multimer_v3_pred_2.pdb	v3	2_v3
309	0.264885	basic_1005	ranked_308_unrelaxed_model_2_multimer_v3_pred_55.pdb	v3	2_v3
310	0.264598	basic_1005	ranked_309_unrelaxed_model_1_multimer_v1_pred_8.pdb	v1	1_v1
311	0.264427	basic_1005	ranked_310_unrelaxed_model_4_multimer_v1_pred_60.pdb	v1	4_v1
312	0.264124	basic_1005	ranked_311_unrelaxed_model_4_multimer_v1_pred_5.pdb	v1	4_v1
313	0.264077	basic_1005	ranked_312_unrelaxed_model_2_multimer_v1_pred_31.pdb	v1	2_v1
314	0.263322	basic_1005	ranked_313_unrelaxed_model_2_multimer_v3_pred_17.pdb	v3	2_v3
315	0.263222	basic_1005	ranked_314_unrelaxed_model_2_multimer_v3_pred_60.pdb	v3	2_v3
316	0.263214	basic_1005	ranked_315_unrelaxed_model_2_multimer_v3_pred_32.pdb	v3	2_v3
317	0.263147	basic_1005	ranked_316_unrelaxed_model_4_multimer_v1_pred_44.pdb	v1	4_v1
318	0.263046	basic_1005	ranked_317_unrelaxed_model_2_multimer_v3_pred_27.pdb	v3	2_v3
319	0.263032	basic_1005	ranked_318_unrelaxed_model_2_multimer_v3_pred_14.pdb	v3	2_v3
320	0.263017	basic_1005	ranked_319_unrelaxed_model_2_multimer_v3_pred_56.pdb	v3	2_v3
321	0.262683	basic_1005	ranked_320_unrelaxed_model_2_multimer_v3_pred_58.pdb	v3	2_v3
322	0.26251	basic_1005	ranked_321_unrelaxed_model_2_multimer_v3_pred_18.pdb	v3	2_v3
323	0.262505	basic_1005	ranked_322_unrelaxed_model_2_multimer_v3_pred_0.pdb	v3	2_v3
324	0.262456	basic_1005	ranked_323_unrelaxed_model_2_multimer_v3_pred_13.pdb	v3	2_v3
325	0.26239	basic_1005	ranked_324_unrelaxed_model_4_multimer_v1_pred_17.pdb	v1	4_v1
326	0.262372	basic_1005	ranked_325_unrelaxed_model_2_multimer_v3_pred_29.pdb	v3	2_v3
327	0.262312	basic_1005	ranked_326_unrelaxed_model_2_multimer_v3_pred_49.pdb	v3	2_v3
328	0.261981	basic_1005	ranked_327_unrelaxed_model_2_multimer_v3_pred_25.pdb	v3	2_v3
329	0.261895	basic_1005	ranked_328_unrelaxed_model_4_multimer_v1_pred_50.pdb	v1	4_v1
330	0.261801	basic_1005	ranked_329_unrelaxed_model_2_multimer_v3_pred_28.pdb	v3	2_v3
331	0.261786	basic_1005	ranked_330_unrelaxed_model_2_multimer_v3_pred_35.pdb	v3	2_v3
332	0.261481	basic_1005	ranked_331_unrelaxed_model_2_multimer_v3_pred_65.pdb	v3	2_v3
333	0.261029	basic_1005	ranked_332_unrelaxed_model_2_multimer_v3_pred_59.pdb	v3	2_v3
334	0.261028	basic_1005	ranked_333_unrelaxed_model_3_multimer_v2_pred_8.pdb	v2	3_v2
335	0.261021	basic_1005	ranked_334_unrelaxed_model_3_multimer_v2_pred_46.pdb	v2	3_v2
336	0.260915	basic_1005	ranked_335_unrelaxed_model_2_multimer_v3_pred_3.pdb	v3	2_v3
337	0.260901	basic_1005	ranked_336_unrelaxed_model_2_multimer_v3_pred_45.pdb	v3	2_v3
338	0.260825	basic_1005	ranked_337_unrelaxed_model_2_multimer_v3_pred_10.pdb	v3	2_v3
339	0.260671	basic_1005	ranked_338_unrelaxed_model_2_multimer_v3_pred_16.pdb	v3	2_v3
340	0.260564	basic_1005	ranked_339_unrelaxed_model_2_multimer_v3_pred_1.pdb	v3	2_v3
341	0.260467	basic_1005	ranked_340_unrelaxed_model_1_multimer_v1_pred_53.pdb	v1	1_v1
342	0.260431	basic_1005	ranked_341_unrelaxed_model_2_multimer_v3_pred_33.pdb	v3	2_v3
343	0.260237	basic_1005	ranked_342_unrelaxed_model_1_multimer_v1_pred_63.pdb	v1	1_v1
344	0.260099	basic_1005	ranked_343_unrelaxed_model_2_multimer_v3_pred_44.pdb	v3	2_v3
345	0.259991	basic_1005	ranked_344_unrelaxed_model_2_multimer_v3_pred_6.pdb	v3	2_v3
346	0.259976	basic_1005	ranked_345_unrelaxed_model_2_multimer_v3_pred_8.pdb	v3	2_v3
347	0.259854	basic_1005	ranked_346_unrelaxed_model_2_multimer_v3_pred_40.pdb	v3	2_v3
348	0.259762	basic_1005	ranked_347_unrelaxed_model_2_multimer_v3_pred_36.pdb	v3	2_v3
349	0.259682	basic_1005	ranked_348_unrelaxed_model_2_multimer_v3_pred_54.pdb	v3	2_v3
350	0.259441	basic_1005	ranked_349_unrelaxed_model_2_multimer_v3_pred_50.pdb	v3	2_v3
351	0.259402	basic_1005	ranked_350_unrelaxed_model_2_multimer_v3_pred_41.pdb	v3	2_v3
352	0.259396	basic_1005	ranked_351_unrelaxed_model_2_multimer_v3_pred_43.pdb	v3	2_v3
353	0.259186	basic_1005	ranked_352_unrelaxed_model_2_multimer_v3_pred_11.pdb	v3	2_v3
354	0.259154	basic_1005	ranked_353_unrelaxed_model_3_multimer_v2_pred_4.pdb	v2	3_v2
355	0.258885	basic_1005	ranked_354_unrelaxed_model_2_multimer_v3_pred_48.pdb	v3	2_v3
356	0.258835	basic_1005	ranked_355_unrelaxed_model_2_multimer_v3_pred_7.pdb	v3	2_v3
357	0.258833	basic_1005	ranked_356_unrelaxed_model_2_multimer_v3_pred_37.pdb	v3	2_v3
358	0.258772	basic_1005	ranked_357_unrelaxed_model_2_multimer_v3_pred_61.pdb	v3	2_v3
359	0.258724	basic_1005	ranked_358_unrelaxed_model_2_multimer_v3_pred_62.pdb	v3	2_v3
360	0.258586	basic_1005	ranked_359_unrelaxed_model_2_multimer_v3_pred_57.pdb	v3	2_v3
361	0.258571	basic_1005	ranked_360_unrelaxed_model_5_multimer_v1_pred_12.pdb	v1	5_v1
362	0.258565	basic_1005	ranked_361_unrelaxed_model_2_multimer_v1_pred_64.pdb	v1	2_v1
363	0.258549	basic_1005	ranked_362_unrelaxed_model_2_multimer_v3_pred_15.pdb	v3	2_v3
364	0.258516	basic_1005	ranked_363_unrelaxed_model_2_multimer_v3_pred_5.pdb	v3	2_v3
365	0.258474	basic_1005	ranked_364_unrelaxed_model_2_multimer_v3_pred_20.pdb	v3	2_v3
366	0.258451	basic_1005	ranked_365_unrelaxed_model_2_multimer_v3_pred_63.pdb	v3	2_v3
367	0.258378	basic_1005	ranked_366_unrelaxed_model_2_multimer_v3_pred_22.pdb	v3	2_v3
368	0.257974	basic_1005	ranked_367_unrelaxed_model_1_multimer_v2_pred_62.pdb	v2	1_v2
369	0.25795	basic_1005	ranked_368_unrelaxed_model_2_multimer_v3_pred_24.pdb	v3	2_v3
370	0.25774	basic_1005	ranked_369_unrelaxed_model_2_multimer_v3_pred_42.pdb	v3	2_v3
371	0.257621	basic_1005	ranked_370_unrelaxed_model_2_multimer_v3_pred_66.pdb	v3	2_v3
372	0.25757	basic_1005	ranked_371_unrelaxed_model_2_multimer_v3_pred_30.pdb	v3	2_v3
373	0.257566	basic_1005	ranked_372_unrelaxed_model_2_multimer_v3_pred_53.pdb	v3	2_v3
374	0.257463	basic_1005	ranked_373_unrelaxed_model_2_multimer_v3_pred_9.pdb	v3	2_v3
375	0.257454	basic_1005	ranked_374_unrelaxed_model_1_multimer_v2_pred_13.pdb	v2	1_v2
376	0.257203	basic_1005	ranked_375_unrelaxed_model_2_multimer_v3_pred_23.pdb	v3	2_v3
377	0.257054	basic_1005	ranked_376_unrelaxed_model_2_multimer_v3_pred_4.pdb	v3	2_v3
378	0.256742	basic_1005	ranked_377_unrelaxed_model_2_multimer_v3_pred_52.pdb	v3	2_v3
379	0.256573	basic_1005	ranked_378_unrelaxed_model_2_multimer_v3_pred_51.pdb	v3	2_v3
380	0.256227	basic_1005	ranked_379_unrelaxed_model_2_multimer_v3_pred_34.pdb	v3	2_v3
381	0.256173	basic_1005	ranked_380_unrelaxed_model_2_multimer_v2_pred_51.pdb	v2	2_v2
382	0.25602	basic_1005	ranked_381_unrelaxed_model_5_multimer_v2_pred_40.pdb	v2	5_v2
383	0.25591	basic_1005	ranked_382_unrelaxed_model_2_multimer_v3_pred_21.pdb	v3	2_v3
384	0.255829	basic_1005	ranked_383_unrelaxed_model_5_multimer_v1_pred_31.pdb	v1	5_v1
385	0.255813	basic_1005	ranked_384_unrelaxed_model_2_multimer_v3_pred_39.pdb	v3	2_v3
386	0.255467	basic_1005	ranked_385_unrelaxed_model_5_multimer_v1_pred_46.pdb	v1	5_v1
387	0.255283	basic_1005	ranked_386_unrelaxed_model_4_multimer_v1_pred_2.pdb	v1	4_v1
388	0.25515	basic_1005	ranked_387_unrelaxed_model_2_multimer_v3_pred_38.pdb	v3	2_v3
389	0.255003	basic_1005	ranked_388_unrelaxed_model_2_multimer_v2_pred_14.pdb	v2	2_v2
390	0.254953	basic_1005	ranked_389_unrelaxed_model_1_multimer_v1_pred_9.pdb	v1	1_v1
391	0.254735	basic_1005	ranked_390_unrelaxed_model_4_multimer_v3_pred_53.pdb	v3	4_v3
392	0.254673	basic_1005	ranked_391_unrelaxed_model_3_multimer_v2_pred_44.pdb	v2	3_v2
393	0.254588	basic_1005	ranked_392_unrelaxed_model_4_multimer_v3_pred_31.pdb	v3	4_v3
394	0.254489	basic_1005	ranked_393_unrelaxed_model_2_multimer_v3_pred_26.pdb	v3	2_v3
395	0.254439	basic_1005	ranked_394_unrelaxed_model_1_multimer_v3_pred_39.pdb	v3	1_v3
396	0.253788	basic_1005	ranked_395_unrelaxed_model_2_multimer_v2_pred_31.pdb	v2	2_v2
397	0.253699	basic_1005	ranked_396_unrelaxed_model_5_multimer_v2_pred_52.pdb	v2	5_v2
398	0.253589	basic_1005	ranked_397_unrelaxed_model_1_multimer_v1_pred_42.pdb	v1	1_v1
399	0.253564	basic_1005	ranked_398_unrelaxed_model_2_multimer_v3_pred_46.pdb	v3	2_v3
400	0.253415	basic_1005	ranked_399_unrelaxed_model_2_multimer_v3_pred_64.pdb	v3	2_v3
401	0.253174	basic_1005	ranked_400_unrelaxed_model_2_multimer_v3_pred_19.pdb	v3	2_v3
402	0.252993	basic_1005	ranked_401_unrelaxed_model_2_multimer_v3_pred_12.pdb	v3	2_v3
403	0.252904	basic_1005	ranked_402_unrelaxed_model_2_multimer_v3_pred_47.pdb	v3	2_v3
404	0.252713	basic_1005	ranked_403_unrelaxed_model_1_multimer_v1_pred_58.pdb	v1	1_v1
405	0.252135	basic_1005	ranked_404_unrelaxed_model_4_multimer_v1_pred_6.pdb	v1	4_v1
406	0.25198	basic_1005	ranked_405_unrelaxed_model_4_multimer_v3_pred_1.pdb	v3	4_v3
407	0.251926	basic_1005	ranked_406_unrelaxed_model_1_multimer_v3_pred_48.pdb	v3	1_v3
408	0.251756	basic_1005	ranked_407_unrelaxed_model_4_multimer_v3_pred_61.pdb	v3	4_v3
409	0.251526	basic_1005	ranked_408_unrelaxed_model_1_multimer_v2_pred_27.pdb	v2	1_v2
410	0.251009	basic_1005	ranked_409_unrelaxed_model_4_multimer_v3_pred_41.pdb	v3	4_v3
411	0.250927	basic_1005	ranked_410_unrelaxed_model_1_multimer_v1_pred_21.pdb	v1	1_v1
412	0.250768	basic_1005	ranked_411_unrelaxed_model_3_multimer_v2_pred_22.pdb	v2	3_v2
413	0.250767	basic_1005	ranked_412_unrelaxed_model_3_multimer_v2_pred_50.pdb	v2	3_v2
414	0.250683	basic_1005	ranked_413_unrelaxed_model_2_multimer_v2_pred_18.pdb	v2	2_v2
415	0.250472	basic_1005	ranked_414_unrelaxed_model_2_multimer_v2_pred_60.pdb	v2	2_v2
416	0.250423	basic_1005	ranked_415_unrelaxed_model_1_multimer_v2_pred_46.pdb	v2	1_v2
417	0.250269	basic_1005	ranked_416_unrelaxed_model_4_multimer_v3_pred_62.pdb	v3	4_v3
418	0.250136	basic_1005	ranked_417_unrelaxed_model_1_multimer_v2_pred_38.pdb	v2	1_v2
419	0.250112	basic_1005	ranked_418_unrelaxed_model_4_multimer_v3_pred_28.pdb	v3	4_v3
420	0.250076	basic_1005	ranked_419_unrelaxed_model_4_multimer_v3_pred_33.pdb	v3	4_v3
421	0.249978	basic_1005	ranked_420_unrelaxed_model_4_multimer_v3_pred_26.pdb	v3	4_v3
422	0.249756	basic_1005	ranked_421_unrelaxed_model_1_multimer_v2_pred_47.pdb	v2	1_v2
423	0.249724	basic_1005	ranked_422_unrelaxed_model_4_multimer_v3_pred_16.pdb	v3	4_v3
424	0.249717	basic_1005	ranked_423_unrelaxed_model_3_multimer_v2_pred_38.pdb	v2	3_v2
425	0.249588	basic_1005	ranked_424_unrelaxed_model_2_multimer_v2_pred_63.pdb	v2	2_v2
426	0.24956	basic_1005	ranked_425_unrelaxed_model_4_multimer_v1_pred_56.pdb	v1	4_v1
427	0.249552	basic_1005	ranked_426_unrelaxed_model_2_multimer_v2_pred_43.pdb	v2	2_v2
428	0.249478	basic_1005	ranked_427_unrelaxed_model_3_multimer_v2_pred_64.pdb	v2	3_v2
429	0.249385	basic_1005	ranked_428_unrelaxed_model_4_multimer_v3_pred_43.pdb	v3	4_v3
430	0.249189	basic_1005	ranked_429_unrelaxed_model_1_multimer_v2_pred_11.pdb	v2	1_v2
431	0.248876	basic_1005	ranked_430_unrelaxed_model_1_multimer_v1_pred_47.pdb	v1	1_v1
432	0.248672	basic_1005	ranked_431_unrelaxed_model_1_multimer_v2_pred_55.pdb	v2	1_v2
433	0.248367	basic_1005	ranked_432_unrelaxed_model_1_multimer_v2_pred_14.pdb	v2	1_v2
434	0.248343	basic_1005	ranked_433_unrelaxed_model_4_multimer_v3_pred_4.pdb	v3	4_v3
435	0.248268	basic_1005	ranked_434_unrelaxed_model_5_multimer_v2_pred_23.pdb	v2	5_v2
436	0.248231	basic_1005	ranked_435_unrelaxed_model_2_multimer_v2_pred_4.pdb	v2	2_v2
437	0.248022	basic_1005	ranked_436_unrelaxed_model_4_multimer_v3_pred_8.pdb	v3	4_v3
438	0.248018	basic_1005	ranked_437_unrelaxed_model_4_multimer_v3_pred_44.pdb	v3	4_v3
439	0.247682	basic_1005	ranked_438_unrelaxed_model_1_multimer_v2_pred_28.pdb	v2	1_v2
440	0.247593	basic_1005	ranked_439_unrelaxed_model_4_multimer_v1_pred_8.pdb	v1	4_v1
441	0.247553	basic_1005	ranked_440_unrelaxed_model_4_multimer_v3_pred_42.pdb	v3	4_v3
442	0.247536	basic_1005	ranked_441_unrelaxed_model_1_multimer_v2_pred_1.pdb	v2	1_v2
443	0.247523	basic_1005	ranked_442_unrelaxed_model_4_multimer_v3_pred_40.pdb	v3	4_v3
444	0.247409	basic_1005	ranked_443_unrelaxed_model_3_multimer_v2_pred_37.pdb	v2	3_v2
445	0.247356	basic_1005	ranked_444_unrelaxed_model_3_multimer_v2_pred_54.pdb	v2	3_v2
446	0.247288	basic_1005	ranked_445_unrelaxed_model_2_multimer_v2_pred_26.pdb	v2	2_v2
447	0.247286	basic_1005	ranked_446_unrelaxed_model_1_multimer_v2_pred_48.pdb	v2	1_v2
448	0.247282	basic_1005	ranked_447_unrelaxed_model_1_multimer_v2_pred_24.pdb	v2	1_v2
449	0.247165	basic_1005	ranked_448_unrelaxed_model_1_multimer_v2_pred_45.pdb	v2	1_v2
450	0.247159	basic_1005	ranked_449_unrelaxed_model_3_multimer_v2_pred_29.pdb	v2	3_v2
451	0.247035	basic_1005	ranked_450_unrelaxed_model_3_multimer_v2_pred_0.pdb	v2	3_v2
452	0.247025	basic_1005	ranked_451_unrelaxed_model_2_multimer_v2_pred_52.pdb	v2	2_v2
453	0.246954	basic_1005	ranked_452_unrelaxed_model_1_multimer_v3_pred_37.pdb	v3	1_v3
454	0.246917	basic_1005	ranked_453_unrelaxed_model_4_multimer_v3_pred_10.pdb	v3	4_v3
455	0.246856	basic_1005	ranked_454_unrelaxed_model_1_multimer_v1_pred_64.pdb	v1	1_v1
456	0.246843	basic_1005	ranked_455_unrelaxed_model_1_multimer_v2_pred_64.pdb	v2	1_v2
457	0.246799	basic_1005	ranked_456_unrelaxed_model_2_multimer_v2_pred_11.pdb	v2	2_v2
458	0.246762	basic_1005	ranked_457_unrelaxed_model_4_multimer_v3_pred_39.pdb	v3	4_v3
459	0.246703	basic_1005	ranked_458_unrelaxed_model_5_multimer_v2_pred_58.pdb	v2	5_v2
460	0.246657	basic_1005	ranked_459_unrelaxed_model_4_multimer_v3_pred_45.pdb	v3	4_v3
461	0.246642	basic_1005	ranked_460_unrelaxed_model_3_multimer_v2_pred_65.pdb	v2	3_v2
462	0.246602	basic_1005	ranked_461_unrelaxed_model_2_multimer_v2_pred_0.pdb	v2	2_v2
463	0.246547	basic_1005	ranked_462_unrelaxed_model_4_multimer_v3_pred_13.pdb	v3	4_v3
464	0.246528	basic_1005	ranked_463_unrelaxed_model_2_multimer_v2_pred_2.pdb	v2	2_v2
465	0.246494	basic_1005	ranked_464_unrelaxed_model_4_multimer_v3_pred_0.pdb	v3	4_v3
466	0.246452	basic_1005	ranked_465_unrelaxed_model_2_multimer_v2_pred_8.pdb	v2	2_v2
467	0.24637	basic_1005	ranked_466_unrelaxed_model_1_multimer_v3_pred_8.pdb	v3	1_v3
468	0.246353	basic_1005	ranked_467_unrelaxed_model_4_multimer_v3_pred_60.pdb	v3	4_v3
469	0.246215	basic_1005	ranked_468_unrelaxed_model_4_multimer_v3_pred_51.pdb	v3	4_v3
470	0.246188	basic_1005	ranked_469_unrelaxed_model_4_multimer_v3_pred_7.pdb	v3	4_v3
471	0.246036	basic_1005	ranked_470_unrelaxed_model_3_multimer_v2_pred_58.pdb	v2	3_v2
472	0.245928	basic_1005	ranked_471_unrelaxed_model_3_multimer_v2_pred_34.pdb	v2	3_v2
473	0.245883	basic_1005	ranked_472_unrelaxed_model_3_multimer_v2_pred_5.pdb	v2	3_v2
474	0.245881	basic_1005	ranked_473_unrelaxed_model_5_multimer_v2_pred_44.pdb	v2	5_v2
475	0.245831	basic_1005	ranked_474_unrelaxed_model_4_multimer_v3_pred_15.pdb	v3	4_v3
476	0.245774	basic_1005	ranked_475_unrelaxed_model_4_multimer_v3_pred_14.pdb	v3	4_v3
477	0.24572	basic_1005	ranked_476_unrelaxed_model_4_multimer_v3_pred_3.pdb	v3	4_v3
478	0.245654	basic_1005	ranked_477_unrelaxed_model_2_multimer_v2_pred_44.pdb	v2	2_v2
479	0.245571	basic_1005	ranked_478_unrelaxed_model_4_multimer_v1_pred_38.pdb	v1	4_v1
480	0.245563	basic_1005	ranked_479_unrelaxed_model_4_multimer_v3_pred_34.pdb	v3	4_v3
481	0.24556	basic_1005	ranked_480_unrelaxed_model_3_multimer_v2_pred_24.pdb	v2	3_v2
482	0.245475	basic_1005	ranked_481_unrelaxed_model_4_multimer_v3_pred_24.pdb	v3	4_v3
483	0.245385	basic_1005	ranked_482_unrelaxed_model_4_multimer_v3_pred_19.pdb	v3	4_v3
484	0.245228	basic_1005	ranked_483_unrelaxed_model_4_multimer_v3_pred_18.pdb	v3	4_v3
485	0.245025	basic_1005	ranked_484_unrelaxed_model_4_multimer_v3_pred_6.pdb	v3	4_v3
486	0.245016	basic_1005	ranked_485_unrelaxed_model_1_multimer_v2_pred_51.pdb	v2	1_v2
487	0.244832	basic_1005	ranked_486_unrelaxed_model_2_multimer_v2_pred_50.pdb	v2	2_v2
488	0.244709	basic_1005	ranked_487_unrelaxed_model_4_multimer_v3_pred_55.pdb	v3	4_v3
489	0.244612	basic_1005	ranked_488_unrelaxed_model_3_multimer_v2_pred_10.pdb	v2	3_v2
490	0.244557	basic_1005	ranked_489_unrelaxed_model_1_multimer_v3_pred_13.pdb	v3	1_v3
491	0.244555	basic_1005	ranked_490_unrelaxed_model_2_multimer_v2_pred_56.pdb	v2	2_v2
492	0.244467	basic_1005	ranked_491_unrelaxed_model_1_multimer_v2_pred_0.pdb	v2	1_v2
493	0.244422	basic_1005	ranked_492_unrelaxed_model_4_multimer_v3_pred_20.pdb	v3	4_v3
494	0.244402	basic_1005	ranked_493_unrelaxed_model_1_multimer_v2_pred_61.pdb	v2	1_v2
495	0.244392	basic_1005	ranked_494_unrelaxed_model_4_multimer_v3_pred_50.pdb	v3	4_v3
496	0.244371	basic_1005	ranked_495_unrelaxed_model_3_multimer_v2_pred_30.pdb	v2	3_v2
497	0.244361	basic_1005	ranked_496_unrelaxed_model_3_multimer_v2_pred_45.pdb	v2	3_v2
498	0.244345	basic_1005	ranked_497_unrelaxed_model_5_multimer_v2_pred_24.pdb	v2	5_v2
499	0.244257	basic_1005	ranked_498_unrelaxed_model_5_multimer_v1_pred_40.pdb	v1	5_v1
500	0.244226	basic_1005	ranked_499_unrelaxed_model_1_multimer_v2_pred_23.pdb	v2	1_v2
501	0.244192	basic_1005	ranked_500_unrelaxed_model_4_multimer_v2_pred_6.pdb	v2	4_v2
502	0.244191	basic_1005	ranked_501_unrelaxed_model_1_multimer_v3_pred_35.pdb	v3	1_v3
503	0.244164	basic_1005	ranked_502_unrelaxed_model_1_multimer_v2_pred_54.pdb	v2	1_v2
504	0.244142	basic_1005	ranked_503_unrelaxed_model_1_multimer_v3_pred_12.pdb	v3	1_v3
505	0.244066	basic_1005	ranked_504_unrelaxed_model_4_multimer_v3_pred_32.pdb	v3	4_v3
506	0.243975	basic_1005	ranked_505_unrelaxed_model_1_multimer_v1_pred_32.pdb	v1	1_v1
507	0.24387	basic_1005	ranked_506_unrelaxed_model_2_multimer_v2_pred_32.pdb	v2	2_v2
508	0.243836	basic_1005	ranked_507_unrelaxed_model_3_multimer_v2_pred_56.pdb	v2	3_v2
509	0.24374	basic_1005	ranked_508_unrelaxed_model_1_multimer_v2_pred_25.pdb	v2	1_v2
510	0.24373	basic_1005	ranked_509_unrelaxed_model_2_multimer_v2_pred_39.pdb	v2	2_v2
511	0.243564	basic_1005	ranked_510_unrelaxed_model_5_multimer_v2_pred_63.pdb	v2	5_v2
512	0.243481	basic_1005	ranked_511_unrelaxed_model_4_multimer_v3_pred_11.pdb	v3	4_v3
513	0.243467	basic_1005	ranked_512_unrelaxed_model_1_multimer_v3_pred_25.pdb	v3	1_v3
514	0.243447	basic_1005	ranked_513_unrelaxed_model_3_multimer_v2_pred_17.pdb	v2	3_v2
515	0.243424	basic_1005	ranked_514_unrelaxed_model_1_multimer_v2_pred_17.pdb	v2	1_v2
516	0.24342	basic_1005	ranked_515_unrelaxed_model_1_multimer_v3_pred_23.pdb	v3	1_v3
517	0.243399	basic_1005	ranked_516_unrelaxed_model_4_multimer_v3_pred_17.pdb	v3	4_v3
518	0.243305	basic_1005	ranked_517_unrelaxed_model_3_multimer_v2_pred_21.pdb	v2	3_v2
519	0.243229	basic_1005	ranked_518_unrelaxed_model_4_multimer_v3_pred_27.pdb	v3	4_v3
520	0.243227	basic_1005	ranked_519_unrelaxed_model_1_multimer_v2_pred_58.pdb	v2	1_v2
521	0.243222	basic_1005	ranked_520_unrelaxed_model_4_multimer_v3_pred_23.pdb	v3	4_v3
522	0.24321	basic_1005	ranked_521_unrelaxed_model_2_multimer_v2_pred_62.pdb	v2	2_v2
523	0.243198	basic_1005	ranked_522_unrelaxed_model_2_multimer_v2_pred_59.pdb	v2	2_v2
524	0.243157	basic_1005	ranked_523_unrelaxed_model_1_multimer_v2_pred_29.pdb	v2	1_v2
525	0.243122	basic_1005	ranked_524_unrelaxed_model_4_multimer_v3_pred_12.pdb	v3	4_v3
526	0.243089	basic_1005	ranked_525_unrelaxed_model_4_multimer_v3_pred_46.pdb	v3	4_v3
527	0.243065	basic_1005	ranked_526_unrelaxed_model_2_multimer_v2_pred_13.pdb	v2	2_v2
528	0.24305	basic_1005	ranked_527_unrelaxed_model_4_multimer_v3_pred_29.pdb	v3	4_v3
529	0.243005	basic_1005	ranked_528_unrelaxed_model_3_multimer_v2_pred_7.pdb	v2	3_v2
530	0.242974	basic_1005	ranked_529_unrelaxed_model_1_multimer_v2_pred_52.pdb	v2	1_v2
531	0.242938	basic_1005	ranked_530_unrelaxed_model_3_multimer_v2_pred_66.pdb	v2	3_v2
532	0.242868	basic_1005	ranked_531_unrelaxed_model_4_multimer_v3_pred_9.pdb	v3	4_v3
533	0.242737	basic_1005	ranked_532_unrelaxed_model_4_multimer_v3_pred_65.pdb	v3	4_v3
534	0.242666	basic_1005	ranked_533_unrelaxed_model_4_multimer_v3_pred_36.pdb	v3	4_v3
535	0.242609	basic_1005	ranked_534_unrelaxed_model_2_multimer_v2_pred_33.pdb	v2	2_v2
536	0.242601	basic_1005	ranked_535_unrelaxed_model_3_multimer_v2_pred_61.pdb	v2	3_v2
537	0.242582	basic_1005	ranked_536_unrelaxed_model_5_multimer_v1_pred_30.pdb	v1	5_v1
538	0.242558	basic_1005	ranked_537_unrelaxed_model_3_multimer_v2_pred_9.pdb	v2	3_v2
539	0.242477	basic_1005	ranked_538_unrelaxed_model_4_multimer_v3_pred_52.pdb	v3	4_v3
540	0.242449	basic_1005	ranked_539_unrelaxed_model_4_multimer_v3_pred_54.pdb	v3	4_v3
541	0.242371	basic_1005	ranked_540_unrelaxed_model_1_multimer_v3_pred_49.pdb	v3	1_v3
542	0.24237	basic_1005	ranked_541_unrelaxed_model_3_multimer_v2_pred_15.pdb	v2	3_v2
543	0.242297	basic_1005	ranked_542_unrelaxed_model_1_multimer_v3_pred_42.pdb	v3	1_v3
544	0.242193	basic_1005	ranked_543_unrelaxed_model_4_multimer_v3_pred_63.pdb	v3	4_v3
545	0.242128	basic_1005	ranked_544_unrelaxed_model_4_multimer_v3_pred_2.pdb	v3	4_v3
546	0.242118	basic_1005	ranked_545_unrelaxed_model_1_multimer_v2_pred_49.pdb	v2	1_v2
547	0.242083	basic_1005	ranked_546_unrelaxed_model_4_multimer_v3_pred_5.pdb	v3	4_v3
548	0.242039	basic_1005	ranked_547_unrelaxed_model_1_multimer_v2_pred_59.pdb	v2	1_v2
549	0.241964	basic_1005	ranked_548_unrelaxed_model_4_multimer_v3_pred_49.pdb	v3	4_v3
550	0.241934	basic_1005	ranked_549_unrelaxed_model_5_multimer_v2_pred_4.pdb	v2	5_v2
551	0.241928	basic_1005	ranked_550_unrelaxed_model_1_multimer_v3_pred_55.pdb	v3	1_v3
552	0.241907	basic_1005	ranked_551_unrelaxed_model_5_multimer_v2_pred_64.pdb	v2	5_v2
553	0.241878	basic_1005	ranked_552_unrelaxed_model_2_multimer_v2_pred_36.pdb	v2	2_v2
554	0.241856	basic_1005	ranked_553_unrelaxed_model_1_multimer_v3_pred_7.pdb	v3	1_v3
555	0.241844	basic_1005	ranked_554_unrelaxed_model_1_multimer_v2_pred_26.pdb	v2	1_v2
556	0.241832	basic_1005	ranked_555_unrelaxed_model_3_multimer_v2_pred_12.pdb	v2	3_v2
557	0.24181	basic_1005	ranked_556_unrelaxed_model_5_multimer_v2_pred_15.pdb	v2	5_v2
558	0.24181	basic_1005	ranked_557_unrelaxed_model_3_multimer_v2_pred_27.pdb	v2	3_v2
559	0.241799	basic_1005	ranked_558_unrelaxed_model_1_multimer_v3_pred_27.pdb	v3	1_v3
560	0.241786	basic_1005	ranked_559_unrelaxed_model_1_multimer_v3_pred_41.pdb	v3	1_v3
561	0.241777	basic_1005	ranked_560_unrelaxed_model_1_multimer_v3_pred_21.pdb	v3	1_v3
562	0.241771	basic_1005	ranked_561_unrelaxed_model_5_multimer_v2_pred_51.pdb	v2	5_v2
563	0.241761	basic_1005	ranked_562_unrelaxed_model_1_multimer_v3_pred_51.pdb	v3	1_v3
564	0.241749	basic_1005	ranked_563_unrelaxed_model_5_multimer_v2_pred_54.pdb	v2	5_v2
565	0.241741	basic_1005	ranked_564_unrelaxed_model_1_multimer_v3_pred_18.pdb	v3	1_v3
566	0.241716	basic_1005	ranked_565_unrelaxed_model_4_multimer_v3_pred_56.pdb	v3	4_v3
567	0.2417	basic_1005	ranked_566_unrelaxed_model_1_multimer_v2_pred_33.pdb	v2	1_v2
568	0.241674	basic_1005	ranked_567_unrelaxed_model_4_multimer_v3_pred_35.pdb	v3	4_v3
569	0.24163	basic_1005	ranked_568_unrelaxed_model_4_multimer_v3_pred_66.pdb	v3	4_v3
570	0.241627	basic_1005	ranked_569_unrelaxed_model_1_multimer_v3_pred_1.pdb	v3	1_v3
571	0.241592	basic_1005	ranked_570_unrelaxed_model_1_multimer_v3_pred_58.pdb	v3	1_v3
572	0.241586	basic_1005	ranked_571_unrelaxed_model_4_multimer_v3_pred_37.pdb	v3	4_v3
573	0.24157	basic_1005	ranked_572_unrelaxed_model_4_multimer_v3_pred_25.pdb	v3	4_v3
574	0.241563	basic_1005	ranked_573_unrelaxed_model_5_multimer_v2_pred_35.pdb	v2	5_v2
575	0.241486	basic_1005	ranked_574_unrelaxed_model_4_multimer_v3_pred_47.pdb	v3	4_v3
576	0.241455	basic_1005	ranked_575_unrelaxed_model_3_multimer_v2_pred_60.pdb	v2	3_v2
577	0.241444	basic_1005	ranked_576_unrelaxed_model_5_multimer_v2_pred_47.pdb	v2	5_v2
578	0.241417	basic_1005	ranked_577_unrelaxed_model_1_multimer_v3_pred_54.pdb	v3	1_v3
579	0.241412	basic_1005	ranked_578_unrelaxed_model_1_multimer_v3_pred_44.pdb	v3	1_v3
580	0.241411	basic_1005	ranked_579_unrelaxed_model_1_multimer_v3_pred_34.pdb	v3	1_v3
581	0.241386	basic_1005	ranked_580_unrelaxed_model_5_multimer_v2_pred_43.pdb	v2	5_v2
582	0.241351	basic_1005	ranked_581_unrelaxed_model_3_multimer_v2_pred_63.pdb	v2	3_v2
583	0.241295	basic_1005	ranked_582_unrelaxed_model_1_multimer_v3_pred_14.pdb	v3	1_v3
584	0.241288	basic_1005	ranked_583_unrelaxed_model_5_multimer_v2_pred_50.pdb	v2	5_v2
585	0.241268	basic_1005	ranked_584_unrelaxed_model_4_multimer_v3_pred_48.pdb	v3	4_v3
586	0.241203	basic_1005	ranked_585_unrelaxed_model_5_multimer_v2_pred_21.pdb	v2	5_v2
587	0.241157	basic_1005	ranked_586_unrelaxed_model_1_multimer_v3_pred_43.pdb	v3	1_v3
588	0.241135	basic_1005	ranked_587_unrelaxed_model_1_multimer_v2_pred_7.pdb	v2	1_v2
589	0.241132	basic_1005	ranked_588_unrelaxed_model_2_multimer_v2_pred_41.pdb	v2	2_v2
590	0.241112	basic_1005	ranked_589_unrelaxed_model_1_multimer_v3_pred_31.pdb	v3	1_v3
591	0.241103	basic_1005	ranked_590_unrelaxed_model_4_multimer_v3_pred_59.pdb	v3	4_v3
592	0.241087	basic_1005	ranked_591_unrelaxed_model_4_multimer_v3_pred_38.pdb	v3	4_v3
593	0.24105	basic_1005	ranked_592_unrelaxed_model_3_multimer_v2_pred_53.pdb	v2	3_v2
594	0.241006	basic_1005	ranked_593_unrelaxed_model_5_multimer_v2_pred_22.pdb	v2	5_v2
595	0.240987	basic_1005	ranked_594_unrelaxed_model_5_multimer_v2_pred_17.pdb	v2	5_v2
596	0.240823	basic_1005	ranked_595_unrelaxed_model_3_multimer_v2_pred_19.pdb	v2	3_v2
597	0.240818	basic_1005	ranked_596_unrelaxed_model_2_multimer_v2_pred_7.pdb	v2	2_v2
598	0.240812	basic_1005	ranked_597_unrelaxed_model_5_multimer_v2_pred_13.pdb	v2	5_v2
599	0.240798	basic_1005	ranked_598_unrelaxed_model_1_multimer_v3_pred_65.pdb	v3	1_v3
600	0.240797	basic_1005	ranked_599_unrelaxed_model_3_multimer_v2_pred_36.pdb	v2	3_v2
601	0.240765	basic_1005	ranked_600_unrelaxed_model_1_multimer_v3_pred_36.pdb	v3	1_v3
602	0.240746	basic_1005	ranked_601_unrelaxed_model_1_multimer_v3_pred_61.pdb	v3	1_v3
603	0.240741	basic_1005	ranked_602_unrelaxed_model_5_multimer_v2_pred_10.pdb	v2	5_v2
604	0.240675	basic_1005	ranked_603_unrelaxed_model_1_multimer_v3_pred_32.pdb	v3	1_v3
605	0.240565	basic_1005	ranked_604_unrelaxed_model_2_multimer_v2_pred_24.pdb	v2	2_v2
606	0.240545	basic_1005	ranked_605_unrelaxed_model_1_multimer_v3_pred_2.pdb	v3	1_v3
607	0.240539	basic_1005	ranked_606_unrelaxed_model_3_multimer_v2_pred_47.pdb	v2	3_v2
608	0.240516	basic_1005	ranked_607_unrelaxed_model_1_multimer_v2_pred_65.pdb	v2	1_v2
609	0.240373	basic_1005	ranked_608_unrelaxed_model_4_multimer_v1_pred_64.pdb	v1	4_v1
610	0.240265	basic_1005	ranked_609_unrelaxed_model_1_multimer_v3_pred_22.pdb	v3	1_v3
611	0.240097	basic_1005	ranked_610_unrelaxed_model_1_multimer_v3_pred_47.pdb	v3	1_v3
612	0.239996	basic_1005	ranked_611_unrelaxed_model_2_multimer_v2_pred_65.pdb	v2	2_v2
613	0.239989	basic_1005	ranked_612_unrelaxed_model_1_multimer_v3_pred_59.pdb	v3	1_v3
614	0.239966	basic_1005	ranked_613_unrelaxed_model_4_multimer_v3_pred_30.pdb	v3	4_v3
615	0.239942	basic_1005	ranked_614_unrelaxed_model_1_multimer_v2_pred_34.pdb	v2	1_v2
616	0.239919	basic_1005	ranked_615_unrelaxed_model_5_multimer_v2_pred_56.pdb	v2	5_v2
617	0.239737	basic_1005	ranked_616_unrelaxed_model_5_multimer_v2_pred_20.pdb	v2	5_v2
618	0.239715	basic_1005	ranked_617_unrelaxed_model_2_multimer_v2_pred_12.pdb	v2	2_v2
619	0.239674	basic_1005	ranked_618_unrelaxed_model_2_multimer_v2_pred_57.pdb	v2	2_v2
620	0.239623	basic_1005	ranked_619_unrelaxed_model_2_multimer_v2_pred_55.pdb	v2	2_v2
621	0.239524	basic_1005	ranked_620_unrelaxed_model_1_multimer_v3_pred_3.pdb	v3	1_v3
622	0.239488	basic_1005	ranked_621_unrelaxed_model_5_multimer_v2_pred_48.pdb	v2	5_v2
623	0.239462	basic_1005	ranked_622_unrelaxed_model_3_multimer_v2_pred_43.pdb	v2	3_v2
624	0.239458	basic_1005	ranked_623_unrelaxed_model_1_multimer_v3_pred_15.pdb	v3	1_v3
625	0.239395	basic_1005	ranked_624_unrelaxed_model_1_multimer_v3_pred_28.pdb	v3	1_v3
626	0.23937	basic_1005	ranked_625_unrelaxed_model_2_multimer_v2_pred_54.pdb	v2	2_v2
627	0.239347	basic_1005	ranked_626_unrelaxed_model_5_multimer_v2_pred_28.pdb	v2	5_v2
628	0.239323	basic_1005	ranked_627_unrelaxed_model_5_multimer_v2_pred_26.pdb	v2	5_v2
629	0.23932	basic_1005	ranked_628_unrelaxed_model_1_multimer_v3_pred_9.pdb	v3	1_v3
630	0.239297	basic_1005	ranked_629_unrelaxed_model_5_multimer_v2_pred_37.pdb	v2	5_v2
631	0.239181	basic_1005	ranked_630_unrelaxed_model_3_multimer_v2_pred_2.pdb	v2	3_v2
632	0.23917	basic_1005	ranked_631_unrelaxed_model_5_multimer_v2_pred_19.pdb	v2	5_v2
633	0.239169	basic_1005	ranked_632_unrelaxed_model_5_multimer_v2_pred_33.pdb	v2	5_v2
634	0.239168	basic_1005	ranked_633_unrelaxed_model_5_multimer_v2_pred_60.pdb	v2	5_v2
635	0.239155	basic_1005	ranked_634_unrelaxed_model_5_multimer_v2_pred_11.pdb	v2	5_v2
636	0.239125	basic_1005	ranked_635_unrelaxed_model_2_multimer_v2_pred_16.pdb	v2	2_v2
637	0.239111	basic_1005	ranked_636_unrelaxed_model_4_multimer_v3_pred_58.pdb	v3	4_v3
638	0.239093	basic_1005	ranked_637_unrelaxed_model_3_multimer_v2_pred_3.pdb	v2	3_v2
639	0.239083	basic_1005	ranked_638_unrelaxed_model_3_multimer_v2_pred_41.pdb	v2	3_v2
640	0.239057	basic_1005	ranked_639_unrelaxed_model_3_multimer_v2_pred_26.pdb	v2	3_v2
641	0.239055	basic_1005	ranked_640_unrelaxed_model_4_multimer_v3_pred_21.pdb	v3	4_v3
642	0.23904	basic_1005	ranked_641_unrelaxed_model_1_multimer_v3_pred_10.pdb	v3	1_v3
643	0.239035	basic_1005	ranked_642_unrelaxed_model_3_multimer_v2_pred_28.pdb	v2	3_v2
644	0.23903	basic_1005	ranked_643_unrelaxed_model_1_multimer_v3_pred_60.pdb	v3	1_v3
645	0.239007	basic_1005	ranked_644_unrelaxed_model_1_multimer_v3_pred_17.pdb	v3	1_v3
646	0.238982	basic_1005	ranked_645_unrelaxed_model_1_multimer_v2_pred_2.pdb	v2	1_v2
647	0.238973	basic_1005	ranked_646_unrelaxed_model_5_multimer_v2_pred_49.pdb	v2	5_v2
648	0.238935	basic_1005	ranked_647_unrelaxed_model_4_multimer_v3_pred_64.pdb	v3	4_v3
649	0.238918	basic_1005	ranked_648_unrelaxed_model_1_multimer_v3_pred_20.pdb	v3	1_v3
650	0.238824	basic_1005	ranked_649_unrelaxed_model_3_multimer_v2_pred_33.pdb	v2	3_v2
651	0.238797	basic_1005	ranked_650_unrelaxed_model_5_multimer_v2_pred_57.pdb	v2	5_v2
652	0.238766	basic_1005	ranked_651_unrelaxed_model_4_multimer_v3_pred_22.pdb	v3	4_v3
653	0.238761	basic_1005	ranked_652_unrelaxed_model_1_multimer_v3_pred_53.pdb	v3	1_v3
654	0.238759	basic_1005	ranked_653_unrelaxed_model_2_multimer_v2_pred_9.pdb	v2	2_v2
655	0.238735	basic_1005	ranked_654_unrelaxed_model_2_multimer_v2_pred_10.pdb	v2	2_v2
656	0.238608	basic_1005	ranked_655_unrelaxed_model_5_multimer_v2_pred_45.pdb	v2	5_v2
657	0.238607	basic_1005	ranked_656_unrelaxed_model_1_multimer_v3_pred_57.pdb	v3	1_v3
658	0.238543	basic_1005	ranked_657_unrelaxed_model_1_multimer_v2_pred_15.pdb	v2	1_v2
659	0.238541	basic_1005	ranked_658_unrelaxed_model_3_multimer_v2_pred_11.pdb	v2	3_v2
660	0.238496	basic_1005	ranked_659_unrelaxed_model_2_multimer_v2_pred_1.pdb	v2	2_v2
661	0.238457	basic_1005	ranked_660_unrelaxed_model_1_multimer_v3_pred_29.pdb	v3	1_v3
662	0.238454	basic_1005	ranked_661_unrelaxed_model_5_multimer_v2_pred_29.pdb	v2	5_v2
663	0.238422	basic_1005	ranked_662_unrelaxed_model_5_multimer_v2_pred_34.pdb	v2	5_v2
664	0.238419	basic_1005	ranked_663_unrelaxed_model_5_multimer_v2_pred_38.pdb	v2	5_v2
665	0.238367	basic_1005	ranked_664_unrelaxed_model_1_multimer_v3_pred_66.pdb	v3	1_v3
666	0.238304	basic_1005	ranked_665_unrelaxed_model_1_multimer_v3_pred_46.pdb	v3	1_v3
667	0.238303	basic_1005	ranked_666_unrelaxed_model_1_multimer_v3_pred_5.pdb	v3	1_v3
668	0.238271	basic_1005	ranked_667_unrelaxed_model_2_multimer_v2_pred_42.pdb	v2	2_v2
669	0.23827	basic_1005	ranked_668_unrelaxed_model_3_multimer_v2_pred_49.pdb	v2	3_v2
670	0.238262	basic_1005	ranked_669_unrelaxed_model_5_multimer_v2_pred_0.pdb	v2	5_v2
671	0.238224	basic_1005	ranked_670_unrelaxed_model_3_multimer_v2_pred_55.pdb	v2	3_v2
672	0.238218	basic_1005	ranked_671_unrelaxed_model_2_multimer_v2_pred_45.pdb	v2	2_v2
673	0.238191	basic_1005	ranked_672_unrelaxed_model_1_multimer_v2_pred_31.pdb	v2	1_v2
674	0.238169	basic_1005	ranked_673_unrelaxed_model_1_multimer_v3_pred_62.pdb	v3	1_v3
675	0.238113	basic_1005	ranked_674_unrelaxed_model_3_multimer_v2_pred_13.pdb	v2	3_v2
676	0.23808	basic_1005	ranked_675_unrelaxed_model_3_multimer_v2_pred_25.pdb	v2	3_v2
677	0.23807	basic_1005	ranked_676_unrelaxed_model_2_multimer_v2_pred_29.pdb	v2	2_v2
678	0.23807	basic_1005	ranked_677_unrelaxed_model_2_multimer_v2_pred_40.pdb	v2	2_v2
679	0.23806	basic_1005	ranked_678_unrelaxed_model_1_multimer_v2_pred_20.pdb	v2	1_v2
680	0.238033	basic_1005	ranked_679_unrelaxed_model_4_multimer_v2_pred_53.pdb	v2	4_v2
681	0.237979	basic_1005	ranked_680_unrelaxed_model_1_multimer_v3_pred_11.pdb	v3	1_v3
682	0.237952	basic_1005	ranked_681_unrelaxed_model_5_multimer_v2_pred_12.pdb	v2	5_v2
683	0.237945	basic_1005	ranked_682_unrelaxed_model_1_multimer_v2_pred_16.pdb	v2	1_v2
684	0.23791	basic_1005	ranked_683_unrelaxed_model_3_multimer_v2_pred_35.pdb	v2	3_v2
685	0.237872	basic_1005	ranked_684_unrelaxed_model_4_multimer_v2_pred_26.pdb	v2	4_v2
686	0.237862	basic_1005	ranked_685_unrelaxed_model_5_multimer_v2_pred_55.pdb	v2	5_v2
687	0.237855	basic_1005	ranked_686_unrelaxed_model_1_multimer_v3_pred_0.pdb	v3	1_v3
688	0.237802	basic_1005	ranked_687_unrelaxed_model_2_multimer_v2_pred_5.pdb	v2	2_v2
689	0.237796	basic_1005	ranked_688_unrelaxed_model_1_multimer_v2_pred_19.pdb	v2	1_v2
690	0.237763	basic_1005	ranked_689_unrelaxed_model_1_multimer_v3_pred_26.pdb	v3	1_v3
691	0.237721	basic_1005	ranked_690_unrelaxed_model_5_multimer_v2_pred_31.pdb	v2	5_v2
692	0.237705	basic_1005	ranked_691_unrelaxed_model_1_multimer_v3_pred_6.pdb	v3	1_v3
693	0.237654	basic_1005	ranked_692_unrelaxed_model_5_multimer_v2_pred_62.pdb	v2	5_v2
694	0.237634	basic_1005	ranked_693_unrelaxed_model_1_multimer_v3_pred_4.pdb	v3	1_v3
695	0.237627	basic_1005	ranked_694_unrelaxed_model_2_multimer_v2_pred_25.pdb	v2	2_v2
696	0.237581	basic_1005	ranked_695_unrelaxed_model_5_multimer_v2_pred_3.pdb	v2	5_v2
697	0.237551	basic_1005	ranked_696_unrelaxed_model_2_multimer_v2_pred_21.pdb	v2	2_v2
698	0.237466	basic_1005	ranked_697_unrelaxed_model_3_multimer_v2_pred_62.pdb	v2	3_v2
699	0.237398	basic_1005	ranked_698_unrelaxed_model_4_multimer_v2_pred_42.pdb	v2	4_v2
700	0.237375	basic_1005	ranked_699_unrelaxed_model_1_multimer_v2_pred_56.pdb	v2	1_v2
701	0.237363	basic_1005	ranked_700_unrelaxed_model_5_multimer_v2_pred_6.pdb	v2	5_v2
702	0.237321	basic_1005	ranked_701_unrelaxed_model_5_multimer_v2_pred_66.pdb	v2	5_v2
703	0.237284	basic_1005	ranked_702_unrelaxed_model_1_multimer_v2_pred_40.pdb	v2	1_v2
704	0.237278	basic_1005	ranked_703_unrelaxed_model_4_multimer_v2_pred_13.pdb	v2	4_v2
705	0.237272	basic_1005	ranked_704_unrelaxed_model_2_multimer_v2_pred_28.pdb	v2	2_v2
706	0.237207	basic_1005	ranked_705_unrelaxed_model_5_multimer_v2_pred_18.pdb	v2	5_v2
707	0.237138	basic_1005	ranked_706_unrelaxed_model_1_multimer_v3_pred_38.pdb	v3	1_v3
708	0.237131	basic_1005	ranked_707_unrelaxed_model_2_multimer_v2_pred_34.pdb	v2	2_v2
709	0.237121	basic_1005	ranked_708_unrelaxed_model_2_multimer_v2_pred_22.pdb	v2	2_v2
710	0.237113	basic_1005	ranked_709_unrelaxed_model_5_multimer_v2_pred_1.pdb	v2	5_v2
711	0.237058	basic_1005	ranked_710_unrelaxed_model_1_multimer_v3_pred_45.pdb	v3	1_v3
712	0.237043	basic_1005	ranked_711_unrelaxed_model_1_multimer_v2_pred_57.pdb	v2	1_v2
713	0.236996	basic_1005	ranked_712_unrelaxed_model_1_multimer_v3_pred_64.pdb	v3	1_v3
714	0.236961	basic_1005	ranked_713_unrelaxed_model_5_multimer_v2_pred_53.pdb	v2	5_v2
715	0.236939	basic_1005	ranked_714_unrelaxed_model_5_multimer_v2_pred_41.pdb	v2	5_v2
716	0.236918	basic_1005	ranked_715_unrelaxed_model_1_multimer_v3_pred_19.pdb	v3	1_v3
717	0.236891	basic_1005	ranked_716_unrelaxed_model_5_multimer_v2_pred_42.pdb	v2	5_v2
718	0.236878	basic_1005	ranked_717_unrelaxed_model_1_multimer_v2_pred_41.pdb	v2	1_v2
719	0.236875	basic_1005	ranked_718_unrelaxed_model_2_multimer_v2_pred_53.pdb	v2	2_v2
720	0.236813	basic_1005	ranked_719_unrelaxed_model_1_multimer_v2_pred_39.pdb	v2	1_v2
721	0.236762	basic_1005	ranked_720_unrelaxed_model_4_multimer_v2_pred_27.pdb	v2	4_v2
722	0.236679	basic_1005	ranked_721_unrelaxed_model_5_multimer_v2_pred_16.pdb	v2	5_v2
723	0.236607	basic_1005	ranked_722_unrelaxed_model_1_multimer_v2_pred_37.pdb	v2	1_v2
724	0.236577	basic_1005	ranked_723_unrelaxed_model_5_multimer_v2_pred_32.pdb	v2	5_v2
725	0.236544	basic_1005	ranked_724_unrelaxed_model_5_multimer_v3_pred_62.pdb	v3	5_v3
726	0.236538	basic_1005	ranked_725_unrelaxed_model_4_multimer_v2_pred_11.pdb	v2	4_v2
727	0.236426	basic_1005	ranked_726_unrelaxed_model_3_multimer_v2_pred_16.pdb	v2	3_v2
728	0.23639	basic_1005	ranked_727_unrelaxed_model_1_multimer_v3_pred_50.pdb	v3	1_v3
729	0.236382	basic_1005	ranked_728_unrelaxed_model_1_multimer_v2_pred_42.pdb	v2	1_v2
730	0.236293	basic_1005	ranked_729_unrelaxed_model_5_multimer_v3_pred_29.pdb	v3	5_v3
731	0.236206	basic_1005	ranked_730_unrelaxed_model_4_multimer_v3_pred_57.pdb	v3	4_v3
732	0.2362	basic_1005	ranked_731_unrelaxed_model_3_multimer_v2_pred_18.pdb	v2	3_v2
733	0.236181	basic_1005	ranked_732_unrelaxed_model_2_multimer_v2_pred_37.pdb	v2	2_v2
734	0.236138	basic_1005	ranked_733_unrelaxed_model_3_multimer_v2_pred_6.pdb	v2	3_v2
735	0.236131	basic_1005	ranked_734_unrelaxed_model_1_multimer_v3_pred_30.pdb	v3	1_v3
736	0.236122	basic_1005	ranked_735_unrelaxed_model_2_multimer_v2_pred_23.pdb	v2	2_v2
737	0.236053	basic_1005	ranked_736_unrelaxed_model_4_multimer_v2_pred_34.pdb	v2	4_v2
738	0.236025	basic_1005	ranked_737_unrelaxed_model_2_multimer_v2_pred_6.pdb	v2	2_v2
739	0.235937	basic_1005	ranked_738_unrelaxed_model_3_multimer_v3_pred_7.pdb	v3	3_v3
740	0.23588	basic_1005	ranked_739_unrelaxed_model_3_multimer_v2_pred_48.pdb	v2	3_v2
741	0.235862	basic_1005	ranked_740_unrelaxed_model_3_multimer_v2_pred_20.pdb	v2	3_v2
742	0.235834	basic_1005	ranked_741_unrelaxed_model_1_multimer_v3_pred_40.pdb	v3	1_v3
743	0.23572	basic_1005	ranked_742_unrelaxed_model_5_multimer_v3_pred_5.pdb	v3	5_v3
744	0.235702	basic_1005	ranked_743_unrelaxed_model_2_multimer_v2_pred_38.pdb	v2	2_v2
745	0.235675	basic_1005	ranked_744_unrelaxed_model_1_multimer_v2_pred_66.pdb	v2	1_v2
746	0.235614	basic_1005	ranked_745_unrelaxed_model_2_multimer_v2_pred_61.pdb	v2	2_v2
747	0.235572	basic_1005	ranked_746_unrelaxed_model_1_multimer_v2_pred_9.pdb	v2	1_v2
748	0.235564	basic_1005	ranked_747_unrelaxed_model_1_multimer_v2_pred_43.pdb	v2	1_v2
749	0.235558	basic_1005	ranked_748_unrelaxed_model_2_multimer_v2_pred_48.pdb	v2	2_v2
750	0.235536	basic_1005	ranked_749_unrelaxed_model_1_multimer_v2_pred_5.pdb	v2	1_v2
751	0.235485	basic_1005	ranked_750_unrelaxed_model_4_multimer_v2_pred_51.pdb	v2	4_v2
752	0.235472	basic_1005	ranked_751_unrelaxed_model_2_multimer_v2_pred_47.pdb	v2	2_v2
753	0.235339	basic_1005	ranked_752_unrelaxed_model_5_multimer_v3_pred_9.pdb	v3	5_v3
754	0.235291	basic_1005	ranked_753_unrelaxed_model_2_multimer_v2_pred_27.pdb	v2	2_v2
755	0.235291	basic_1005	ranked_754_unrelaxed_model_5_multimer_v2_pred_59.pdb	v2	5_v2
756	0.235286	basic_1005	ranked_755_unrelaxed_model_5_multimer_v3_pred_27.pdb	v3	5_v3
757	0.235227	basic_1005	ranked_756_unrelaxed_model_4_multimer_v2_pred_3.pdb	v2	4_v2
758	0.235122	basic_1005	ranked_757_unrelaxed_model_5_multimer_v3_pred_63.pdb	v3	5_v3
759	0.235095	basic_1005	ranked_758_unrelaxed_model_5_multimer_v3_pred_12.pdb	v3	5_v3
760	0.23507	basic_1005	ranked_759_unrelaxed_model_4_multimer_v2_pred_62.pdb	v2	4_v2
761	0.235066	basic_1005	ranked_760_unrelaxed_model_5_multimer_v3_pred_47.pdb	v3	5_v3
762	0.235025	basic_1005	ranked_761_unrelaxed_model_5_multimer_v2_pred_36.pdb	v2	5_v2
763	0.235012	basic_1005	ranked_762_unrelaxed_model_5_multimer_v3_pred_6.pdb	v3	5_v3
764	0.235002	basic_1005	ranked_763_unrelaxed_model_5_multimer_v3_pred_34.pdb	v3	5_v3
765	0.234991	basic_1005	ranked_764_unrelaxed_model_1_multimer_v3_pred_56.pdb	v3	1_v3
766	0.234989	basic_1005	ranked_765_unrelaxed_model_4_multimer_v2_pred_50.pdb	v2	4_v2
767	0.23498	basic_1005	ranked_766_unrelaxed_model_1_multimer_v3_pred_33.pdb	v3	1_v3
768	0.234945	basic_1005	ranked_767_unrelaxed_model_1_multimer_v3_pred_16.pdb	v3	1_v3
769	0.234944	basic_1005	ranked_768_unrelaxed_model_3_multimer_v2_pred_14.pdb	v2	3_v2
770	0.23493	basic_1005	ranked_769_unrelaxed_model_5_multimer_v3_pred_26.pdb	v3	5_v3
771	0.234919	basic_1005	ranked_770_unrelaxed_model_5_multimer_v3_pred_50.pdb	v3	5_v3
772	0.234901	basic_1005	ranked_771_unrelaxed_model_5_multimer_v3_pred_18.pdb	v3	5_v3
773	0.234887	basic_1005	ranked_772_unrelaxed_model_2_multimer_v2_pred_17.pdb	v2	2_v2
774	0.234793	basic_1005	ranked_773_unrelaxed_model_3_multimer_v2_pred_57.pdb	v2	3_v2
775	0.234782	basic_1005	ranked_774_unrelaxed_model_5_multimer_v3_pred_61.pdb	v3	5_v3
776	0.234752	basic_1005	ranked_775_unrelaxed_model_5_multimer_v3_pred_39.pdb	v3	5_v3
777	0.234733	basic_1005	ranked_776_unrelaxed_model_5_multimer_v3_pred_25.pdb	v3	5_v3
778	0.234663	basic_1005	ranked_777_unrelaxed_model_3_multimer_v2_pred_40.pdb	v2	3_v2
779	0.234662	basic_1005	ranked_778_unrelaxed_model_4_multimer_v2_pred_36.pdb	v2	4_v2
780	0.23465	basic_1005	ranked_779_unrelaxed_model_5_multimer_v3_pred_46.pdb	v3	5_v3
781	0.234591	basic_1005	ranked_780_unrelaxed_model_5_multimer_v3_pred_2.pdb	v3	5_v3
782	0.234588	basic_1005	ranked_781_unrelaxed_model_4_multimer_v2_pred_5.pdb	v2	4_v2
783	0.234573	basic_1005	ranked_782_unrelaxed_model_5_multimer_v3_pred_52.pdb	v3	5_v3
784	0.234534	basic_1005	ranked_783_unrelaxed_model_5_multimer_v3_pred_43.pdb	v3	5_v3
785	0.23451	basic_1005	ranked_784_unrelaxed_model_2_multimer_v2_pred_49.pdb	v2	2_v2
786	0.234504	basic_1005	ranked_785_unrelaxed_model_4_multimer_v2_pred_10.pdb	v2	4_v2
787	0.234487	basic_1005	ranked_786_unrelaxed_model_5_multimer_v3_pred_21.pdb	v3	5_v3
788	0.234475	basic_1005	ranked_787_unrelaxed_model_1_multimer_v2_pred_30.pdb	v2	1_v2
789	0.234473	basic_1005	ranked_788_unrelaxed_model_5_multimer_v3_pred_4.pdb	v3	5_v3
790	0.234442	basic_1005	ranked_789_unrelaxed_model_5_multimer_v2_pred_30.pdb	v2	5_v2
791	0.234382	basic_1005	ranked_790_unrelaxed_model_4_multimer_v2_pred_18.pdb	v2	4_v2
792	0.234358	basic_1005	ranked_791_unrelaxed_model_5_multimer_v3_pred_60.pdb	v3	5_v3
793	0.234342	basic_1005	ranked_792_unrelaxed_model_5_multimer_v3_pred_40.pdb	v3	5_v3
794	0.234316	basic_1005	ranked_793_unrelaxed_model_5_multimer_v3_pred_19.pdb	v3	5_v3
795	0.234309	basic_1005	ranked_794_unrelaxed_model_1_multimer_v3_pred_52.pdb	v3	1_v3
796	0.234294	basic_1005	ranked_795_unrelaxed_model_5_multimer_v2_pred_39.pdb	v2	5_v2
797	0.234211	basic_1005	ranked_796_unrelaxed_model_2_multimer_v2_pred_20.pdb	v2	2_v2
798	0.234187	basic_1005	ranked_797_unrelaxed_model_5_multimer_v3_pred_44.pdb	v3	5_v3
799	0.234178	basic_1005	ranked_798_unrelaxed_model_5_multimer_v3_pred_17.pdb	v3	5_v3
800	0.234146	basic_1005	ranked_799_unrelaxed_model_5_multimer_v3_pred_35.pdb	v3	5_v3
801	0.234105	basic_1005	ranked_800_unrelaxed_model_3_multimer_v2_pred_51.pdb	v2	3_v2
802	0.234062	basic_1005	ranked_801_unrelaxed_model_5_multimer_v3_pred_57.pdb	v3	5_v3
803	0.234	basic_1005	ranked_802_unrelaxed_model_4_multimer_v2_pred_33.pdb	v2	4_v2
804	0.233998	basic_1005	ranked_803_unrelaxed_model_5_multimer_v3_pred_32.pdb	v3	5_v3
805	0.233989	basic_1005	ranked_804_unrelaxed_model_5_multimer_v3_pred_42.pdb	v3	5_v3
806	0.233976	basic_1005	ranked_805_unrelaxed_model_1_multimer_v2_pred_10.pdb	v2	1_v2
807	0.233957	basic_1005	ranked_806_unrelaxed_model_4_multimer_v2_pred_25.pdb	v2	4_v2
808	0.233954	basic_1005	ranked_807_unrelaxed_model_5_multimer_v3_pred_11.pdb	v3	5_v3
809	0.233932	basic_1005	ranked_808_unrelaxed_model_5_multimer_v2_pred_14.pdb	v2	5_v2
810	0.233918	basic_1005	ranked_809_unrelaxed_model_5_multimer_v3_pred_59.pdb	v3	5_v3
811	0.233888	basic_1005	ranked_810_unrelaxed_model_5_multimer_v3_pred_33.pdb	v3	5_v3
812	0.233784	basic_1005	ranked_811_unrelaxed_model_5_multimer_v3_pred_23.pdb	v3	5_v3
813	0.233777	basic_1005	ranked_812_unrelaxed_model_5_multimer_v3_pred_37.pdb	v3	5_v3
814	0.233731	basic_1005	ranked_813_unrelaxed_model_5_multimer_v2_pred_25.pdb	v2	5_v2
815	0.233723	basic_1005	ranked_814_unrelaxed_model_5_multimer_v3_pred_53.pdb	v3	5_v3
816	0.233718	basic_1005	ranked_815_unrelaxed_model_3_multimer_v2_pred_23.pdb	v2	3_v2
817	0.233687	basic_1005	ranked_816_unrelaxed_model_5_multimer_v3_pred_7.pdb	v3	5_v3
818	0.233653	basic_1005	ranked_817_unrelaxed_model_5_multimer_v3_pred_8.pdb	v3	5_v3
819	0.233598	basic_1005	ranked_818_unrelaxed_model_4_multimer_v2_pred_9.pdb	v2	4_v2
820	0.233575	basic_1005	ranked_819_unrelaxed_model_1_multimer_v3_pred_63.pdb	v3	1_v3
821	0.233564	basic_1005	ranked_820_unrelaxed_model_5_multimer_v3_pred_31.pdb	v3	5_v3
822	0.233536	basic_1005	ranked_821_unrelaxed_model_4_multimer_v2_pred_4.pdb	v2	4_v2
823	0.233503	basic_1005	ranked_822_unrelaxed_model_5_multimer_v2_pred_2.pdb	v2	5_v2
824	0.233466	basic_1005	ranked_823_unrelaxed_model_4_multimer_v2_pred_60.pdb	v2	4_v2
825	0.233445	basic_1005	ranked_824_unrelaxed_model_1_multimer_v3_pred_24.pdb	v3	1_v3
826	0.233419	basic_1005	ranked_825_unrelaxed_model_5_multimer_v3_pred_28.pdb	v3	5_v3
827	0.233404	basic_1005	ranked_826_unrelaxed_model_3_multimer_v3_pred_11.pdb	v3	3_v3
828	0.2334	basic_1005	ranked_827_unrelaxed_model_2_multimer_v2_pred_66.pdb	v2	2_v2
829	0.233383	basic_1005	ranked_828_unrelaxed_model_5_multimer_v3_pred_16.pdb	v3	5_v3
830	0.233366	basic_1005	ranked_829_unrelaxed_model_4_multimer_v2_pred_14.pdb	v2	4_v2
831	0.233302	basic_1005	ranked_830_unrelaxed_model_5_multimer_v3_pred_66.pdb	v3	5_v3
832	0.233236	basic_1005	ranked_831_unrelaxed_model_4_multimer_v2_pred_23.pdb	v2	4_v2
833	0.233209	basic_1005	ranked_832_unrelaxed_model_5_multimer_v3_pred_41.pdb	v3	5_v3
834	0.233163	basic_1005	ranked_833_unrelaxed_model_4_multimer_v2_pred_20.pdb	v2	4_v2
835	0.233152	basic_1005	ranked_834_unrelaxed_model_5_multimer_v3_pred_58.pdb	v3	5_v3
836	0.233118	basic_1005	ranked_835_unrelaxed_model_5_multimer_v3_pred_48.pdb	v3	5_v3
837	0.232965	basic_1005	ranked_836_unrelaxed_model_5_multimer_v3_pred_15.pdb	v3	5_v3
838	0.232934	basic_1005	ranked_837_unrelaxed_model_5_multimer_v2_pred_8.pdb	v2	5_v2
839	0.232926	basic_1005	ranked_838_unrelaxed_model_4_multimer_v2_pred_29.pdb	v2	4_v2
840	0.232879	basic_1005	ranked_839_unrelaxed_model_5_multimer_v3_pred_14.pdb	v3	5_v3
841	0.232846	basic_1005	ranked_840_unrelaxed_model_5_multimer_v2_pred_9.pdb	v2	5_v2
842	0.232828	basic_1005	ranked_841_unrelaxed_model_5_multimer_v3_pred_64.pdb	v3	5_v3
843	0.232821	basic_1005	ranked_842_unrelaxed_model_4_multimer_v2_pred_1.pdb	v2	4_v2
844	0.232735	basic_1005	ranked_843_unrelaxed_model_5_multimer_v3_pred_24.pdb	v3	5_v3
845	0.232722	basic_1005	ranked_844_unrelaxed_model_5_multimer_v3_pred_30.pdb	v3	5_v3
846	0.232681	basic_1005	ranked_845_unrelaxed_model_4_multimer_v2_pred_28.pdb	v2	4_v2
847	0.23261	basic_1005	ranked_846_unrelaxed_model_4_multimer_v2_pred_32.pdb	v2	4_v2
848	0.232607	basic_1005	ranked_847_unrelaxed_model_5_multimer_v3_pred_38.pdb	v3	5_v3
849	0.232556	basic_1005	ranked_848_unrelaxed_model_4_multimer_v2_pred_55.pdb	v2	4_v2
850	0.232543	basic_1005	ranked_849_unrelaxed_model_5_multimer_v3_pred_65.pdb	v3	5_v3
851	0.232502	basic_1005	ranked_850_unrelaxed_model_4_multimer_v2_pred_37.pdb	v2	4_v2
852	0.232487	basic_1005	ranked_851_unrelaxed_model_1_multimer_v2_pred_8.pdb	v2	1_v2
853	0.232472	basic_1005	ranked_852_unrelaxed_model_5_multimer_v3_pred_0.pdb	v3	5_v3
854	0.232459	basic_1005	ranked_853_unrelaxed_model_5_multimer_v3_pred_22.pdb	v3	5_v3
855	0.232447	basic_1005	ranked_854_unrelaxed_model_5_multimer_v3_pred_20.pdb	v3	5_v3
856	0.232446	basic_1005	ranked_855_unrelaxed_model_1_multimer_v2_pred_21.pdb	v2	1_v2
857	0.232306	basic_1005	ranked_856_unrelaxed_model_5_multimer_v2_pred_27.pdb	v2	5_v2
858	0.232268	basic_1005	ranked_857_unrelaxed_model_5_multimer_v2_pred_65.pdb	v2	5_v2
859	0.232215	basic_1005	ranked_858_unrelaxed_model_3_multimer_v3_pred_52.pdb	v3	3_v3
860	0.232206	basic_1005	ranked_859_unrelaxed_model_4_multimer_v2_pred_30.pdb	v2	4_v2
861	0.232202	basic_1005	ranked_860_unrelaxed_model_5_multimer_v3_pred_51.pdb	v3	5_v3
862	0.232198	basic_1005	ranked_861_unrelaxed_model_3_multimer_v3_pred_42.pdb	v3	3_v3
863	0.232188	basic_1005	ranked_862_unrelaxed_model_4_multimer_v2_pred_64.pdb	v2	4_v2
864	0.232127	basic_1005	ranked_863_unrelaxed_model_5_multimer_v3_pred_10.pdb	v3	5_v3
865	0.232059	basic_1005	ranked_864_unrelaxed_model_5_multimer_v3_pred_45.pdb	v3	5_v3
866	0.231967	basic_1005	ranked_865_unrelaxed_model_4_multimer_v2_pred_41.pdb	v2	4_v2
867	0.231901	basic_1005	ranked_866_unrelaxed_model_4_multimer_v2_pred_59.pdb	v2	4_v2
868	0.231855	basic_1005	ranked_867_unrelaxed_model_1_multimer_v2_pred_35.pdb	v2	1_v2
869	0.23183	basic_1005	ranked_868_unrelaxed_model_1_multimer_v2_pred_3.pdb	v2	1_v2
870	0.231786	basic_1005	ranked_869_unrelaxed_model_4_multimer_v2_pred_16.pdb	v2	4_v2
871	0.231701	basic_1005	ranked_870_unrelaxed_model_4_multimer_v2_pred_63.pdb	v2	4_v2
872	0.231624	basic_1005	ranked_871_unrelaxed_model_5_multimer_v3_pred_55.pdb	v3	5_v3
873	0.23158	basic_1005	ranked_872_unrelaxed_model_5_multimer_v3_pred_49.pdb	v3	5_v3
874	0.231579	basic_1005	ranked_873_unrelaxed_model_3_multimer_v3_pred_39.pdb	v3	3_v3
875	0.231564	basic_1005	ranked_874_unrelaxed_model_4_multimer_v2_pred_48.pdb	v2	4_v2
876	0.231529	basic_1005	ranked_875_unrelaxed_model_1_multimer_v2_pred_12.pdb	v2	1_v2
877	0.23152	basic_1005	ranked_876_unrelaxed_model_1_multimer_v2_pred_53.pdb	v2	1_v2
878	0.231466	basic_1005	ranked_877_unrelaxed_model_5_multimer_v3_pred_54.pdb	v3	5_v3
879	0.231396	basic_1005	ranked_878_unrelaxed_model_4_multimer_v2_pred_7.pdb	v2	4_v2
880	0.231362	basic_1005	ranked_879_unrelaxed_model_5_multimer_v3_pred_3.pdb	v3	5_v3
881	0.231357	basic_1005	ranked_880_unrelaxed_model_4_multimer_v2_pred_47.pdb	v2	4_v2
882	0.231331	basic_1005	ranked_881_unrelaxed_model_1_multimer_v2_pred_22.pdb	v2	1_v2
883	0.231325	basic_1005	ranked_882_unrelaxed_model_5_multimer_v2_pred_5.pdb	v2	5_v2
884	0.2313	basic_1005	ranked_883_unrelaxed_model_5_multimer_v3_pred_36.pdb	v3	5_v3
885	0.231276	basic_1005	ranked_884_unrelaxed_model_5_multimer_v3_pred_56.pdb	v3	5_v3
886	0.231198	basic_1005	ranked_885_unrelaxed_model_4_multimer_v2_pred_57.pdb	v2	4_v2
887	0.231093	basic_1005	ranked_886_unrelaxed_model_1_multimer_v2_pred_36.pdb	v2	1_v2
888	0.230974	basic_1005	ranked_887_unrelaxed_model_2_multimer_v2_pred_64.pdb	v2	2_v2
889	0.230965	basic_1005	ranked_888_unrelaxed_model_3_multimer_v2_pred_32.pdb	v2	3_v2
890	0.230926	basic_1005	ranked_889_unrelaxed_model_4_multimer_v2_pred_12.pdb	v2	4_v2
891	0.230923	basic_1005	ranked_890_unrelaxed_model_1_multimer_v2_pred_18.pdb	v2	1_v2
892	0.230877	basic_1005	ranked_891_unrelaxed_model_1_multimer_v2_pred_63.pdb	v2	1_v2
893	0.230827	basic_1005	ranked_892_unrelaxed_model_4_multimer_v2_pred_22.pdb	v2	4_v2
894	0.230792	basic_1005	ranked_893_unrelaxed_model_4_multimer_v2_pred_19.pdb	v2	4_v2
895	0.23076	basic_1005	ranked_894_unrelaxed_model_4_multimer_v2_pred_58.pdb	v2	4_v2
896	0.230751	basic_1005	ranked_895_unrelaxed_model_3_multimer_v3_pred_12.pdb	v3	3_v3
897	0.23068	basic_1005	ranked_896_unrelaxed_model_3_multimer_v3_pred_16.pdb	v3	3_v3
898	0.230662	basic_1005	ranked_897_unrelaxed_model_3_multimer_v2_pred_42.pdb	v2	3_v2
899	0.230648	basic_1005	ranked_898_unrelaxed_model_3_multimer_v2_pred_59.pdb	v2	3_v2
900	0.230641	basic_1005	ranked_899_unrelaxed_model_4_multimer_v2_pred_21.pdb	v2	4_v2
901	0.230492	basic_1005	ranked_900_unrelaxed_model_4_multimer_v2_pred_65.pdb	v2	4_v2
902	0.230459	basic_1005	ranked_901_unrelaxed_model_5_multimer_v3_pred_13.pdb	v3	5_v3
903	0.230385	basic_1005	ranked_902_unrelaxed_model_3_multimer_v3_pred_8.pdb	v3	3_v3
904	0.230308	basic_1005	ranked_903_unrelaxed_model_2_multimer_v2_pred_3.pdb	v2	2_v2
905	0.230247	basic_1005	ranked_904_unrelaxed_model_4_multimer_v2_pred_66.pdb	v2	4_v2
906	0.230219	basic_1005	ranked_905_unrelaxed_model_5_multimer_v3_pred_1.pdb	v3	5_v3
907	0.230136	basic_1005	ranked_906_unrelaxed_model_4_multimer_v2_pred_2.pdb	v2	4_v2
908	0.230104	basic_1005	ranked_907_unrelaxed_model_4_multimer_v2_pred_15.pdb	v2	4_v2
909	0.22977	basic_1005	ranked_908_unrelaxed_model_4_multimer_v2_pred_39.pdb	v2	4_v2
910	0.229745	basic_1005	ranked_909_unrelaxed_model_2_multimer_v2_pred_19.pdb	v2	2_v2
911	0.229638	basic_1005	ranked_910_unrelaxed_model_4_multimer_v2_pred_45.pdb	v2	4_v2
912	0.229629	basic_1005	ranked_911_unrelaxed_model_3_multimer_v3_pred_29.pdb	v3	3_v3
913	0.229608	basic_1005	ranked_912_unrelaxed_model_1_multimer_v1_pred_59.pdb	v1	1_v1
914	0.229488	basic_1005	ranked_913_unrelaxed_model_4_multimer_v2_pred_0.pdb	v2	4_v2
915	0.22946	basic_1005	ranked_914_unrelaxed_model_4_multimer_v2_pred_35.pdb	v2	4_v2
916	0.229455	basic_1005	ranked_915_unrelaxed_model_4_multimer_v2_pred_40.pdb	v2	4_v2
917	0.229157	basic_1005	ranked_916_unrelaxed_model_4_multimer_v2_pred_24.pdb	v2	4_v2
918	0.229135	basic_1005	ranked_917_unrelaxed_model_4_multimer_v1_pred_65.pdb	v1	4_v1
919	0.229058	basic_1005	ranked_918_unrelaxed_model_3_multimer_v3_pred_25.pdb	v3	3_v3
920	0.229006	basic_1005	ranked_919_unrelaxed_model_3_multimer_v3_pred_38.pdb	v3	3_v3
921	0.228944	basic_1005	ranked_920_unrelaxed_model_3_multimer_v3_pred_36.pdb	v3	3_v3
922	0.228935	basic_1005	ranked_921_unrelaxed_model_4_multimer_v2_pred_61.pdb	v2	4_v2
923	0.228863	basic_1005	ranked_922_unrelaxed_model_2_multimer_v2_pred_30.pdb	v2	2_v2
924	0.22882	basic_1005	ranked_923_unrelaxed_model_3_multimer_v3_pred_27.pdb	v3	3_v3
925	0.228679	basic_1005	ranked_924_unrelaxed_model_3_multimer_v3_pred_55.pdb	v3	3_v3
926	0.228455	basic_1005	ranked_925_unrelaxed_model_4_multimer_v2_pred_56.pdb	v2	4_v2
927	0.228445	basic_1005	ranked_926_unrelaxed_model_2_multimer_v2_pred_58.pdb	v2	2_v2
928	0.228402	basic_1005	ranked_927_unrelaxed_model_1_multimer_v2_pred_6.pdb	v2	1_v2
929	0.228321	basic_1005	ranked_928_unrelaxed_model_3_multimer_v3_pred_57.pdb	v3	3_v3
930	0.228	basic_1005	ranked_929_unrelaxed_model_3_multimer_v3_pred_2.pdb	v3	3_v3
931	0.227943	basic_1005	ranked_930_unrelaxed_model_1_multimer_v2_pred_32.pdb	v2	1_v2
932	0.227942	basic_1005	ranked_931_unrelaxed_model_4_multimer_v2_pred_38.pdb	v2	4_v2
933	0.227867	basic_1005	ranked_932_unrelaxed_model_3_multimer_v3_pred_6.pdb	v3	3_v3
934	0.227781	basic_1005	ranked_933_unrelaxed_model_1_multimer_v2_pred_4.pdb	v2	1_v2
935	0.227775	basic_1005	ranked_934_unrelaxed_model_1_multimer_v2_pred_50.pdb	v2	1_v2
936	0.227769	basic_1005	ranked_935_unrelaxed_model_2_multimer_v2_pred_35.pdb	v2	2_v2
937	0.22774	basic_1005	ranked_936_unrelaxed_model_5_multimer_v1_pred_17.pdb	v1	5_v1
938	0.227735	basic_1005	ranked_937_unrelaxed_model_2_multimer_v2_pred_15.pdb	v2	2_v2
939	0.227645	basic_1005	ranked_938_unrelaxed_model_4_multimer_v2_pred_31.pdb	v2	4_v2
940	0.227612	basic_1005	ranked_939_unrelaxed_model_4_multimer_v2_pred_52.pdb	v2	4_v2
941	0.227597	basic_1005	ranked_940_unrelaxed_model_3_multimer_v3_pred_59.pdb	v3	3_v3
942	0.227565	basic_1005	ranked_941_unrelaxed_model_3_multimer_v3_pred_0.pdb	v3	3_v3
943	0.227548	basic_1005	ranked_942_unrelaxed_model_3_multimer_v3_pred_31.pdb	v3	3_v3
944	0.227413	basic_1005	ranked_943_unrelaxed_model_2_multimer_v2_pred_46.pdb	v2	2_v2
945	0.227197	basic_1005	ranked_944_unrelaxed_model_3_multimer_v3_pred_10.pdb	v3	3_v3
946	0.227127	basic_1005	ranked_945_unrelaxed_model_3_multimer_v3_pred_43.pdb	v3	3_v3
947	0.227109	basic_1005	ranked_946_unrelaxed_model_3_multimer_v3_pred_61.pdb	v3	3_v3
948	0.227093	basic_1005	ranked_947_unrelaxed_model_3_multimer_v3_pred_58.pdb	v3	3_v3
949	0.226914	basic_1005	ranked_948_unrelaxed_model_4_multimer_v2_pred_54.pdb	v2	4_v2
950	0.226797	basic_1005	ranked_949_unrelaxed_model_4_multimer_v2_pred_44.pdb	v2	4_v2
951	0.226614	basic_1005	ranked_950_unrelaxed_model_3_multimer_v3_pred_33.pdb	v3	3_v3
952	0.226462	basic_1005	ranked_951_unrelaxed_model_3_multimer_v3_pred_3.pdb	v3	3_v3
953	0.226457	basic_1005	ranked_952_unrelaxed_model_4_multimer_v2_pred_17.pdb	v2	4_v2
954	0.226288	basic_1005	ranked_953_unrelaxed_model_3_multimer_v3_pred_63.pdb	v3	3_v3
955	0.226244	basic_1005	ranked_954_unrelaxed_model_3_multimer_v3_pred_9.pdb	v3	3_v3
956	0.225815	basic_1005	ranked_955_unrelaxed_model_3_multimer_v3_pred_62.pdb	v3	3_v3
957	0.225734	basic_1005	ranked_956_unrelaxed_model_3_multimer_v3_pred_35.pdb	v3	3_v3
958	0.225633	basic_1005	ranked_957_unrelaxed_model_3_multimer_v3_pred_5.pdb	v3	3_v3
959	0.225453	basic_1005	ranked_958_unrelaxed_model_4_multimer_v2_pred_49.pdb	v2	4_v2
960	0.225329	basic_1005	ranked_959_unrelaxed_model_5_multimer_v2_pred_7.pdb	v2	5_v2
961	0.225241	basic_1005	ranked_960_unrelaxed_model_3_multimer_v3_pred_4.pdb	v3	3_v3
962	0.22524	basic_1005	ranked_961_unrelaxed_model_3_multimer_v3_pred_64.pdb	v3	3_v3
963	0.225116	basic_1005	ranked_962_unrelaxed_model_4_multimer_v2_pred_8.pdb	v2	4_v2
964	0.225064	basic_1005	ranked_963_unrelaxed_model_3_multimer_v3_pred_24.pdb	v3	3_v3
965	0.225057	basic_1005	ranked_964_unrelaxed_model_3_multimer_v3_pred_26.pdb	v3	3_v3
966	0.224986	basic_1005	ranked_965_unrelaxed_model_3_multimer_v3_pred_41.pdb	v3	3_v3
967	0.224978	basic_1005	ranked_966_unrelaxed_model_1_multimer_v1_pred_3.pdb	v1	1_v1
968	0.224953	basic_1005	ranked_967_unrelaxed_model_3_multimer_v3_pred_14.pdb	v3	3_v3
969	0.224789	basic_1005	ranked_968_unrelaxed_model_3_multimer_v3_pred_32.pdb	v3	3_v3
970	0.224722	basic_1005	ranked_969_unrelaxed_model_3_multimer_v3_pred_20.pdb	v3	3_v3
971	0.22464	basic_1005	ranked_970_unrelaxed_model_3_multimer_v3_pred_45.pdb	v3	3_v3
972	0.224624	basic_1005	ranked_971_unrelaxed_model_4_multimer_v2_pred_43.pdb	v2	4_v2
973	0.224601	basic_1005	ranked_972_unrelaxed_model_3_multimer_v3_pred_48.pdb	v3	3_v3
974	0.224494	basic_1005	ranked_973_unrelaxed_model_3_multimer_v3_pred_53.pdb	v3	3_v3
975	0.224461	basic_1005	ranked_974_unrelaxed_model_3_multimer_v3_pred_1.pdb	v3	3_v3
976	0.224429	basic_1005	ranked_975_unrelaxed_model_3_multimer_v3_pred_46.pdb	v3	3_v3
977	0.224411	basic_1005	ranked_976_unrelaxed_model_1_multimer_v1_pred_46.pdb	v1	1_v1
978	0.22417	basic_1005	ranked_977_unrelaxed_model_3_multimer_v3_pred_17.pdb	v3	3_v3
979	0.224146	basic_1005	ranked_978_unrelaxed_model_3_multimer_v3_pred_13.pdb	v3	3_v3
980	0.223971	basic_1005	ranked_979_unrelaxed_model_3_multimer_v3_pred_28.pdb	v3	3_v3
981	0.223913	basic_1005	ranked_980_unrelaxed_model_3_multimer_v3_pred_65.pdb	v3	3_v3
982	0.223874	basic_1005	ranked_981_unrelaxed_model_3_multimer_v3_pred_22.pdb	v3	3_v3
983	0.223823	basic_1005	ranked_982_unrelaxed_model_3_multimer_v3_pred_54.pdb	v3	3_v3
984	0.223609	basic_1005	ranked_983_unrelaxed_model_3_multimer_v3_pred_50.pdb	v3	3_v3
985	0.223596	basic_1005	ranked_984_unrelaxed_model_3_multimer_v3_pred_34.pdb	v3	3_v3
986	0.223562	basic_1005	ranked_985_unrelaxed_model_3_multimer_v3_pred_40.pdb	v3	3_v3
987	0.223481	basic_1005	ranked_986_unrelaxed_model_3_multimer_v3_pred_51.pdb	v3	3_v3
988	0.223124	basic_1005	ranked_987_unrelaxed_model_1_multimer_v2_pred_44.pdb	v2	1_v2
989	0.222987	basic_1005	ranked_988_unrelaxed_model_3_multimer_v3_pred_19.pdb	v3	3_v3
990	0.222986	basic_1005	ranked_989_unrelaxed_model_3_multimer_v3_pred_15.pdb	v3	3_v3
991	0.222905	basic_1005	ranked_990_unrelaxed_model_3_multimer_v3_pred_37.pdb	v3	3_v3
992	0.222809	basic_1005	ranked_991_unrelaxed_model_3_multimer_v3_pred_60.pdb	v3	3_v3
993	0.222767	basic_1005	ranked_992_unrelaxed_model_3_multimer_v3_pred_47.pdb	v3	3_v3
994	0.22254	basic_1005	ranked_993_unrelaxed_model_3_multimer_v3_pred_21.pdb	v3	3_v3
995	0.222503	basic_1005	ranked_994_unrelaxed_model_3_multimer_v3_pred_44.pdb	v3	3_v3
996	0.222226	basic_1005	ranked_995_unrelaxed_model_3_multimer_v3_pred_66.pdb	v3	3_v3
997	0.221665	basic_1005	ranked_996_unrelaxed_model_3_multimer_v3_pred_23.pdb	v3	3_v3
998	0.221601	basic_1005	ranked_997_unrelaxed_model_3_multimer_v3_pred_49.pdb	v3	3_v3
999	0.221495	basic_1005	ranked_998_unrelaxed_model_4_multimer_v1_pred_27.pdb	v1	4_v1
1000	0.22135	basic_1005	ranked_999_unrelaxed_model_3_multimer_v3_pred_56.pdb	v3	3_v3
1001	0.221304	basic_1005	ranked_1000_unrelaxed_model_3_multimer_v3_pred_18.pdb	v3	3_v3
1002	0.221124	basic_1005	ranked_1001_unrelaxed_model_4_multimer_v2_pred_46.pdb	v2	4_v2
1003	0.220474	basic_1005	ranked_1002_unrelaxed_model_3_multimer_v3_pred_30.pdb	v3	3_v3
1004	0.220354	basic_1005	ranked_1003_unrelaxed_model_1_multimer_v2_pred_60.pdb	v2	1_v2
1005	0.218787	basic_1005	ranked_1004_unrelaxed_model_1_multimer_v1_pred_55.pdb	v1	1_v1

## Sheet: data_SFigure_4a
global_rank	iptm+ptm	parameters	file	version	NN_model
1	0.540234	basic	ranked_0_unrelaxed_model_5_multimer_v1_pred_878104.pdb	v1	5_v1
2	0.531055	basic	ranked_1_unrelaxed_model_2_multimer_v1_pred_26268.pdb	v1	2_v1
3	0.52666	basic	ranked_2_unrelaxed_model_4_multimer_v1_pred_128052.pdb	v1	4_v1
4	0.515332	basic	ranked_3_unrelaxed_model_2_multimer_v1_pred_26269.pdb	v1	2_v1
5	0.484766	basic	ranked_4_unrelaxed_model_4_multimer_v1_pred_128053.pdb	v1	4_v1
6	0.452637	basic	ranked_5_unrelaxed_model_5_multimer_v1_pred_878108.pdb	v1	5_v1
7	0.443848	basic	ranked_6_unrelaxed_model_5_multimer_v1_pred_878107.pdb	v1	5_v1
8	0.415625	basic	ranked_7_unrelaxed_model_2_multimer_v1_pred_26266.pdb	v1	2_v1
9	0.409766	basic	ranked_8_unrelaxed_model_5_multimer_v1_pred_878105.pdb	v1	5_v1
10	0.40918	basic	ranked_9_unrelaxed_model_4_multimer_v1_pred_128051.pdb	v1	4_v1
11	0.401758	basic	ranked_10_unrelaxed_model_4_multimer_v1_pred_128054.pdb	v1	4_v1
12	0.397363	basic	ranked_11_unrelaxed_model_5_multimer_v1_pred_878106.pdb	v1	5_v1
13	0.381543	basic	ranked_12_unrelaxed_model_2_multimer_v1_pred_26265.pdb	v1	2_v1
14	0.380566	basic	ranked_13_unrelaxed_model_4_multimer_v1_pred_128055.pdb	v1	4_v1
15	0.37959	basic	ranked_14_unrelaxed_model_3_multimer_v1_pred_397495.pdb	v1	3_v1
16	0.371387	basic	ranked_15_unrelaxed_model_3_multimer_v1_pred_397496.pdb	v1	3_v1
17	0.361523	basic	ranked_16_unrelaxed_model_3_multimer_v1_pred_397494.pdb	v1	3_v1
18	0.354883	basic	ranked_17_unrelaxed_model_1_multimer_v1_pred_616372.pdb	v1	1_v1
19	0.33877	basic	ranked_18_unrelaxed_model_2_multimer_v1_pred_26267.pdb	v1	2_v1
20	0.33457	basic	ranked_19_unrelaxed_model_3_multimer_v1_pred_397492.pdb	v1	3_v1
21	0.328613	basic	ranked_20_unrelaxed_model_1_multimer_v1_pred_616375.pdb	v1	1_v1
22	0.327734	basic	ranked_21_unrelaxed_model_1_multimer_v1_pred_616374.pdb	v1	1_v1
23	0.314941	basic	ranked_22_unrelaxed_model_1_multimer_v1_pred_616376.pdb	v1	1_v1
24	0.306641	basic	ranked_23_unrelaxed_model_3_multimer_v1_pred_397493.pdb	v1	3_v1
25	0.299219	basic	ranked_24_unrelaxed_model_1_multimer_v1_pred_616373.pdb	v1	1_v1
26	0.29209	basic	ranked_25_unrelaxed_model_2_multimer_v3_pred_185940.pdb	v3	2_v3
27	0.269629	basic	ranked_26_unrelaxed_model_3_multimer_v2_pred_471811.pdb	v2	3_v2
28	0.26875	basic	ranked_27_unrelaxed_model_2_multimer_v3_pred_185938.pdb	v3	2_v3
29	0.267676	basic	ranked_28_unrelaxed_model_3_multimer_v2_pred_471808.pdb	v2	3_v2
30	0.264355	basic	ranked_29_unrelaxed_model_3_multimer_v2_pred_471809.pdb	v2	3_v2
31	0.263184	basic	ranked_30_unrelaxed_model_2_multimer_v3_pred_185937.pdb	v3	2_v3
32	0.259863	basic	ranked_31_unrelaxed_model_2_multimer_v3_pred_185936.pdb	v3	2_v3
33	0.25752	basic	ranked_32_unrelaxed_model_3_multimer_v2_pred_471807.pdb	v2	3_v2
34	0.255566	basic	ranked_33_unrelaxed_model_2_multimer_v3_pred_185939.pdb	v3	2_v3
35	0.254199	basic	ranked_34_unrelaxed_model_2_multimer_v2_pred_486244.pdb	v2	2_v2
36	0.253125	basic	ranked_35_unrelaxed_model_1_multimer_v3_pred_613379.pdb	v3	1_v3
37	0.251465	basic	ranked_36_unrelaxed_model_1_multimer_v2_pred_402181.pdb	v2	1_v2
37	0.251465	basic	ranked_37_unrelaxed_model_4_multimer_v2_pred_628401.pdb	v2	4_v2
39	0.250684	basic	ranked_38_unrelaxed_model_2_multimer_v2_pred_486248.pdb	v2	2_v2
40	0.249414	basic	ranked_39_unrelaxed_model_2_multimer_v2_pred_486247.pdb	v2	2_v2
41	0.249316	basic	ranked_40_unrelaxed_model_3_multimer_v3_pred_780743.pdb	v3	3_v3
42	0.24834	basic	ranked_41_unrelaxed_model_1_multimer_v2_pred_402183.pdb	v2	1_v2
43	0.247852	basic	ranked_42_unrelaxed_model_4_multimer_v3_pred_198238.pdb	v3	4_v3
44	0.247168	basic	ranked_43_unrelaxed_model_3_multimer_v2_pred_471810.pdb	v2	3_v2
45	0.24707	basic	ranked_44_unrelaxed_model_1_multimer_v2_pred_402185.pdb	v2	1_v2
46	0.246875	basic	ranked_45_unrelaxed_model_1_multimer_v3_pred_613378.pdb	v3	1_v3
47	0.246582	basic	ranked_46_unrelaxed_model_1_multimer_v2_pred_402184.pdb	v2	1_v2
48	0.246387	basic	ranked_47_unrelaxed_model_5_multimer_v2_pred_943802.pdb	v2	5_v2
49	0.246191	basic	ranked_48_unrelaxed_model_4_multimer_v3_pred_198240.pdb	v3	4_v3
50	0.245801	basic	ranked_49_unrelaxed_model_5_multimer_v3_pred_475638.pdb	v3	5_v3
51	0.245703	basic	ranked_50_unrelaxed_model_3_multimer_v3_pred_780744.pdb	v3	3_v3
52	0.245508	basic	ranked_51_unrelaxed_model_5_multimer_v3_pred_475640.pdb	v3	5_v3
53	0.245508	basic	ranked_52_unrelaxed_model_5_multimer_v2_pred_943801.pdb	v2	5_v2
54	0.245312	basic	ranked_53_unrelaxed_model_5_multimer_v3_pred_475642.pdb	v3	5_v3
55	0.244043	basic	ranked_54_unrelaxed_model_2_multimer_v2_pred_486245.pdb	v2	2_v2
56	0.243848	basic	ranked_55_unrelaxed_model_5_multimer_v3_pred_475639.pdb	v3	5_v3
57	0.243652	basic	ranked_56_unrelaxed_model_1_multimer_v3_pred_613381.pdb	v3	1_v3
58	0.242871	basic	ranked_57_unrelaxed_model_1_multimer_v3_pred_613380.pdb	v3	1_v3
59	0.24248	basic	ranked_58_unrelaxed_model_4_multimer_v3_pred_198239.pdb	v3	4_v3
60	0.242285	basic	ranked_59_unrelaxed_model_2_multimer_v2_pred_486246.pdb	v2	2_v2
61	0.241992	basic	ranked_60_unrelaxed_model_5_multimer_v3_pred_475641.pdb	v3	5_v3
62	0.241504	basic	ranked_61_unrelaxed_model_4_multimer_v2_pred_628405.pdb	v2	4_v2
63	0.241309	basic	ranked_62_unrelaxed_model_4_multimer_v3_pred_198237.pdb	v3	4_v3
63	0.241309	basic	ranked_63_unrelaxed_model_1_multimer_v3_pred_613382.pdb	v3	1_v3
65	0.23916	basic	ranked_64_unrelaxed_model_5_multimer_v2_pred_943800.pdb	v2	5_v2
66	0.237793	basic	ranked_65_unrelaxed_model_5_multimer_v2_pred_943804.pdb	v2	5_v2
67	0.237695	basic	ranked_66_unrelaxed_model_4_multimer_v3_pred_198236.pdb	v3	4_v3
68	0.237305	basic	ranked_67_unrelaxed_model_1_multimer_v2_pred_402182.pdb	v2	1_v2
68	0.237305	basic	ranked_68_unrelaxed_model_4_multimer_v2_pred_628403.pdb	v2	4_v2
70	0.237207	basic	ranked_69_unrelaxed_model_3_multimer_v3_pred_780742.pdb	v3	3_v3
71	0.235449	basic	ranked_70_unrelaxed_model_4_multimer_v2_pred_628404.pdb	v2	4_v2
72	0.235352	basic	ranked_71_unrelaxed_model_4_multimer_v2_pred_628402.pdb	v2	4_v2
73	0.232715	basic	ranked_72_unrelaxed_model_5_multimer_v2_pred_943803.pdb	v2	5_v2
74	0.23125	basic	ranked_73_unrelaxed_model_3_multimer_v3_pred_780745.pdb	v3	3_v3
75	0.227246	basic	ranked_74_unrelaxed_model_3_multimer_v3_pred_780741.pdb	v3	3_v3

## Sheet: data_SFigure_4b
global_rank	iptm+ptm	parameters	file	version	NN_model
1	0.916016	cf_dropout_woTemplates_r20_est0.5	ranked_0_unrelaxed_model_3_multimer_v1_pred_371287.pdb	v1	3_v1
2	0.912598	cf_dropout_woTemplates_r20_est0.5	ranked_1_unrelaxed_model_4_multimer_v1_pred_780970.pdb	v1	4_v1
3	0.631055	cf_dropout_woTemplates_r20_est0.5	ranked_2_unrelaxed_model_5_multimer_v1_pred_529872.pdb	v1	5_v1
4	0.622168	cf_dropout_woTemplates_r20_est0.5	ranked_3_unrelaxed_model_5_multimer_v1_pred_845954.pdb	v1	5_v1
5	0.605566	cf_dropout_woTemplates_r20_est0.5	ranked_4_unrelaxed_model_2_multimer_v1_pred_907923.pdb	v1	2_v1
6	0.601758	cf_dropout_woTemplates_r20_est0.5	ranked_5_unrelaxed_model_2_multimer_v1_pred_910712.pdb	v1	2_v1
7	0.599902	cf_dropout_woTemplates_r20_est0.5	ranked_6_unrelaxed_model_5_multimer_v1_pred_525863.pdb	v1	5_v1
8	0.594434	cf_dropout_woTemplates_r20_est0.5	ranked_7_unrelaxed_model_2_multimer_v1_pred_451137.pdb	v1	2_v1
9	0.591895	cf_dropout_woTemplates_r20_est0.5	ranked_8_unrelaxed_model_5_multimer_v1_pred_845962.pdb	v1	5_v1
10	0.584082	cf_dropout_woTemplates_r20_est0.5	ranked_9_unrelaxed_model_4_multimer_v1_pred_537690.pdb	v1	4_v1
11	0.57666	cf_dropout_woTemplates_r20_est0.5	ranked_10_unrelaxed_model_2_multimer_v1_pred_907926.pdb	v1	2_v1
12	0.570898	cf_dropout_woTemplates_r20_est0.5	ranked_11_unrelaxed_model_5_multimer_v1_pred_529866.pdb	v1	5_v1
13	0.552148	cf_dropout_woTemplates_r20_est0.5	ranked_12_unrelaxed_model_2_multimer_v1_pred_907925.pdb	v1	2_v1
14	0.547168	cf_dropout_woTemplates_r20_est0.5	ranked_13_unrelaxed_model_4_multimer_v1_pred_386953.pdb	v1	4_v1
15	0.532031	cf_dropout_woTemplates_r20_est0.5	ranked_14_unrelaxed_model_2_multimer_v1_pred_910720.pdb	v1	2_v1
16	0.529297	cf_dropout_woTemplates_r20_est0.5	ranked_15_unrelaxed_model_2_multimer_v1_pred_451128.pdb	v1	2_v1
17	0.524023	cf_dropout_woTemplates_r20_est0.5	ranked_16_unrelaxed_model_5_multimer_v1_pred_704421.pdb	v1	5_v1
18	0.518555	cf_dropout_woTemplates_r20_est0.5	ranked_17_unrelaxed_model_2_multimer_v1_pred_907928.pdb	v1	2_v1
19	0.515527	cf_dropout_woTemplates_r20_est0.5	ranked_18_unrelaxed_model_2_multimer_v1_pred_907921.pdb	v1	2_v1
20	0.512305	cf_dropout_woTemplates_r20_est0.5	ranked_19_unrelaxed_model_4_multimer_v1_pred_537698.pdb	v1	4_v1
21	0.510938	cf_dropout_woTemplates_r20_est0.5	ranked_20_unrelaxed_model_4_multimer_v1_pred_780963.pdb	v1	4_v1
22	0.510449	cf_dropout_woTemplates_r20_est0.5	ranked_21_unrelaxed_model_5_multimer_v1_pred_704406.pdb	v1	5_v1
23	0.50791	cf_dropout_woTemplates_r20_est0.5	ranked_22_unrelaxed_model_2_multimer_v1_pred_907914.pdb	v1	2_v1
24	0.504687	cf_dropout_woTemplates_r20_est0.5	ranked_23_unrelaxed_model_4_multimer_v1_pred_386958.pdb	v1	4_v1
25	0.504102	cf_dropout_woTemplates_r20_est0.5	ranked_24_unrelaxed_model_4_multimer_v1_pred_537700.pdb	v1	4_v1
26	0.503516	cf_dropout_woTemplates_r20_est0.5	ranked_25_unrelaxed_model_2_multimer_v1_pred_910719.pdb	v1	2_v1
27	0.499414	cf_dropout_woTemplates_r20_est0.5	ranked_26_unrelaxed_model_2_multimer_v1_pred_910717.pdb	v1	2_v1
28	0.498047	cf_dropout_woTemplates_r20_est0.5	ranked_27_unrelaxed_model_5_multimer_v1_pred_704412.pdb	v1	5_v1
29	0.497656	cf_dropout_woTemplates_r20_est0.5	ranked_28_unrelaxed_model_5_multimer_v1_pred_845959.pdb	v1	5_v1
30	0.494922	cf_dropout_woTemplates_r20_est0.5	ranked_29_unrelaxed_model_5_multimer_v1_pred_525875.pdb	v1	5_v1
31	0.490625	cf_dropout_woTemplates_r20_est0.5	ranked_30_unrelaxed_model_4_multimer_v1_pred_537697.pdb	v1	4_v1
32	0.490332	cf_dropout_woTemplates_r20_est0.5	ranked_31_unrelaxed_model_4_multimer_v1_pred_780961.pdb	v1	4_v1
33	0.489063	cf_dropout_woTemplates_r20_est0.5	ranked_32_unrelaxed_model_5_multimer_v1_pred_529881.pdb	v1	5_v1
34	0.486621	cf_dropout_woTemplates_r20_est0.5	ranked_33_unrelaxed_model_5_multimer_v1_pred_525869.pdb	v1	5_v1
35	0.485645	cf_dropout_woTemplates_r20_est0.5	ranked_34_unrelaxed_model_2_multimer_v1_pred_910708.pdb	v1	2_v1
36	0.484375	cf_dropout_woTemplates_r20_est0.5	ranked_35_unrelaxed_model_5_multimer_v1_pred_704414.pdb	v1	5_v1
37	0.480664	cf_dropout_woTemplates_r20_est0.5	ranked_36_unrelaxed_model_2_multimer_v1_pred_451126.pdb	v1	2_v1
38	0.473633	cf_dropout_woTemplates_r20_est0.5	ranked_37_unrelaxed_model_2_multimer_v1_pred_910713.pdb	v1	2_v1
39	0.470703	cf_dropout_woTemplates_r20_est0.5	ranked_38_unrelaxed_model_2_multimer_v1_pred_451130.pdb	v1	2_v1
40	0.469434	cf_dropout_woTemplates_r20_est0.5	ranked_39_unrelaxed_model_2_multimer_v1_pred_982708.pdb	v1	2_v1
41	0.468652	cf_dropout_woTemplates_r20_est0.5	ranked_40_unrelaxed_model_5_multimer_v1_pred_704407.pdb	v1	5_v1
42	0.467383	cf_dropout_woTemplates_r20_est0.5	ranked_41_unrelaxed_model_5_multimer_v1_pred_845957.pdb	v1	5_v1
43	0.465234	cf_dropout_woTemplates_r20_est0.5	ranked_43_unrelaxed_model_5_multimer_v1_pred_525876.pdb	v1	5_v1
43	0.465234	cf_dropout_woTemplates_r20_est0.5	ranked_42_unrelaxed_model_2_multimer_v1_pred_982710.pdb	v1	2_v1
45	0.465234	cf_dropout_woTemplates_r20_est0.5	ranked_44_unrelaxed_model_2_multimer_v1_pred_982709.pdb	v1	2_v1
46	0.464355	cf_dropout_woTemplates_r20_est0.5	ranked_45_unrelaxed_model_4_multimer_v1_pred_780964.pdb	v1	4_v1
47	0.463086	cf_dropout_woTemplates_r20_est0.5	ranked_46_unrelaxed_model_5_multimer_v1_pred_704409.pdb	v1	5_v1
48	0.461523	cf_dropout_woTemplates_r20_est0.5	ranked_47_unrelaxed_model_4_multimer_v1_pred_537703.pdb	v1	4_v1
49	0.46123	cf_dropout_woTemplates_r20_est0.5	ranked_48_unrelaxed_model_2_multimer_v1_pred_451132.pdb	v1	2_v1
50	0.459863	cf_dropout_woTemplates_r20_est0.5	ranked_49_unrelaxed_model_4_multimer_v1_pred_780960.pdb	v1	4_v1
51	0.458398	cf_dropout_woTemplates_r20_est0.5	ranked_50_unrelaxed_model_2_multimer_v1_pred_982703.pdb	v1	2_v1
52	0.458301	cf_dropout_woTemplates_r20_est0.5	ranked_51_unrelaxed_model_4_multimer_v1_pred_763173.pdb	v1	4_v1
53	0.45791	cf_dropout_woTemplates_r20_est0.5	ranked_52_unrelaxed_model_2_multimer_v1_pred_982713.pdb	v1	2_v1
54	0.456641	cf_dropout_woTemplates_r20_est0.5	ranked_53_unrelaxed_model_5_multimer_v1_pred_529878.pdb	v1	5_v1
55	0.45498	cf_dropout_woTemplates_r20_est0.5	ranked_54_unrelaxed_model_4_multimer_v1_pred_763177.pdb	v1	4_v1
56	0.454199	cf_dropout_woTemplates_r20_est0.5	ranked_55_unrelaxed_model_4_multimer_v1_pred_386961.pdb	v1	4_v1
57	0.452051	cf_dropout_woTemplates_r20_est0.5	ranked_56_unrelaxed_model_2_multimer_v1_pred_982714.pdb	v1	2_v1
58	0.451562	cf_dropout_woTemplates_r20_est0.5	ranked_57_unrelaxed_model_2_multimer_v1_pred_451138.pdb	v1	2_v1
59	0.450293	cf_dropout_woTemplates_r20_est0.5	ranked_58_unrelaxed_model_2_multimer_v1_pred_982705.pdb	v1	2_v1
60	0.449805	cf_dropout_woTemplates_r20_est0.5	ranked_59_unrelaxed_model_4_multimer_v1_pred_386955.pdb	v1	4_v1
61	0.449121	cf_dropout_woTemplates_r20_est0.5	ranked_60_unrelaxed_model_4_multimer_v1_pred_763169.pdb	v1	4_v1
62	0.44873	cf_dropout_woTemplates_r20_est0.5	ranked_61_unrelaxed_model_1_multimer_v1_pred_366070.pdb	v1	1_v1
63	0.448633	cf_dropout_woTemplates_r20_est0.5	ranked_62_unrelaxed_model_5_multimer_v1_pred_529867.pdb	v1	5_v1
64	0.44834	cf_dropout_woTemplates_r20_est0.5	ranked_63_unrelaxed_model_3_multimer_v1_pred_582430.pdb	v1	3_v1
64	0.44834	cf_dropout_woTemplates_r20_est0.5	ranked_64_unrelaxed_model_2_multimer_v1_pred_982711.pdb	v1	2_v1
66	0.448145	cf_dropout_woTemplates_r20_est0.5	ranked_65_unrelaxed_model_1_multimer_v1_pred_383598.pdb	v1	1_v1
67	0.447852	cf_dropout_woTemplates_r20_est0.5	ranked_66_unrelaxed_model_5_multimer_v1_pred_525862.pdb	v1	5_v1
68	0.446973	cf_dropout_woTemplates_r20_est0.5	ranked_67_unrelaxed_model_2_multimer_v1_pred_910715.pdb	v1	2_v1
69	0.44668	cf_dropout_woTemplates_r20_est0.5	ranked_68_unrelaxed_model_5_multimer_v1_pred_529876.pdb	v1	5_v1
70	0.446484	cf_dropout_woTemplates_r20_est0.5	ranked_69_unrelaxed_model_2_multimer_v1_pred_910707.pdb	v1	2_v1
71	0.445801	cf_dropout_woTemplates_r20_est0.5	ranked_70_unrelaxed_model_2_multimer_v1_pred_907916.pdb	v1	2_v1
72	0.443848	cf_dropout_woTemplates_r20_est0.5	ranked_71_unrelaxed_model_2_multimer_v1_pred_907918.pdb	v1	2_v1
73	0.443555	cf_dropout_woTemplates_r20_est0.5	ranked_72_unrelaxed_model_5_multimer_v1_pred_704422.pdb	v1	5_v1
74	0.438867	cf_dropout_woTemplates_r20_est0.5	ranked_73_unrelaxed_model_5_multimer_v1_pred_529871.pdb	v1	5_v1
75	0.438184	cf_dropout_woTemplates_r20_est0.5	ranked_74_unrelaxed_model_4_multimer_v1_pred_763168.pdb	v1	4_v1
76	0.434766	cf_dropout_woTemplates_r20_est0.5	ranked_75_unrelaxed_model_5_multimer_v1_pred_704410.pdb	v1	5_v1
77	0.43457	cf_dropout_woTemplates_r20_est0.5	ranked_76_unrelaxed_model_5_multimer_v1_pred_704411.pdb	v1	5_v1
78	0.434375	cf_dropout_woTemplates_r20_est0.5	ranked_77_unrelaxed_model_5_multimer_v1_pred_529873.pdb	v1	5_v1
79	0.431348	cf_dropout_woTemplates_r20_est0.5	ranked_78_unrelaxed_model_5_multimer_v1_pred_845961.pdb	v1	5_v1
80	0.43125	cf_dropout_woTemplates_r20_est0.5	ranked_79_unrelaxed_model_5_multimer_v1_pred_704413.pdb	v1	5_v1
81	0.430566	cf_dropout_woTemplates_r20_est0.5	ranked_80_unrelaxed_model_2_multimer_v1_pred_451135.pdb	v1	2_v1
82	0.429785	cf_dropout_woTemplates_r20_est0.5	ranked_81_unrelaxed_model_5_multimer_v1_pred_704419.pdb	v1	5_v1
83	0.427832	cf_dropout_woTemplates_r20_est0.5	ranked_82_unrelaxed_model_4_multimer_v1_pred_537693.pdb	v1	4_v1
84	0.426465	cf_dropout_woTemplates_r20_est0.5	ranked_83_unrelaxed_model_4_multimer_v1_pred_386947.pdb	v1	4_v1
85	0.42627	cf_dropout_woTemplates_r20_est0.5	ranked_84_unrelaxed_model_2_multimer_v1_pred_910706.pdb	v1	2_v1
86	0.426172	cf_dropout_woTemplates_r20_est0.5	ranked_85_unrelaxed_model_2_multimer_v1_pred_451124.pdb	v1	2_v1
87	0.426074	cf_dropout_woTemplates_r20_est0.5	ranked_86_unrelaxed_model_4_multimer_v1_pred_780973.pdb	v1	4_v1
88	0.424316	cf_dropout_woTemplates_r20_est0.5	ranked_87_unrelaxed_model_4_multimer_v1_pred_763178.pdb	v1	4_v1
89	0.423633	cf_dropout_woTemplates_r20_est0.5	ranked_88_unrelaxed_model_5_multimer_v1_pred_704408.pdb	v1	5_v1
90	0.423438	cf_dropout_woTemplates_r20_est0.5	ranked_89_unrelaxed_model_4_multimer_v1_pred_386952.pdb	v1	4_v1
91	0.423242	cf_dropout_woTemplates_r20_est0.5	ranked_90_unrelaxed_model_2_multimer_v1_pred_907913.pdb	v1	2_v1
92	0.422852	cf_dropout_woTemplates_r20_est0.5	ranked_91_unrelaxed_model_3_multimer_v1_pred_314429.pdb	v1	3_v1
93	0.421777	cf_dropout_woTemplates_r20_est0.5	ranked_92_unrelaxed_model_5_multimer_v1_pred_525874.pdb	v1	5_v1
94	0.420117	cf_dropout_woTemplates_r20_est0.5	ranked_93_unrelaxed_model_5_multimer_v1_pred_845952.pdb	v1	5_v1
95	0.416016	cf_dropout_woTemplates_r20_est0.5	ranked_94_unrelaxed_model_4_multimer_v1_pred_537688.pdb	v1	4_v1
96	0.415918	cf_dropout_woTemplates_r20_est0.5	ranked_95_unrelaxed_model_2_multimer_v1_pred_982706.pdb	v1	2_v1
97	0.415625	cf_dropout_woTemplates_r20_est0.5	ranked_96_unrelaxed_model_5_multimer_v1_pred_525864.pdb	v1	5_v1
98	0.415527	cf_dropout_woTemplates_r20_est0.5	ranked_98_unrelaxed_model_2_multimer_v1_pred_982701.pdb	v1	2_v1
98	0.415527	cf_dropout_woTemplates_r20_est0.5	ranked_97_unrelaxed_model_5_multimer_v1_pred_704420.pdb	v1	5_v1
100	0.414551	cf_dropout_woTemplates_r20_est0.5	ranked_99_unrelaxed_model_2_multimer_v1_pred_907920.pdb	v1	2_v1
101	0.413281	cf_dropout_woTemplates_r20_est0.5	ranked_100_unrelaxed_model_4_multimer_v1_pred_386946.pdb	v1	4_v1
102	0.410742	cf_dropout_woTemplates_r20_est0.5	ranked_101_unrelaxed_model_5_multimer_v1_pred_704416.pdb	v1	5_v1
103	0.406836	cf_dropout_woTemplates_r20_est0.5	ranked_102_unrelaxed_model_2_multimer_v1_pred_910721.pdb	v1	2_v1
104	0.406641	cf_dropout_woTemplates_r20_est0.5	ranked_103_unrelaxed_model_4_multimer_v1_pred_537704.pdb	v1	4_v1
105	0.406348	cf_dropout_woTemplates_r20_est0.5	ranked_104_unrelaxed_model_4_multimer_v1_pred_763167.pdb	v1	4_v1
106	0.406152	cf_dropout_woTemplates_r20_est0.5	ranked_105_unrelaxed_model_2_multimer_v1_pred_982716.pdb	v1	2_v1
107	0.405957	cf_dropout_woTemplates_r20_est0.5	ranked_106_unrelaxed_model_4_multimer_v1_pred_763174.pdb	v1	4_v1
107	0.405957	cf_dropout_woTemplates_r20_est0.5	ranked_107_unrelaxed_model_4_multimer_v1_pred_386954.pdb	v1	4_v1
109	0.405664	cf_dropout_woTemplates_r20_est0.5	ranked_108_unrelaxed_model_5_multimer_v1_pred_525865.pdb	v1	5_v1
110	0.404395	cf_dropout_woTemplates_r20_est0.5	ranked_109_unrelaxed_model_4_multimer_v1_pred_780967.pdb	v1	4_v1
111	0.403613	cf_dropout_woTemplates_r20_est0.5	ranked_110_unrelaxed_model_2_multimer_v1_pred_910718.pdb	v1	2_v1
112	0.40293	cf_dropout_woTemplates_r20_est0.5	ranked_111_unrelaxed_model_5_multimer_v1_pred_525871.pdb	v1	5_v1
113	0.402344	cf_dropout_woTemplates_r20_est0.5	ranked_112_unrelaxed_model_2_multimer_v1_pred_907912.pdb	v1	2_v1
114	0.402148	cf_dropout_woTemplates_r20_est0.5	ranked_113_unrelaxed_model_2_multimer_v1_pred_910716.pdb	v1	2_v1
115	0.40166	cf_dropout_woTemplates_r20_est0.5	ranked_114_unrelaxed_model_4_multimer_v1_pred_780969.pdb	v1	4_v1
116	0.400586	cf_dropout_woTemplates_r20_est0.5	ranked_115_unrelaxed_model_2_multimer_v1_pred_982717.pdb	v1	2_v1
117	0.400195	cf_dropout_woTemplates_r20_est0.5	ranked_116_unrelaxed_model_2_multimer_v1_pred_910711.pdb	v1	2_v1
118	0.399707	cf_dropout_woTemplates_r20_est0.5	ranked_118_unrelaxed_model_2_multimer_v1_pred_451136.pdb	v1	2_v1
118	0.399707	cf_dropout_woTemplates_r20_est0.5	ranked_117_unrelaxed_model_2_multimer_v1_pred_907917.pdb	v1	2_v1
120	0.397852	cf_dropout_woTemplates_r20_est0.5	ranked_119_unrelaxed_model_1_multimer_v1_pred_921134.pdb	v1	1_v1
121	0.397168	cf_dropout_woTemplates_r20_est0.5	ranked_120_unrelaxed_model_3_multimer_v1_pred_314424.pdb	v1	3_v1
122	0.39707	cf_dropout_woTemplates_r20_est0.5	ranked_121_unrelaxed_model_4_multimer_v1_pred_386960.pdb	v1	4_v1
123	0.396582	cf_dropout_woTemplates_r20_est0.5	ranked_122_unrelaxed_model_5_multimer_v1_pred_845958.pdb	v1	5_v1
124	0.396094	cf_dropout_woTemplates_r20_est0.5	ranked_123_unrelaxed_model_4_multimer_v1_pred_386959.pdb	v1	4_v1
125	0.395996	cf_dropout_woTemplates_r20_est0.5	ranked_124_unrelaxed_model_4_multimer_v1_pred_763164.pdb	v1	4_v1
126	0.395801	cf_dropout_woTemplates_r20_est0.5	ranked_125_unrelaxed_model_5_multimer_v1_pred_525870.pdb	v1	5_v1
127	0.39541	cf_dropout_woTemplates_r20_est0.5	ranked_126_unrelaxed_model_5_multimer_v1_pred_845966.pdb	v1	5_v1
128	0.394531	cf_dropout_woTemplates_r20_est0.5	ranked_127_unrelaxed_model_2_multimer_v1_pred_982715.pdb	v1	2_v1
129	0.391309	cf_dropout_woTemplates_r20_est0.5	ranked_128_unrelaxed_model_4_multimer_v1_pred_780971.pdb	v1	4_v1
130	0.391211	cf_dropout_woTemplates_r20_est0.5	ranked_129_unrelaxed_model_4_multimer_v1_pred_763170.pdb	v1	4_v1
131	0.388965	cf_dropout_woTemplates_r20_est0.5	ranked_130_unrelaxed_model_2_multimer_v1_pred_907915.pdb	v1	2_v1
132	0.388867	cf_dropout_woTemplates_r20_est0.5	ranked_131_unrelaxed_model_2_multimer_v1_pred_451140.pdb	v1	2_v1
133	0.388477	cf_dropout_woTemplates_r20_est0.5	ranked_132_unrelaxed_model_5_multimer_v1_pred_525872.pdb	v1	5_v1
134	0.387793	cf_dropout_woTemplates_r20_est0.5	ranked_133_unrelaxed_model_1_multimer_v1_pred_366079.pdb	v1	1_v1
135	0.385937	cf_dropout_woTemplates_r20_est0.5	ranked_134_unrelaxed_model_4_multimer_v1_pred_780974.pdb	v1	4_v1
136	0.384961	cf_dropout_woTemplates_r20_est0.5	ranked_135_unrelaxed_model_5_multimer_v1_pred_529875.pdb	v1	5_v1
137	0.384473	cf_dropout_woTemplates_r20_est0.5	ranked_136_unrelaxed_model_4_multimer_v1_pred_537696.pdb	v1	4_v1
138	0.383105	cf_dropout_woTemplates_r20_est0.5	ranked_137_unrelaxed_model_2_multimer_v1_pred_907922.pdb	v1	2_v1
139	0.383008	cf_dropout_woTemplates_r20_est0.5	ranked_138_unrelaxed_model_5_multimer_v1_pred_529880.pdb	v1	5_v1
140	0.382129	cf_dropout_woTemplates_r20_est0.5	ranked_139_unrelaxed_model_1_multimer_v1_pred_366068.pdb	v1	1_v1
141	0.381934	cf_dropout_woTemplates_r20_est0.5	ranked_140_unrelaxed_model_5_multimer_v1_pred_845968.pdb	v1	5_v1
142	0.381445	cf_dropout_woTemplates_r20_est0.5	ranked_141_unrelaxed_model_2_multimer_v1_pred_982712.pdb	v1	2_v1
143	0.38125	cf_dropout_woTemplates_r20_est0.5	ranked_142_unrelaxed_model_4_multimer_v1_pred_780972.pdb	v1	4_v1
143	0.38125	cf_dropout_woTemplates_r20_est0.5	ranked_143_unrelaxed_model_2_multimer_v1_pred_451129.pdb	v1	2_v1
145	0.380957	cf_dropout_woTemplates_r20_est0.5	ranked_144_unrelaxed_model_4_multimer_v1_pred_780968.pdb	v1	4_v1
146	0.380859	cf_dropout_woTemplates_r20_est0.5	ranked_145_unrelaxed_model_3_multimer_v1_pred_582444.pdb	v1	3_v1
147	0.379395	cf_dropout_woTemplates_r20_est0.5	ranked_146_unrelaxed_model_5_multimer_v1_pred_529882.pdb	v1	5_v1
148	0.379297	cf_dropout_woTemplates_r20_est0.5	ranked_147_unrelaxed_model_4_multimer_v1_pred_537691.pdb	v1	4_v1
149	0.378809	cf_dropout_woTemplates_r20_est0.5	ranked_148_unrelaxed_model_2_multimer_v1_pred_451139.pdb	v1	2_v1
150	0.378223	cf_dropout_woTemplates_r20_est0.5	ranked_149_unrelaxed_model_4_multimer_v1_pred_763175.pdb	v1	4_v1
151	0.378027	cf_dropout_woTemplates_r20_est0.5	ranked_150_unrelaxed_model_4_multimer_v1_pred_780962.pdb	v1	4_v1
152	0.377637	cf_dropout_woTemplates_r20_est0.5	ranked_151_unrelaxed_model_2_multimer_v1_pred_907924.pdb	v1	2_v1
153	0.376855	cf_dropout_woTemplates_r20_est0.5	ranked_152_unrelaxed_model_4_multimer_v1_pred_763162.pdb	v1	4_v1
154	0.376855	cf_dropout_woTemplates_r20_est0.5	ranked_153_unrelaxed_model_2_multimer_v1_pred_982707.pdb	v1	2_v1
155	0.37666	cf_dropout_woTemplates_r20_est0.5	ranked_154_unrelaxed_model_1_multimer_v1_pred_921144.pdb	v1	1_v1
156	0.372363	cf_dropout_woTemplates_r20_est0.5	ranked_155_unrelaxed_model_5_multimer_v1_pred_704417.pdb	v1	5_v1
157	0.37002	cf_dropout_woTemplates_r20_est0.5	ranked_156_unrelaxed_model_5_multimer_v1_pred_529869.pdb	v1	5_v1
158	0.369824	cf_dropout_woTemplates_r20_est0.5	ranked_157_unrelaxed_model_4_multimer_v1_pred_386957.pdb	v1	4_v1
159	0.36875	cf_dropout_woTemplates_r20_est0.5	ranked_158_unrelaxed_model_2_multimer_v1_pred_910714.pdb	v1	2_v1
160	0.367676	cf_dropout_woTemplates_r20_est0.5	ranked_159_unrelaxed_model_3_multimer_v1_pred_582439.pdb	v1	3_v1
160	0.367676	cf_dropout_woTemplates_r20_est0.5	ranked_160_unrelaxed_model_5_multimer_v1_pred_704415.pdb	v1	5_v1
162	0.36709	cf_dropout_woTemplates_r20_est0.5	ranked_161_unrelaxed_model_1_multimer_v1_pred_921150.pdb	v1	1_v1
163	0.366406	cf_dropout_woTemplates_r20_est0.5	ranked_162_unrelaxed_model_2_multimer_v1_pred_910710.pdb	v1	2_v1
164	0.363965	cf_dropout_woTemplates_r20_est0.5	ranked_163_unrelaxed_model_4_multimer_v1_pred_537702.pdb	v1	4_v1
165	0.362988	cf_dropout_woTemplates_r20_est0.5	ranked_164_unrelaxed_model_4_multimer_v1_pred_537699.pdb	v1	4_v1
166	0.361914	cf_dropout_woTemplates_r20_est0.5	ranked_165_unrelaxed_model_4_multimer_v1_pred_537701.pdb	v1	4_v1
167	0.359766	cf_dropout_woTemplates_r20_est0.5	ranked_166_unrelaxed_model_2_multimer_v1_pred_451125.pdb	v1	2_v1
168	0.359668	cf_dropout_woTemplates_r20_est0.5	ranked_167_unrelaxed_model_4_multimer_v1_pred_386956.pdb	v1	4_v1
169	0.359375	cf_dropout_woTemplates_r20_est0.5	ranked_168_unrelaxed_model_2_multimer_v1_pred_982702.pdb	v1	2_v1
170	0.35918	cf_dropout_woTemplates_r20_est0.5	ranked_169_unrelaxed_model_5_multimer_v1_pred_525873.pdb	v1	5_v1
171	0.35791	cf_dropout_woTemplates_r20_est0.5	ranked_170_unrelaxed_model_1_multimer_v1_pred_664503.pdb	v1	1_v1
172	0.357422	cf_dropout_woTemplates_r20_est0.5	ranked_172_unrelaxed_model_5_multimer_v1_pred_704418.pdb	v1	5_v1
172	0.357422	cf_dropout_woTemplates_r20_est0.5	ranked_171_unrelaxed_model_4_multimer_v1_pred_763166.pdb	v1	4_v1
174	0.357324	cf_dropout_woTemplates_r20_est0.5	ranked_173_unrelaxed_model_5_multimer_v1_pred_525868.pdb	v1	5_v1
175	0.355176	cf_dropout_woTemplates_r20_est0.5	ranked_174_unrelaxed_model_5_multimer_v1_pred_845963.pdb	v1	5_v1
176	0.353711	cf_dropout_woTemplates_r20_est0.5	ranked_175_unrelaxed_model_5_multimer_v1_pred_529870.pdb	v1	5_v1
177	0.351758	cf_dropout_woTemplates_r20_est0.5	ranked_176_unrelaxed_model_4_multimer_v1_pred_763176.pdb	v1	4_v1
178	0.351074	cf_dropout_woTemplates_r20_est0.5	ranked_177_unrelaxed_model_4_multimer_v1_pred_386951.pdb	v1	4_v1
179	0.350879	cf_dropout_woTemplates_r20_est0.5	ranked_178_unrelaxed_model_1_multimer_v1_pred_366075.pdb	v1	1_v1
180	0.350293	cf_dropout_woTemplates_r20_est0.5	ranked_179_unrelaxed_model_1_multimer_v1_pred_366074.pdb	v1	1_v1
181	0.35	cf_dropout_woTemplates_r20_est0.5	ranked_180_unrelaxed_model_3_multimer_v1_pred_371295.pdb	v1	3_v1
182	0.349707	cf_dropout_woTemplates_r20_est0.5	ranked_181_unrelaxed_model_3_multimer_v1_pred_582432.pdb	v1	3_v1
183	0.349512	cf_dropout_woTemplates_r20_est0.5	ranked_182_unrelaxed_model_3_multimer_v1_pred_582429.pdb	v1	3_v1
184	0.349414	cf_dropout_woTemplates_r20_est0.5	ranked_183_unrelaxed_model_4_multimer_v1_pred_780959.pdb	v1	4_v1
185	0.349121	cf_dropout_woTemplates_r20_est0.5	ranked_184_unrelaxed_model_1_multimer_v1_pred_664506.pdb	v1	1_v1
186	0.347461	cf_dropout_woTemplates_r20_est0.5	ranked_185_unrelaxed_model_5_multimer_v1_pred_525866.pdb	v1	5_v1
187	0.345898	cf_dropout_woTemplates_r20_est0.5	ranked_186_unrelaxed_model_5_multimer_v1_pred_525867.pdb	v1	5_v1
188	0.345215	cf_dropout_woTemplates_r20_est0.5	ranked_187_unrelaxed_model_4_multimer_v1_pred_386948.pdb	v1	4_v1
189	0.344434	cf_dropout_woTemplates_r20_est0.5	ranked_188_unrelaxed_model_4_multimer_v1_pred_386949.pdb	v1	4_v1
190	0.343555	cf_dropout_woTemplates_r20_est0.5	ranked_189_unrelaxed_model_3_multimer_v1_pred_371286.pdb	v1	3_v1
191	0.343457	cf_dropout_woTemplates_r20_est0.5	ranked_190_unrelaxed_model_4_multimer_v1_pred_763163.pdb	v1	4_v1
192	0.343359	cf_dropout_woTemplates_r20_est0.5	ranked_191_unrelaxed_model_1_multimer_v1_pred_921140.pdb	v1	1_v1
193	0.342969	cf_dropout_woTemplates_r20_est0.5	ranked_192_unrelaxed_model_2_multimer_v1_pred_907919.pdb	v1	2_v1
194	0.34209	cf_dropout_woTemplates_r20_est0.5	ranked_193_unrelaxed_model_3_multimer_v1_pred_314426.pdb	v1	3_v1
195	0.341699	cf_dropout_woTemplates_r20_est0.5	ranked_194_unrelaxed_model_3_multimer_v1_pred_371285.pdb	v1	3_v1
196	0.340234	cf_dropout_woTemplates_r20_est0.5	ranked_195_unrelaxed_model_5_multimer_v1_pred_845965.pdb	v1	5_v1
197	0.338379	cf_dropout_woTemplates_r20_est0.5	ranked_196_unrelaxed_model_5_multimer_v1_pred_529877.pdb	v1	5_v1
198	0.338281	cf_dropout_woTemplates_r20_est0.5	ranked_197_unrelaxed_model_3_multimer_v1_pred_371296.pdb	v1	3_v1
199	0.337988	cf_dropout_woTemplates_r20_est0.5	ranked_198_unrelaxed_model_5_multimer_v1_pred_525861.pdb	v1	5_v1
200	0.337305	cf_dropout_woTemplates_r20_est0.5	ranked_199_unrelaxed_model_3_multimer_v1_pred_371284.pdb	v1	3_v1
201	0.337012	cf_dropout_woTemplates_r20_est0.5	ranked_200_unrelaxed_model_3_multimer_v1_pred_582442.pdb	v1	3_v1
202	0.336719	cf_dropout_woTemplates_r20_est0.5	ranked_201_unrelaxed_model_3_multimer_v1_pred_371283.pdb	v1	3_v1
203	0.335156	cf_dropout_woTemplates_r20_est0.5	ranked_202_unrelaxed_model_3_multimer_v1_pred_314425.pdb	v1	3_v1
204	0.334277	cf_dropout_woTemplates_r20_est0.5	ranked_203_unrelaxed_model_3_multimer_v1_pred_128981.pdb	v1	3_v1
205	0.333789	cf_dropout_woTemplates_r20_est0.5	ranked_204_unrelaxed_model_2_multimer_v1_pred_910709.pdb	v1	2_v1
206	0.333398	cf_dropout_woTemplates_r20_est0.5	ranked_205_unrelaxed_model_4_multimer_v1_pred_537692.pdb	v1	4_v1
207	0.33291	cf_dropout_woTemplates_r20_est0.5	ranked_206_unrelaxed_model_2_multimer_v1_pred_451134.pdb	v1	2_v1
208	0.332617	cf_dropout_woTemplates_r20_est0.5	ranked_207_unrelaxed_model_3_multimer_v1_pred_582434.pdb	v1	3_v1
209	0.33252	cf_dropout_woTemplates_r20_est0.5	ranked_208_unrelaxed_model_1_multimer_v1_pred_921135.pdb	v1	1_v1
210	0.332227	cf_dropout_woTemplates_r20_est0.5	ranked_209_unrelaxed_model_3_multimer_v1_pred_314419.pdb	v1	3_v1
211	0.33125	cf_dropout_woTemplates_r20_est0.5	ranked_210_unrelaxed_model_1_multimer_v1_pred_664510.pdb	v1	1_v1
212	0.331152	cf_dropout_woTemplates_r20_est0.5	ranked_211_unrelaxed_model_1_multimer_v1_pred_366073.pdb	v1	1_v1
213	0.331055	cf_dropout_woTemplates_r20_est0.5	ranked_212_unrelaxed_model_3_multimer_v1_pred_314413.pdb	v1	3_v1
214	0.330957	cf_dropout_woTemplates_r20_est0.5	ranked_213_unrelaxed_model_4_multimer_v1_pred_780965.pdb	v1	4_v1
215	0.330371	cf_dropout_woTemplates_r20_est0.5	ranked_214_unrelaxed_model_3_multimer_v1_pred_582431.pdb	v1	3_v1
216	0.327637	cf_dropout_woTemplates_r20_est0.5	ranked_215_unrelaxed_model_2_multimer_v1_pred_451131.pdb	v1	2_v1
217	0.326855	cf_dropout_woTemplates_r20_est0.5	ranked_216_unrelaxed_model_1_multimer_v1_pred_383595.pdb	v1	1_v1
218	0.326758	cf_dropout_woTemplates_r20_est0.5	ranked_217_unrelaxed_model_4_multimer_v1_pred_763171.pdb	v1	4_v1
219	0.326562	cf_dropout_woTemplates_r20_est0.5	ranked_218_unrelaxed_model_1_multimer_v1_pred_664509.pdb	v1	1_v1
220	0.326172	cf_dropout_woTemplates_r20_est0.5	ranked_219_unrelaxed_model_3_multimer_v1_pred_582436.pdb	v1	3_v1
221	0.325781	cf_dropout_woTemplates_r20_est0.5	ranked_220_unrelaxed_model_1_multimer_v1_pred_366067.pdb	v1	1_v1
222	0.325684	cf_dropout_woTemplates_r20_est0.5	ranked_221_unrelaxed_model_1_multimer_v1_pred_366064.pdb	v1	1_v1
223	0.325195	cf_dropout_woTemplates_r20_est0.5	ranked_222_unrelaxed_model_4_multimer_v1_pred_780966.pdb	v1	4_v1
224	0.325	cf_dropout_woTemplates_r20_est0.5	ranked_223_unrelaxed_model_5_multimer_v1_pred_529879.pdb	v1	5_v1
224	0.325	cf_dropout_woTemplates_r20_est0.5	ranked_224_unrelaxed_model_1_multimer_v1_pred_921143.pdb	v1	1_v1
226	0.323047	cf_dropout_woTemplates_r20_est0.5	ranked_225_unrelaxed_model_3_multimer_v1_pred_371293.pdb	v1	3_v1
227	0.322266	cf_dropout_woTemplates_r20_est0.5	ranked_226_unrelaxed_model_1_multimer_v1_pred_921137.pdb	v1	1_v1
228	0.32207	cf_dropout_woTemplates_r20_est0.5	ranked_227_unrelaxed_model_3_multimer_v1_pred_128987.pdb	v1	3_v1
229	0.32207	cf_dropout_woTemplates_r20_est0.5	ranked_228_unrelaxed_model_1_multimer_v1_pred_383592.pdb	v1	1_v1
230	0.319238	cf_dropout_woTemplates_r20_est0.5	ranked_229_unrelaxed_model_3_multimer_v1_pred_128982.pdb	v1	3_v1
231	0.31748	cf_dropout_woTemplates_r20_est0.5	ranked_230_unrelaxed_model_5_multimer_v1_pred_845964.pdb	v1	5_v1
232	0.317285	cf_dropout_woTemplates_r20_est0.5	ranked_231_unrelaxed_model_4_multimer_v1_pred_386950.pdb	v1	4_v1
233	0.317188	cf_dropout_woTemplates_r20_est0.5	ranked_232_unrelaxed_model_3_multimer_v1_pred_371289.pdb	v1	3_v1
234	0.316895	cf_dropout_woTemplates_r20_est0.5	ranked_233_unrelaxed_model_3_multimer_v1_pred_314422.pdb	v1	3_v1
235	0.316309	cf_dropout_woTemplates_r20_est0.5	ranked_234_unrelaxed_model_1_multimer_v1_pred_383601.pdb	v1	1_v1
236	0.316211	cf_dropout_woTemplates_r20_est0.5	ranked_235_unrelaxed_model_4_multimer_v1_pred_537689.pdb	v1	4_v1
237	0.316113	cf_dropout_woTemplates_r20_est0.5	ranked_236_unrelaxed_model_3_multimer_v1_pred_128988.pdb	v1	3_v1
238	0.316016	cf_dropout_woTemplates_r20_est0.5	ranked_237_unrelaxed_model_3_multimer_v1_pred_582443.pdb	v1	3_v1
239	0.315332	cf_dropout_woTemplates_r20_est0.5	ranked_238_unrelaxed_model_3_multimer_v1_pred_582440.pdb	v1	3_v1
240	0.315137	cf_dropout_woTemplates_r20_est0.5	ranked_239_unrelaxed_model_1_multimer_v1_pred_664498.pdb	v1	1_v1
241	0.314648	cf_dropout_woTemplates_r20_est0.5	ranked_240_unrelaxed_model_2_multimer_v1_pred_907927.pdb	v1	2_v1
242	0.313574	cf_dropout_woTemplates_r20_est0.5	ranked_241_unrelaxed_model_3_multimer_v1_pred_371281.pdb	v1	3_v1
243	0.313184	cf_dropout_woTemplates_r20_est0.5	ranked_242_unrelaxed_model_5_multimer_v1_pred_529868.pdb	v1	5_v1
244	0.313086	cf_dropout_woTemplates_r20_est0.5	ranked_243_unrelaxed_model_2_multimer_v1_pred_451127.pdb	v1	2_v1
245	0.312891	cf_dropout_woTemplates_r20_est0.5	ranked_244_unrelaxed_model_3_multimer_v1_pred_371291.pdb	v1	3_v1
246	0.3125	cf_dropout_woTemplates_r20_est0.5	ranked_245_unrelaxed_model_1_multimer_v1_pred_664514.pdb	v1	1_v1
247	0.312305	cf_dropout_woTemplates_r20_est0.5	ranked_246_unrelaxed_model_3_multimer_v1_pred_128977.pdb	v1	3_v1
248	0.312012	cf_dropout_woTemplates_r20_est0.5	ranked_247_unrelaxed_model_1_multimer_v1_pred_664507.pdb	v1	1_v1
249	0.311621	cf_dropout_woTemplates_r20_est0.5	ranked_248_unrelaxed_model_2_multimer_v3_pred_633221.pdb	v3	2_v3
250	0.310449	cf_dropout_woTemplates_r20_est0.5	ranked_249_unrelaxed_model_1_multimer_v1_pred_921148.pdb	v1	1_v1
251	0.310254	cf_dropout_woTemplates_r20_est0.5	ranked_250_unrelaxed_model_1_multimer_v1_pred_664502.pdb	v1	1_v1
252	0.309863	cf_dropout_woTemplates_r20_est0.5	ranked_251_unrelaxed_model_1_multimer_v1_pred_921136.pdb	v1	1_v1
253	0.308887	cf_dropout_woTemplates_r20_est0.5	ranked_252_unrelaxed_model_3_multimer_v1_pred_314421.pdb	v1	3_v1
254	0.307812	cf_dropout_woTemplates_r20_est0.5	ranked_253_unrelaxed_model_3_multimer_v1_pred_128980.pdb	v1	3_v1
255	0.307129	cf_dropout_woTemplates_r20_est0.5	ranked_254_unrelaxed_model_1_multimer_v1_pred_366069.pdb	v1	1_v1
256	0.306055	cf_dropout_woTemplates_r20_est0.5	ranked_255_unrelaxed_model_5_multimer_v1_pred_845953.pdb	v1	5_v1
257	0.305859	cf_dropout_woTemplates_r20_est0.5	ranked_257_unrelaxed_model_3_multimer_v1_pred_314418.pdb	v1	3_v1
257	0.305859	cf_dropout_woTemplates_r20_est0.5	ranked_256_unrelaxed_model_3_multimer_v1_pred_582435.pdb	v1	3_v1
259	0.305664	cf_dropout_woTemplates_r20_est0.5	ranked_258_unrelaxed_model_3_multimer_v1_pred_371292.pdb	v1	3_v1
260	0.305469	cf_dropout_woTemplates_r20_est0.5	ranked_259_unrelaxed_model_3_multimer_v1_pred_314415.pdb	v1	3_v1
261	0.304883	cf_dropout_woTemplates_r20_est0.5	ranked_260_unrelaxed_model_3_multimer_v1_pred_371290.pdb	v1	3_v1
262	0.304785	cf_dropout_woTemplates_r20_est0.5	ranked_261_unrelaxed_model_3_multimer_v1_pred_314414.pdb	v1	3_v1
263	0.304492	cf_dropout_woTemplates_r20_est0.5	ranked_262_unrelaxed_model_3_multimer_v1_pred_582441.pdb	v1	3_v1
264	0.304199	cf_dropout_woTemplates_r20_est0.5	ranked_263_unrelaxed_model_1_multimer_v1_pred_664512.pdb	v1	1_v1
265	0.303613	cf_dropout_woTemplates_r20_est0.5	ranked_264_unrelaxed_model_5_multimer_v1_pred_845955.pdb	v1	5_v1
266	0.303418	cf_dropout_woTemplates_r20_est0.5	ranked_265_unrelaxed_model_1_multimer_v1_pred_921141.pdb	v1	1_v1
267	0.302539	cf_dropout_woTemplates_r20_est0.5	ranked_266_unrelaxed_model_3_multimer_v1_pred_128989.pdb	v1	3_v1
268	0.30166	cf_dropout_woTemplates_r20_est0.5	ranked_267_unrelaxed_model_1_multimer_v1_pred_366065.pdb	v1	1_v1
269	0.301465	cf_dropout_woTemplates_r20_est0.5	ranked_268_unrelaxed_model_1_multimer_v1_pred_383605.pdb	v1	1_v1
270	0.301367	cf_dropout_woTemplates_r20_est0.5	ranked_269_unrelaxed_model_2_multimer_v1_pred_451133.pdb	v1	2_v1
271	0.301074	cf_dropout_woTemplates_r20_est0.5	ranked_270_unrelaxed_model_3_multimer_v1_pred_128984.pdb	v1	3_v1
272	0.3	cf_dropout_woTemplates_r20_est0.5	ranked_271_unrelaxed_model_3_multimer_v1_pred_371288.pdb	v1	3_v1
273	0.299121	cf_dropout_woTemplates_r20_est0.5	ranked_272_unrelaxed_model_5_multimer_v1_pred_845967.pdb	v1	5_v1
274	0.298926	cf_dropout_woTemplates_r20_est0.5	ranked_273_unrelaxed_model_2_multimer_v3_pred_667762.pdb	v3	2_v3
275	0.29873	cf_dropout_woTemplates_r20_est0.5	ranked_274_unrelaxed_model_3_multimer_v1_pred_128990.pdb	v1	3_v1
276	0.297363	cf_dropout_woTemplates_r20_est0.5	ranked_275_unrelaxed_model_1_multimer_v1_pred_366077.pdb	v1	1_v1
277	0.294336	cf_dropout_woTemplates_r20_est0.5	ranked_276_unrelaxed_model_2_multimer_v3_pred_667773.pdb	v3	2_v3
277	0.294336	cf_dropout_woTemplates_r20_est0.5	ranked_277_unrelaxed_model_3_multimer_v1_pred_314416.pdb	v1	3_v1
279	0.29375	cf_dropout_woTemplates_r20_est0.5	ranked_278_unrelaxed_model_2_multimer_v3_pred_539176.pdb	v3	2_v3
280	0.293555	cf_dropout_woTemplates_r20_est0.5	ranked_279_unrelaxed_model_1_multimer_v1_pred_383593.pdb	v1	1_v1
281	0.293457	cf_dropout_woTemplates_r20_est0.5	ranked_280_unrelaxed_model_1_multimer_v1_pred_664504.pdb	v1	1_v1
282	0.292187	cf_dropout_woTemplates_r20_est0.5	ranked_281_unrelaxed_model_3_multimer_v1_pred_314427.pdb	v1	3_v1
283	0.291992	cf_dropout_woTemplates_r20_est0.5	ranked_282_unrelaxed_model_2_multimer_v1_pred_982704.pdb	v1	2_v1
284	0.291016	cf_dropout_woTemplates_r20_est0.5	ranked_283_unrelaxed_model_3_multimer_v1_pred_314420.pdb	v1	3_v1
285	0.290527	cf_dropout_woTemplates_r20_est0.5	ranked_284_unrelaxed_model_3_multimer_v1_pred_128985.pdb	v1	3_v1
286	0.289941	cf_dropout_woTemplates_r20_est0.5	ranked_285_unrelaxed_model_5_multimer_v1_pred_845956.pdb	v1	5_v1
287	0.289844	cf_dropout_woTemplates_r20_est0.5	ranked_286_unrelaxed_model_3_multimer_v1_pred_582437.pdb	v1	3_v1
288	0.289844	cf_dropout_woTemplates_r20_est0.5	ranked_287_unrelaxed_model_1_multimer_v1_pred_664508.pdb	v1	1_v1
289	0.289551	cf_dropout_woTemplates_r20_est0.5	ranked_288_unrelaxed_model_1_multimer_v1_pred_383606.pdb	v1	1_v1
290	0.289355	cf_dropout_woTemplates_r20_est0.5	ranked_289_unrelaxed_model_1_multimer_v1_pred_383594.pdb	v1	1_v1
291	0.289062	cf_dropout_woTemplates_r20_est0.5	ranked_290_unrelaxed_model_3_multimer_v1_pred_314423.pdb	v1	3_v1
292	0.286816	cf_dropout_woTemplates_r20_est0.5	ranked_291_unrelaxed_model_2_multimer_v3_pred_667768.pdb	v3	2_v3
293	0.286035	cf_dropout_woTemplates_r20_est0.5	ranked_292_unrelaxed_model_1_multimer_v1_pred_383602.pdb	v1	1_v1
294	0.285938	cf_dropout_woTemplates_r20_est0.5	ranked_293_unrelaxed_model_4_multimer_v1_pred_537695.pdb	v1	4_v1
295	0.285254	cf_dropout_woTemplates_r20_est0.5	ranked_294_unrelaxed_model_3_multimer_v1_pred_371280.pdb	v1	3_v1
296	0.285156	cf_dropout_woTemplates_r20_est0.5	ranked_295_unrelaxed_model_3_multimer_v1_pred_582438.pdb	v1	3_v1
297	0.284961	cf_dropout_woTemplates_r20_est0.5	ranked_296_unrelaxed_model_3_multimer_v1_pred_371282.pdb	v1	3_v1
298	0.284766	cf_dropout_woTemplates_r20_est0.5	ranked_297_unrelaxed_model_2_multimer_v3_pred_667776.pdb	v3	2_v3
299	0.283496	cf_dropout_woTemplates_r20_est0.5	ranked_298_unrelaxed_model_3_multimer_v1_pred_128976.pdb	v1	3_v1
300	0.283008	cf_dropout_woTemplates_r20_est0.5	ranked_299_unrelaxed_model_3_multimer_v1_pred_128986.pdb	v1	3_v1
301	0.282617	cf_dropout_woTemplates_r20_est0.5	ranked_300_unrelaxed_model_3_multimer_v1_pred_371294.pdb	v1	3_v1
302	0.282324	cf_dropout_woTemplates_r20_est0.5	ranked_301_unrelaxed_model_3_multimer_v1_pred_582433.pdb	v1	3_v1
303	0.281836	cf_dropout_woTemplates_r20_est0.5	ranked_302_unrelaxed_model_2_multimer_v3_pred_667764.pdb	v3	2_v3
303	0.281836	cf_dropout_woTemplates_r20_est0.5	ranked_303_unrelaxed_model_2_multimer_v3_pred_633210.pdb	v3	2_v3
305	0.281445	cf_dropout_woTemplates_r20_est0.5	ranked_304_unrelaxed_model_3_multimer_v1_pred_128979.pdb	v1	3_v1
306	0.281152	cf_dropout_woTemplates_r20_est0.5	ranked_305_unrelaxed_model_1_multimer_v1_pred_921146.pdb	v1	1_v1
307	0.280469	cf_dropout_woTemplates_r20_est0.5	ranked_306_unrelaxed_model_4_multimer_v1_pred_763165.pdb	v1	4_v1
308	0.280176	cf_dropout_woTemplates_r20_est0.5	ranked_307_unrelaxed_model_4_multimer_v1_pred_537694.pdb	v1	4_v1
309	0.27998	cf_dropout_woTemplates_r20_est0.5	ranked_308_unrelaxed_model_2_multimer_v3_pred_667765.pdb	v3	2_v3
310	0.279785	cf_dropout_woTemplates_r20_est0.5	ranked_309_unrelaxed_model_2_multimer_v3_pred_539184.pdb	v3	2_v3
311	0.278711	cf_dropout_woTemplates_r20_est0.5	ranked_310_unrelaxed_model_1_multimer_v1_pred_664505.pdb	v1	1_v1
312	0.278613	cf_dropout_woTemplates_r20_est0.5	ranked_311_unrelaxed_model_2_multimer_v3_pred_633223.pdb	v3	2_v3
313	0.27793	cf_dropout_woTemplates_r20_est0.5	ranked_313_unrelaxed_model_1_multimer_v1_pred_921147.pdb	v1	1_v1
313	0.27793	cf_dropout_woTemplates_r20_est0.5	ranked_312_unrelaxed_model_3_multimer_v1_pred_128983.pdb	v1	3_v1
315	0.277637	cf_dropout_woTemplates_r20_est0.5	ranked_314_unrelaxed_model_2_multimer_v2_pred_605457.pdb	v2	2_v2
316	0.277051	cf_dropout_woTemplates_r20_est0.5	ranked_315_unrelaxed_model_4_multimer_v1_pred_763172.pdb	v1	4_v1
317	0.276953	cf_dropout_woTemplates_r20_est0.5	ranked_316_unrelaxed_model_1_multimer_v1_pred_366063.pdb	v1	1_v1
318	0.27666	cf_dropout_woTemplates_r20_est0.5	ranked_317_unrelaxed_model_2_multimer_v3_pred_196216.pdb	v3	2_v3
319	0.27627	cf_dropout_woTemplates_r20_est0.5	ranked_318_unrelaxed_model_1_multimer_v1_pred_366076.pdb	v1	1_v1
320	0.275781	cf_dropout_woTemplates_r20_est0.5	ranked_319_unrelaxed_model_2_multimer_v3_pred_539186.pdb	v3	2_v3
321	0.275488	cf_dropout_woTemplates_r20_est0.5	ranked_320_unrelaxed_model_1_multimer_v3_pred_714524.pdb	v3	1_v3
322	0.274121	cf_dropout_woTemplates_r20_est0.5	ranked_321_unrelaxed_model_2_multimer_v3_pred_196215.pdb	v3	2_v3
323	0.27373	cf_dropout_woTemplates_r20_est0.5	ranked_323_unrelaxed_model_2_multimer_v3_pred_667770.pdb	v3	2_v3
323	0.27373	cf_dropout_woTemplates_r20_est0.5	ranked_322_unrelaxed_model_2_multimer_v3_pred_196223.pdb	v3	2_v3
325	0.273047	cf_dropout_woTemplates_r20_est0.5	ranked_324_unrelaxed_model_4_multimer_v1_pred_780975.pdb	v1	4_v1
326	0.272949	cf_dropout_woTemplates_r20_est0.5	ranked_325_unrelaxed_model_2_multimer_v3_pred_196225.pdb	v3	2_v3
327	0.272266	cf_dropout_woTemplates_r20_est0.5	ranked_326_unrelaxed_model_1_multimer_v1_pred_664501.pdb	v1	1_v1
328	0.27168	cf_dropout_woTemplates_r20_est0.5	ranked_327_unrelaxed_model_2_multimer_v3_pred_196219.pdb	v3	2_v3
329	0.271387	cf_dropout_woTemplates_r20_est0.5	ranked_328_unrelaxed_model_2_multimer_v3_pred_633222.pdb	v3	2_v3
330	0.270996	cf_dropout_woTemplates_r20_est0.5	ranked_329_unrelaxed_model_2_multimer_v3_pred_539185.pdb	v3	2_v3
331	0.27002	cf_dropout_woTemplates_r20_est0.5	ranked_330_unrelaxed_model_3_multimer_v2_pred_922296.pdb	v2	3_v2
332	0.269824	cf_dropout_woTemplates_r20_est0.5	ranked_333_unrelaxed_model_3_multimer_v2_pred_562678.pdb	v2	3_v2
332	0.269824	cf_dropout_woTemplates_r20_est0.5	ranked_331_unrelaxed_model_1_multimer_v1_pred_383604.pdb	v1	1_v1
332	0.269824	cf_dropout_woTemplates_r20_est0.5	ranked_332_unrelaxed_model_3_multimer_v2_pred_562681.pdb	v2	3_v2
335	0.269727	cf_dropout_woTemplates_r20_est0.5	ranked_334_unrelaxed_model_2_multimer_v3_pred_196217.pdb	v3	2_v3
336	0.269629	cf_dropout_woTemplates_r20_est0.5	ranked_335_unrelaxed_model_1_multimer_v2_pred_713188.pdb	v2	1_v2
337	0.268945	cf_dropout_woTemplates_r20_est0.5	ranked_336_unrelaxed_model_2_multimer_v3_pred_196222.pdb	v3	2_v3
338	0.268652	cf_dropout_woTemplates_r20_est0.5	ranked_337_unrelaxed_model_1_multimer_v1_pred_383596.pdb	v1	1_v1
339	0.268555	cf_dropout_woTemplates_r20_est0.5	ranked_338_unrelaxed_model_3_multimer_v1_pred_314428.pdb	v1	3_v1
340	0.268457	cf_dropout_woTemplates_r20_est0.5	ranked_340_unrelaxed_model_2_multimer_v3_pred_539178.pdb	v3	2_v3
340	0.268457	cf_dropout_woTemplates_r20_est0.5	ranked_341_unrelaxed_model_2_multimer_v3_pred_633218.pdb	v3	2_v3
340	0.268457	cf_dropout_woTemplates_r20_est0.5	ranked_339_unrelaxed_model_3_multimer_v1_pred_128975.pdb	v1	3_v1
343	0.268457	cf_dropout_woTemplates_r20_est0.5	ranked_342_unrelaxed_model_1_multimer_v3_pred_714528.pdb	v3	1_v3
343	0.268457	cf_dropout_woTemplates_r20_est0.5	ranked_343_unrelaxed_model_1_multimer_v1_pred_921139.pdb	v1	1_v1
345	0.268066	cf_dropout_woTemplates_r20_est0.5	ranked_345_unrelaxed_model_2_multimer_v3_pred_667774.pdb	v3	2_v3
345	0.268066	cf_dropout_woTemplates_r20_est0.5	ranked_346_unrelaxed_model_3_multimer_v1_pred_314417.pdb	v1	3_v1
345	0.268066	cf_dropout_woTemplates_r20_est0.5	ranked_344_unrelaxed_model_2_multimer_v3_pred_196218.pdb	v3	2_v3
348	0.267969	cf_dropout_woTemplates_r20_est0.5	ranked_347_unrelaxed_model_3_multimer_v2_pred_562679.pdb	v2	3_v2
349	0.26748	cf_dropout_woTemplates_r20_est0.5	ranked_348_unrelaxed_model_1_multimer_v1_pred_366072.pdb	v1	1_v1
350	0.267383	cf_dropout_woTemplates_r20_est0.5	ranked_349_unrelaxed_model_1_multimer_v1_pred_383591.pdb	v1	1_v1
351	0.267285	cf_dropout_woTemplates_r20_est0.5	ranked_350_unrelaxed_model_1_multimer_v3_pred_529753.pdb	v3	1_v3
352	0.266797	cf_dropout_woTemplates_r20_est0.5	ranked_352_unrelaxed_model_2_multimer_v3_pred_633214.pdb	v3	2_v3
352	0.266797	cf_dropout_woTemplates_r20_est0.5	ranked_351_unrelaxed_model_2_multimer_v3_pred_196212.pdb	v3	2_v3
354	0.266504	cf_dropout_woTemplates_r20_est0.5	ranked_353_unrelaxed_model_2_multimer_v3_pred_196228.pdb	v3	2_v3
355	0.266406	cf_dropout_woTemplates_r20_est0.5	ranked_354_unrelaxed_model_3_multimer_v2_pred_922294.pdb	v2	3_v2
356	0.266113	cf_dropout_woTemplates_r20_est0.5	ranked_355_unrelaxed_model_2_multimer_v3_pred_633217.pdb	v3	2_v3
357	0.265918	cf_dropout_woTemplates_r20_est0.5	ranked_356_unrelaxed_model_1_multimer_v1_pred_664500.pdb	v1	1_v1
357	0.265918	cf_dropout_woTemplates_r20_est0.5	ranked_357_unrelaxed_model_2_multimer_v3_pred_633213.pdb	v3	2_v3
359	0.265039	cf_dropout_woTemplates_r20_est0.5	ranked_358_unrelaxed_model_2_multimer_v3_pred_539188.pdb	v3	2_v3
360	0.264844	cf_dropout_woTemplates_r20_est0.5	ranked_359_unrelaxed_model_2_multimer_v2_pred_577860.pdb	v2	2_v2
361	0.264844	cf_dropout_woTemplates_r20_est0.5	ranked_360_unrelaxed_model_2_multimer_v3_pred_196221.pdb	v3	2_v3
362	0.264453	cf_dropout_woTemplates_r20_est0.5	ranked_361_unrelaxed_model_3_multimer_v1_pred_582428.pdb	v1	3_v1
363	0.264355	cf_dropout_woTemplates_r20_est0.5	ranked_363_unrelaxed_model_3_multimer_v2_pred_294442.pdb	v2	3_v2
363	0.264355	cf_dropout_woTemplates_r20_est0.5	ranked_362_unrelaxed_model_3_multimer_v2_pred_377320.pdb	v2	3_v2
365	0.26377	cf_dropout_woTemplates_r20_est0.5	ranked_365_unrelaxed_model_2_multimer_v3_pred_539174.pdb	v3	2_v3
365	0.26377	cf_dropout_woTemplates_r20_est0.5	ranked_364_unrelaxed_model_2_multimer_v3_pred_539177.pdb	v3	2_v3
367	0.263672	cf_dropout_woTemplates_r20_est0.5	ranked_366_unrelaxed_model_3_multimer_v2_pred_562683.pdb	v2	3_v2
368	0.263574	cf_dropout_woTemplates_r20_est0.5	ranked_367_unrelaxed_model_3_multimer_v2_pred_377309.pdb	v2	3_v2
369	0.263477	cf_dropout_woTemplates_r20_est0.5	ranked_368_unrelaxed_model_5_multimer_v2_pred_99008.pdb	v2	5_v2
370	0.263281	cf_dropout_woTemplates_r20_est0.5	ranked_369_unrelaxed_model_2_multimer_v3_pred_633219.pdb	v3	2_v3
371	0.2625	cf_dropout_woTemplates_r20_est0.5	ranked_370_unrelaxed_model_3_multimer_v2_pred_294433.pdb	v2	3_v2
372	0.262402	cf_dropout_woTemplates_r20_est0.5	ranked_371_unrelaxed_model_1_multimer_v3_pred_529749.pdb	v3	1_v3
373	0.262305	cf_dropout_woTemplates_r20_est0.5	ranked_372_unrelaxed_model_2_multimer_v3_pred_667777.pdb	v3	2_v3
374	0.262012	cf_dropout_woTemplates_r20_est0.5	ranked_374_unrelaxed_model_1_multimer_v1_pred_383600.pdb	v1	1_v1
374	0.262012	cf_dropout_woTemplates_r20_est0.5	ranked_373_unrelaxed_model_3_multimer_v2_pred_377313.pdb	v2	3_v2
376	0.261914	cf_dropout_woTemplates_r20_est0.5	ranked_375_unrelaxed_model_3_multimer_v2_pred_377318.pdb	v2	3_v2
377	0.261328	cf_dropout_woTemplates_r20_est0.5	ranked_376_unrelaxed_model_2_multimer_v3_pred_633224.pdb	v3	2_v3
378	0.26123	cf_dropout_woTemplates_r20_est0.5	ranked_377_unrelaxed_model_1_multimer_v3_pred_529748.pdb	v3	1_v3
379	0.261035	cf_dropout_woTemplates_r20_est0.5	ranked_378_unrelaxed_model_1_multimer_v1_pred_664511.pdb	v1	1_v1
380	0.260937	cf_dropout_woTemplates_r20_est0.5	ranked_379_unrelaxed_model_2_multimer_v3_pred_539180.pdb	v3	2_v3
381	0.260937	cf_dropout_woTemplates_r20_est0.5	ranked_380_unrelaxed_model_5_multimer_v2_pred_502534.pdb	v2	5_v2
382	0.26084	cf_dropout_woTemplates_r20_est0.5	ranked_381_unrelaxed_model_4_multimer_v2_pred_427985.pdb	v2	4_v2
383	0.260645	cf_dropout_woTemplates_r20_est0.5	ranked_382_unrelaxed_model_2_multimer_v3_pred_633225.pdb	v3	2_v3
384	0.260547	cf_dropout_woTemplates_r20_est0.5	ranked_383_unrelaxed_model_5_multimer_v3_pred_917549.pdb	v3	5_v3
385	0.260449	cf_dropout_woTemplates_r20_est0.5	ranked_384_unrelaxed_model_2_multimer_v2_pred_228515.pdb	v2	2_v2
386	0.260352	cf_dropout_woTemplates_r20_est0.5	ranked_386_unrelaxed_model_2_multimer_v3_pred_539183.pdb	v3	2_v3
386	0.260352	cf_dropout_woTemplates_r20_est0.5	ranked_385_unrelaxed_model_3_multimer_v2_pred_294432.pdb	v2	3_v2
388	0.259863	cf_dropout_woTemplates_r20_est0.5	ranked_387_unrelaxed_model_2_multimer_v3_pred_667767.pdb	v3	2_v3
389	0.259668	cf_dropout_woTemplates_r20_est0.5	ranked_388_unrelaxed_model_1_multimer_v3_pred_714535.pdb	v3	1_v3
390	0.259375	cf_dropout_woTemplates_r20_est0.5	ranked_389_unrelaxed_model_3_multimer_v2_pred_294441.pdb	v2	3_v2
390	0.259375	cf_dropout_woTemplates_r20_est0.5	ranked_390_unrelaxed_model_3_multimer_v2_pred_562682.pdb	v2	3_v2
392	0.259277	cf_dropout_woTemplates_r20_est0.5	ranked_392_unrelaxed_model_4_multimer_v2_pred_427997.pdb	v2	4_v2
392	0.259277	cf_dropout_woTemplates_r20_est0.5	ranked_391_unrelaxed_model_3_multimer_v2_pred_377319.pdb	v2	3_v2
394	0.25918	cf_dropout_woTemplates_r20_est0.5	ranked_393_unrelaxed_model_2_multimer_v3_pred_667763.pdb	v3	2_v3
395	0.259082	cf_dropout_woTemplates_r20_est0.5	ranked_395_unrelaxed_model_1_multimer_v1_pred_383599.pdb	v1	1_v1
395	0.259082	cf_dropout_woTemplates_r20_est0.5	ranked_394_unrelaxed_model_2_multimer_v3_pred_667775.pdb	v3	2_v3
397	0.258984	cf_dropout_woTemplates_r20_est0.5	ranked_396_unrelaxed_model_1_multimer_v3_pred_529756.pdb	v3	1_v3
398	0.258789	cf_dropout_woTemplates_r20_est0.5	ranked_397_unrelaxed_model_3_multimer_v2_pred_922297.pdb	v2	3_v2
399	0.258691	cf_dropout_woTemplates_r20_est0.5	ranked_399_unrelaxed_model_1_multimer_v3_pred_714525.pdb	v3	1_v3
399	0.258691	cf_dropout_woTemplates_r20_est0.5	ranked_398_unrelaxed_model_3_multimer_v2_pred_294430.pdb	v2	3_v2
401	0.258691	cf_dropout_woTemplates_r20_est0.5	ranked_400_unrelaxed_model_2_multimer_v3_pred_667771.pdb	v3	2_v3
402	0.258496	cf_dropout_woTemplates_r20_est0.5	ranked_401_unrelaxed_model_4_multimer_v2_pred_594940.pdb	v2	4_v2
403	0.258398	cf_dropout_woTemplates_r20_est0.5	ranked_403_unrelaxed_model_3_multimer_v2_pred_562675.pdb	v2	3_v2
403	0.258398	cf_dropout_woTemplates_r20_est0.5	ranked_402_unrelaxed_model_4_multimer_v2_pred_594936.pdb	v2	4_v2
405	0.258301	cf_dropout_woTemplates_r20_est0.5	ranked_404_unrelaxed_model_3_multimer_v2_pred_294435.pdb	v2	3_v2
405	0.258301	cf_dropout_woTemplates_r20_est0.5	ranked_405_unrelaxed_model_5_multimer_v3_pred_82318.pdb	v3	5_v3
407	0.258105	cf_dropout_woTemplates_r20_est0.5	ranked_406_unrelaxed_model_5_multimer_v2_pred_540450.pdb	v2	5_v2
407	0.258105	cf_dropout_woTemplates_r20_est0.5	ranked_407_unrelaxed_model_1_multimer_v2_pred_68387.pdb	v2	1_v2
409	0.258008	cf_dropout_woTemplates_r20_est0.5	ranked_408_unrelaxed_model_3_multimer_v2_pred_562676.pdb	v2	3_v2
410	0.258008	cf_dropout_woTemplates_r20_est0.5	ranked_409_unrelaxed_model_3_multimer_v2_pred_922300.pdb	v2	3_v2
411	0.25791	cf_dropout_woTemplates_r20_est0.5	ranked_410_unrelaxed_model_2_multimer_v3_pred_196214.pdb	v3	2_v3
412	0.257715	cf_dropout_woTemplates_r20_est0.5	ranked_412_unrelaxed_model_3_multimer_v2_pred_562684.pdb	v2	3_v2
412	0.257715	cf_dropout_woTemplates_r20_est0.5	ranked_411_unrelaxed_model_2_multimer_v3_pred_539187.pdb	v3	2_v3
414	0.257617	cf_dropout_woTemplates_r20_est0.5	ranked_413_unrelaxed_model_5_multimer_v3_pred_698163.pdb	v3	5_v3
415	0.257324	cf_dropout_woTemplates_r20_est0.5	ranked_414_unrelaxed_model_3_multimer_v2_pred_377316.pdb	v2	3_v2
416	0.257227	cf_dropout_woTemplates_r20_est0.5	ranked_415_unrelaxed_model_5_multimer_v1_pred_845960.pdb	v1	5_v1
417	0.257031	cf_dropout_woTemplates_r20_est0.5	ranked_416_unrelaxed_model_1_multimer_v3_pred_299783.pdb	v3	1_v3
418	0.257031	cf_dropout_woTemplates_r20_est0.5	ranked_418_unrelaxed_model_1_multimer_v3_pred_529750.pdb	v3	1_v3
418	0.257031	cf_dropout_woTemplates_r20_est0.5	ranked_417_unrelaxed_model_2_multimer_v3_pred_196226.pdb	v3	2_v3
420	0.256738	cf_dropout_woTemplates_r20_est0.5	ranked_421_unrelaxed_model_2_multimer_v2_pred_605461.pdb	v2	2_v2
420	0.256738	cf_dropout_woTemplates_r20_est0.5	ranked_419_unrelaxed_model_3_multimer_v2_pred_294434.pdb	v2	3_v2
420	0.256738	cf_dropout_woTemplates_r20_est0.5	ranked_420_unrelaxed_model_3_multimer_v2_pred_922289.pdb	v2	3_v2
423	0.256641	cf_dropout_woTemplates_r20_est0.5	ranked_422_unrelaxed_model_2_multimer_v3_pred_667766.pdb	v3	2_v3
424	0.256543	cf_dropout_woTemplates_r20_est0.5	ranked_423_unrelaxed_model_4_multimer_v2_pred_427991.pdb	v2	4_v2
425	0.256152	cf_dropout_woTemplates_r20_est0.5	ranked_424_unrelaxed_model_3_multimer_v2_pred_377308.pdb	v2	3_v2
425	0.256152	cf_dropout_woTemplates_r20_est0.5	ranked_426_unrelaxed_model_1_multimer_v2_pred_857866.pdb	v2	1_v2
425	0.256152	cf_dropout_woTemplates_r20_est0.5	ranked_425_unrelaxed_model_3_multimer_v2_pred_294429.pdb	v2	3_v2
428	0.255957	cf_dropout_woTemplates_r20_est0.5	ranked_427_unrelaxed_model_1_multimer_v1_pred_921142.pdb	v1	1_v1
429	0.255664	cf_dropout_woTemplates_r20_est0.5	ranked_428_unrelaxed_model_2_multimer_v3_pred_633212.pdb	v3	2_v3
430	0.255469	cf_dropout_woTemplates_r20_est0.5	ranked_431_unrelaxed_model_3_multimer_v2_pred_922291.pdb	v2	3_v2
430	0.255469	cf_dropout_woTemplates_r20_est0.5	ranked_430_unrelaxed_model_2_multimer_v3_pred_539181.pdb	v3	2_v3
430	0.255469	cf_dropout_woTemplates_r20_est0.5	ranked_429_unrelaxed_model_1_multimer_v2_pred_118874.pdb	v2	1_v2
433	0.255371	cf_dropout_woTemplates_r20_est0.5	ranked_433_unrelaxed_model_2_multimer_v3_pred_633215.pdb	v3	2_v3
433	0.255371	cf_dropout_woTemplates_r20_est0.5	ranked_432_unrelaxed_model_2_multimer_v3_pred_196213.pdb	v3	2_v3
435	0.255273	cf_dropout_woTemplates_r20_est0.5	ranked_434_unrelaxed_model_2_multimer_v2_pred_228517.pdb	v2	2_v2
436	0.255078	cf_dropout_woTemplates_r20_est0.5	ranked_435_unrelaxed_model_1_multimer_v2_pred_713180.pdb	v2	1_v2
437	0.25498	cf_dropout_woTemplates_r20_est0.5	ranked_436_unrelaxed_model_4_multimer_v2_pred_427993.pdb	v2	4_v2
438	0.254883	cf_dropout_woTemplates_r20_est0.5	ranked_438_unrelaxed_model_4_multimer_v2_pred_631283.pdb	v2	4_v2
438	0.254883	cf_dropout_woTemplates_r20_est0.5	ranked_437_unrelaxed_model_1_multimer_v2_pred_118879.pdb	v2	1_v2
440	0.254785	cf_dropout_woTemplates_r20_est0.5	ranked_439_unrelaxed_model_1_multimer_v3_pred_529754.pdb	v3	1_v3
441	0.254688	cf_dropout_woTemplates_r20_est0.5	ranked_441_unrelaxed_model_2_multimer_v2_pred_605454.pdb	v2	2_v2
441	0.254688	cf_dropout_woTemplates_r20_est0.5	ranked_440_unrelaxed_model_2_multimer_v3_pred_667772.pdb	v3	2_v3
443	0.25459	cf_dropout_woTemplates_r20_est0.5	ranked_442_unrelaxed_model_5_multimer_v2_pred_502528.pdb	v2	5_v2
444	0.254492	cf_dropout_woTemplates_r20_est0.5	ranked_443_unrelaxed_model_2_multimer_v3_pred_633220.pdb	v3	2_v3
445	0.254395	cf_dropout_woTemplates_r20_est0.5	ranked_444_unrelaxed_model_2_multimer_v2_pred_577868.pdb	v2	2_v2
446	0.254297	cf_dropout_woTemplates_r20_est0.5	ranked_446_unrelaxed_model_1_multimer_v3_pred_714533.pdb	v3	1_v3
446	0.254297	cf_dropout_woTemplates_r20_est0.5	ranked_445_unrelaxed_model_1_multimer_v2_pred_713187.pdb	v2	1_v2
448	0.254199	cf_dropout_woTemplates_r20_est0.5	ranked_448_unrelaxed_model_1_multimer_v3_pred_299786.pdb	v3	1_v3
448	0.254199	cf_dropout_woTemplates_r20_est0.5	ranked_447_unrelaxed_model_2_multimer_v3_pred_196220.pdb	v3	2_v3
450	0.254102	cf_dropout_woTemplates_r20_est0.5	ranked_449_unrelaxed_model_1_multimer_v2_pred_713182.pdb	v2	1_v2
451	0.254004	cf_dropout_woTemplates_r20_est0.5	ranked_451_unrelaxed_model_4_multimer_v3_pred_620541.pdb	v3	4_v3
451	0.254004	cf_dropout_woTemplates_r20_est0.5	ranked_450_unrelaxed_model_2_multimer_v3_pred_539173.pdb	v3	2_v3
453	0.253516	cf_dropout_woTemplates_r20_est0.5	ranked_453_unrelaxed_model_4_multimer_v2_pred_427983.pdb	v2	4_v2
453	0.253516	cf_dropout_woTemplates_r20_est0.5	ranked_452_unrelaxed_model_1_multimer_v3_pred_819083.pdb	v3	1_v3
455	0.253418	cf_dropout_woTemplates_r20_est0.5	ranked_454_unrelaxed_model_2_multimer_v2_pred_228511.pdb	v2	2_v2
456	0.25332	cf_dropout_woTemplates_r20_est0.5	ranked_455_unrelaxed_model_4_multimer_v3_pred_377388.pdb	v3	4_v3
457	0.253223	cf_dropout_woTemplates_r20_est0.5	ranked_457_unrelaxed_model_2_multimer_v2_pred_228514.pdb	v2	2_v2
457	0.253223	cf_dropout_woTemplates_r20_est0.5	ranked_456_unrelaxed_model_3_multimer_v3_pred_107809.pdb	v3	3_v3
457	0.253223	cf_dropout_woTemplates_r20_est0.5	ranked_458_unrelaxed_model_3_multimer_v2_pred_922293.pdb	v2	3_v2
460	0.253027	cf_dropout_woTemplates_r20_est0.5	ranked_459_unrelaxed_model_1_multimer_v2_pred_857877.pdb	v2	1_v2
461	0.25293	cf_dropout_woTemplates_r20_est0.5	ranked_462_unrelaxed_model_4_multimer_v3_pred_763328.pdb	v3	4_v3
461	0.25293	cf_dropout_woTemplates_r20_est0.5	ranked_460_unrelaxed_model_4_multimer_v2_pred_631285.pdb	v2	4_v2
461	0.25293	cf_dropout_woTemplates_r20_est0.5	ranked_461_unrelaxed_model_3_multimer_v2_pred_922295.pdb	v2	3_v2
464	0.252832	cf_dropout_woTemplates_r20_est0.5	ranked_463_unrelaxed_model_4_multimer_v3_pred_620545.pdb	v3	4_v3
465	0.252734	cf_dropout_woTemplates_r20_est0.5	ranked_464_unrelaxed_model_3_multimer_v2_pred_294438.pdb	v2	3_v2
466	0.252637	cf_dropout_woTemplates_r20_est0.5	ranked_465_unrelaxed_model_1_multimer_v2_pred_857875.pdb	v2	1_v2
467	0.252637	cf_dropout_woTemplates_r20_est0.5	ranked_466_unrelaxed_model_2_multimer_v3_pred_633216.pdb	v3	2_v3
468	0.252539	cf_dropout_woTemplates_r20_est0.5	ranked_468_unrelaxed_model_3_multimer_v2_pred_922290.pdb	v2	3_v2
468	0.252539	cf_dropout_woTemplates_r20_est0.5	ranked_467_unrelaxed_model_5_multimer_v3_pred_82322.pdb	v3	5_v3
470	0.252441	cf_dropout_woTemplates_r20_est0.5	ranked_470_unrelaxed_model_3_multimer_v2_pred_922298.pdb	v2	3_v2
470	0.252441	cf_dropout_woTemplates_r20_est0.5	ranked_469_unrelaxed_model_2_multimer_v3_pred_667761.pdb	v3	2_v3
472	0.252344	cf_dropout_woTemplates_r20_est0.5	ranked_471_unrelaxed_model_4_multimer_v3_pred_377387.pdb	v3	4_v3
473	0.252344	cf_dropout_woTemplates_r20_est0.5	ranked_472_unrelaxed_model_1_multimer_v1_pred_366078.pdb	v1	1_v1
474	0.252246	cf_dropout_woTemplates_r20_est0.5	ranked_474_unrelaxed_model_2_multimer_v3_pred_539175.pdb	v3	2_v3
474	0.252246	cf_dropout_woTemplates_r20_est0.5	ranked_473_unrelaxed_model_1_multimer_v3_pred_714531.pdb	v3	1_v3
476	0.252148	cf_dropout_woTemplates_r20_est0.5	ranked_475_unrelaxed_model_5_multimer_v3_pred_698170.pdb	v3	5_v3
476	0.252148	cf_dropout_woTemplates_r20_est0.5	ranked_476_unrelaxed_model_4_multimer_v2_pred_427995.pdb	v2	4_v2
478	0.252051	cf_dropout_woTemplates_r20_est0.5	ranked_478_unrelaxed_model_1_multimer_v3_pred_299790.pdb	v3	1_v3
478	0.252051	cf_dropout_woTemplates_r20_est0.5	ranked_479_unrelaxed_model_4_multimer_v3_pred_377391.pdb	v3	4_v3
478	0.252051	cf_dropout_woTemplates_r20_est0.5	ranked_477_unrelaxed_model_4_multimer_v2_pred_631294.pdb	v2	4_v2
481	0.251953	cf_dropout_woTemplates_r20_est0.5	ranked_481_unrelaxed_model_1_multimer_v2_pred_713191.pdb	v2	1_v2
481	0.251953	cf_dropout_woTemplates_r20_est0.5	ranked_480_unrelaxed_model_2_multimer_v3_pred_667769.pdb	v3	2_v3
483	0.251855	cf_dropout_woTemplates_r20_est0.5	ranked_483_unrelaxed_model_2_multimer_v2_pred_228521.pdb	v2	2_v2
483	0.251855	cf_dropout_woTemplates_r20_est0.5	ranked_482_unrelaxed_model_1_multimer_v1_pred_383603.pdb	v1	1_v1
485	0.251758	cf_dropout_woTemplates_r20_est0.5	ranked_486_unrelaxed_model_5_multimer_v3_pred_128730.pdb	v3	5_v3
485	0.251758	cf_dropout_woTemplates_r20_est0.5	ranked_484_unrelaxed_model_1_multimer_v2_pred_68383.pdb	v2	1_v2
485	0.251758	cf_dropout_woTemplates_r20_est0.5	ranked_485_unrelaxed_model_1_multimer_v2_pred_713177.pdb	v2	1_v2
488	0.25166	cf_dropout_woTemplates_r20_est0.5	ranked_488_unrelaxed_model_2_multimer_v3_pred_539189.pdb	v3	2_v3
488	0.25166	cf_dropout_woTemplates_r20_est0.5	ranked_487_unrelaxed_model_1_multimer_v1_pred_366066.pdb	v1	1_v1
490	0.251563	cf_dropout_woTemplates_r20_est0.5	ranked_489_unrelaxed_model_3_multimer_v3_pred_503372.pdb	v3	3_v3
491	0.251465	cf_dropout_woTemplates_r20_est0.5	ranked_490_unrelaxed_model_3_multimer_v2_pred_377314.pdb	v2	3_v2
491	0.251465	cf_dropout_woTemplates_r20_est0.5	ranked_491_unrelaxed_model_2_multimer_v3_pred_633211.pdb	v3	2_v3
493	0.251367	cf_dropout_woTemplates_r20_est0.5	ranked_492_unrelaxed_model_5_multimer_v3_pred_917553.pdb	v3	5_v3
494	0.25127	cf_dropout_woTemplates_r20_est0.5	ranked_494_unrelaxed_model_1_multimer_v2_pred_857867.pdb	v2	1_v2
494	0.25127	cf_dropout_woTemplates_r20_est0.5	ranked_493_unrelaxed_model_1_multimer_v3_pred_819075.pdb	v3	1_v3
496	0.251074	cf_dropout_woTemplates_r20_est0.5	ranked_495_unrelaxed_model_4_multimer_v3_pred_763324.pdb	v3	4_v3
497	0.250977	cf_dropout_woTemplates_r20_est0.5	ranked_496_unrelaxed_model_2_multimer_v3_pred_196224.pdb	v3	2_v3
497	0.250977	cf_dropout_woTemplates_r20_est0.5	ranked_498_unrelaxed_model_5_multimer_v3_pred_128739.pdb	v3	5_v3
497	0.250977	cf_dropout_woTemplates_r20_est0.5	ranked_497_unrelaxed_model_1_multimer_v1_pred_383597.pdb	v1	1_v1
500	0.250879	cf_dropout_woTemplates_r20_est0.5	ranked_499_unrelaxed_model_2_multimer_v2_pred_888588.pdb	v2	2_v2
501	0.250879	cf_dropout_woTemplates_r20_est0.5	ranked_500_unrelaxed_model_3_multimer_v3_pred_107806.pdb	v3	3_v3
502	0.250781	cf_dropout_woTemplates_r20_est0.5	ranked_502_unrelaxed_model_3_multimer_v2_pred_294439.pdb	v2	3_v2
502	0.250781	cf_dropout_woTemplates_r20_est0.5	ranked_501_unrelaxed_model_5_multimer_v2_pred_540448.pdb	v2	5_v2
502	0.250781	cf_dropout_woTemplates_r20_est0.5	ranked_503_unrelaxed_model_5_multimer_v3_pred_128735.pdb	v3	5_v3
505	0.250684	cf_dropout_woTemplates_r20_est0.5	ranked_504_unrelaxed_model_4_multimer_v2_pred_317067.pdb	v2	4_v2
506	0.250586	cf_dropout_woTemplates_r20_est0.5	ranked_506_unrelaxed_model_5_multimer_v2_pred_502543.pdb	v2	5_v2
506	0.250586	cf_dropout_woTemplates_r20_est0.5	ranked_508_unrelaxed_model_2_multimer_v2_pred_228518.pdb	v2	2_v2
506	0.250586	cf_dropout_woTemplates_r20_est0.5	ranked_507_unrelaxed_model_1_multimer_v2_pred_68388.pdb	v2	1_v2
506	0.250586	cf_dropout_woTemplates_r20_est0.5	ranked_505_unrelaxed_model_2_multimer_v3_pred_196227.pdb	v3	2_v3
510	0.250488	cf_dropout_woTemplates_r20_est0.5	ranked_510_unrelaxed_model_3_multimer_v2_pred_562690.pdb	v2	3_v2
510	0.250488	cf_dropout_woTemplates_r20_est0.5	ranked_509_unrelaxed_model_3_multimer_v2_pred_922299.pdb	v2	3_v2
510	0.250488	cf_dropout_woTemplates_r20_est0.5	ranked_511_unrelaxed_model_1_multimer_v1_pred_921138.pdb	v1	1_v1
513	0.250391	cf_dropout_woTemplates_r20_est0.5	ranked_515_unrelaxed_model_1_multimer_v3_pred_714537.pdb	v3	1_v3
513	0.250391	cf_dropout_woTemplates_r20_est0.5	ranked_514_unrelaxed_model_1_multimer_v2_pred_118868.pdb	v2	1_v2
513	0.250391	cf_dropout_woTemplates_r20_est0.5	ranked_516_unrelaxed_model_1_multimer_v3_pred_299782.pdb	v3	1_v3
513	0.250391	cf_dropout_woTemplates_r20_est0.5	ranked_512_unrelaxed_model_5_multimer_v2_pred_502530.pdb	v2	5_v2
513	0.250391	cf_dropout_woTemplates_r20_est0.5	ranked_513_unrelaxed_model_5_multimer_v2_pred_114748.pdb	v2	5_v2
518	0.250293	cf_dropout_woTemplates_r20_est0.5	ranked_518_unrelaxed_model_4_multimer_v3_pred_377392.pdb	v3	4_v3
518	0.250293	cf_dropout_woTemplates_r20_est0.5	ranked_517_unrelaxed_model_3_multimer_v3_pred_538397.pdb	v3	3_v3
520	0.250195	cf_dropout_woTemplates_r20_est0.5	ranked_521_unrelaxed_model_1_multimer_v2_pred_857870.pdb	v2	1_v2
520	0.250195	cf_dropout_woTemplates_r20_est0.5	ranked_519_unrelaxed_model_5_multimer_v2_pred_502538.pdb	v2	5_v2
520	0.250195	cf_dropout_woTemplates_r20_est0.5	ranked_520_unrelaxed_model_5_multimer_v3_pred_917557.pdb	v3	5_v3
523	0.250195	cf_dropout_woTemplates_r20_est0.5	ranked_522_unrelaxed_model_4_multimer_v2_pred_317074.pdb	v2	4_v2
524	0.25	cf_dropout_woTemplates_r20_est0.5	ranked_523_unrelaxed_model_1_multimer_v1_pred_921149.pdb	v1	1_v1
525	0.249902	cf_dropout_woTemplates_r20_est0.5	ranked_524_unrelaxed_model_3_multimer_v2_pred_922285.pdb	v2	3_v2
526	0.249902	cf_dropout_woTemplates_r20_est0.5	ranked_525_unrelaxed_model_3_multimer_v2_pred_562687.pdb	v2	3_v2
527	0.249805	cf_dropout_woTemplates_r20_est0.5	ranked_527_unrelaxed_model_5_multimer_v2_pred_114752.pdb	v2	5_v2
527	0.249805	cf_dropout_woTemplates_r20_est0.5	ranked_528_unrelaxed_model_4_multimer_v3_pred_575429.pdb	v3	4_v3
527	0.249805	cf_dropout_woTemplates_r20_est0.5	ranked_526_unrelaxed_model_1_multimer_v3_pred_529742.pdb	v3	1_v3
530	0.249707	cf_dropout_woTemplates_r20_est0.5	ranked_529_unrelaxed_model_4_multimer_v2_pred_631292.pdb	v2	4_v2
531	0.249609	cf_dropout_woTemplates_r20_est0.5	ranked_530_unrelaxed_model_4_multimer_v3_pred_377385.pdb	v3	4_v3
532	0.249414	cf_dropout_woTemplates_r20_est0.5	ranked_532_unrelaxed_model_1_multimer_v1_pred_921145.pdb	v1	1_v1
532	0.249414	cf_dropout_woTemplates_r20_est0.5	ranked_531_unrelaxed_model_5_multimer_v3_pred_917562.pdb	v3	5_v3
534	0.249414	cf_dropout_woTemplates_r20_est0.5	ranked_533_unrelaxed_model_2_multimer_v2_pred_605465.pdb	v2	2_v2
535	0.249316	cf_dropout_woTemplates_r20_est0.5	ranked_534_unrelaxed_model_4_multimer_v3_pred_575417.pdb	v3	4_v3
536	0.249219	cf_dropout_woTemplates_r20_est0.5	ranked_535_unrelaxed_model_1_multimer_v3_pred_529744.pdb	v3	1_v3
536	0.249219	cf_dropout_woTemplates_r20_est0.5	ranked_536_unrelaxed_model_3_multimer_v2_pred_294431.pdb	v2	3_v2
536	0.249219	cf_dropout_woTemplates_r20_est0.5	ranked_538_unrelaxed_model_2_multimer_v2_pred_605456.pdb	v2	2_v2
536	0.249219	cf_dropout_woTemplates_r20_est0.5	ranked_537_unrelaxed_model_2_multimer_v2_pred_605451.pdb	v2	2_v2
540	0.249121	cf_dropout_woTemplates_r20_est0.5	ranked_539_unrelaxed_model_1_multimer_v3_pred_299795.pdb	v3	1_v3
541	0.249023	cf_dropout_woTemplates_r20_est0.5	ranked_540_unrelaxed_model_5_multimer_v2_pred_114757.pdb	v2	5_v2
541	0.249023	cf_dropout_woTemplates_r20_est0.5	ranked_542_unrelaxed_model_5_multimer_v3_pred_82321.pdb	v3	5_v3
541	0.249023	cf_dropout_woTemplates_r20_est0.5	ranked_541_unrelaxed_model_5_multimer_v3_pred_917556.pdb	v3	5_v3
544	0.248926	cf_dropout_woTemplates_r20_est0.5	ranked_544_unrelaxed_model_2_multimer_v2_pred_605462.pdb	v2	2_v2
544	0.248926	cf_dropout_woTemplates_r20_est0.5	ranked_543_unrelaxed_model_2_multimer_v2_pred_888595.pdb	v2	2_v2
546	0.248926	cf_dropout_woTemplates_r20_est0.5	ranked_546_unrelaxed_model_1_multimer_v3_pred_819079.pdb	v3	1_v3
546	0.248926	cf_dropout_woTemplates_r20_est0.5	ranked_545_unrelaxed_model_3_multimer_v2_pred_377311.pdb	v2	3_v2
546	0.248926	cf_dropout_woTemplates_r20_est0.5	ranked_547_unrelaxed_model_2_multimer_v2_pred_228519.pdb	v2	2_v2
549	0.248828	cf_dropout_woTemplates_r20_est0.5	ranked_548_unrelaxed_model_2_multimer_v2_pred_577864.pdb	v2	2_v2
549	0.248828	cf_dropout_woTemplates_r20_est0.5	ranked_549_unrelaxed_model_4_multimer_v3_pred_620533.pdb	v3	4_v3
551	0.24873	cf_dropout_woTemplates_r20_est0.5	ranked_551_unrelaxed_model_1_multimer_v3_pred_819085.pdb	v3	1_v3
551	0.24873	cf_dropout_woTemplates_r20_est0.5	ranked_552_unrelaxed_model_1_multimer_v2_pred_857882.pdb	v2	1_v2
551	0.24873	cf_dropout_woTemplates_r20_est0.5	ranked_550_unrelaxed_model_5_multimer_v2_pred_540458.pdb	v2	5_v2
554	0.24873	cf_dropout_woTemplates_r20_est0.5	ranked_554_unrelaxed_model_5_multimer_v2_pred_99000.pdb	v2	5_v2
554	0.24873	cf_dropout_woTemplates_r20_est0.5	ranked_553_unrelaxed_model_5_multimer_v2_pred_114753.pdb	v2	5_v2
554	0.24873	cf_dropout_woTemplates_r20_est0.5	ranked_555_unrelaxed_model_2_multimer_v2_pred_228510.pdb	v2	2_v2
557	0.248535	cf_dropout_woTemplates_r20_est0.5	ranked_556_unrelaxed_model_4_multimer_v3_pred_575424.pdb	v3	4_v3
558	0.248535	cf_dropout_woTemplates_r20_est0.5	ranked_558_unrelaxed_model_2_multimer_v2_pred_577870.pdb	v2	2_v2
558	0.248535	cf_dropout_woTemplates_r20_est0.5	ranked_557_unrelaxed_model_4_multimer_v2_pred_427996.pdb	v2	4_v2
558	0.248535	cf_dropout_woTemplates_r20_est0.5	ranked_559_unrelaxed_model_2_multimer_v2_pred_577862.pdb	v2	2_v2
558	0.248535	cf_dropout_woTemplates_r20_est0.5	ranked_560_unrelaxed_model_5_multimer_v3_pred_128738.pdb	v3	5_v3
562	0.24834	cf_dropout_woTemplates_r20_est0.5	ranked_562_unrelaxed_model_4_multimer_v3_pred_763318.pdb	v3	4_v3
562	0.24834	cf_dropout_woTemplates_r20_est0.5	ranked_561_unrelaxed_model_3_multimer_v2_pred_377322.pdb	v2	3_v2
564	0.248242	cf_dropout_woTemplates_r20_est0.5	ranked_563_unrelaxed_model_2_multimer_v2_pred_888591.pdb	v2	2_v2
565	0.248145	cf_dropout_woTemplates_r20_est0.5	ranked_564_unrelaxed_model_2_multimer_v3_pred_539179.pdb	v3	2_v3
565	0.248145	cf_dropout_woTemplates_r20_est0.5	ranked_565_unrelaxed_model_4_multimer_v2_pred_427986.pdb	v2	4_v2
567	0.248145	cf_dropout_woTemplates_r20_est0.5	ranked_566_unrelaxed_model_4_multimer_v3_pred_620537.pdb	v3	4_v3
568	0.248047	cf_dropout_woTemplates_r20_est0.5	ranked_569_unrelaxed_model_5_multimer_v2_pred_99009.pdb	v2	5_v2
568	0.248047	cf_dropout_woTemplates_r20_est0.5	ranked_567_unrelaxed_model_4_multimer_v3_pred_575433.pdb	v3	4_v3
568	0.248047	cf_dropout_woTemplates_r20_est0.5	ranked_568_unrelaxed_model_1_multimer_v3_pred_299793.pdb	v3	1_v3
571	0.247949	cf_dropout_woTemplates_r20_est0.5	ranked_570_unrelaxed_model_4_multimer_v2_pred_427994.pdb	v2	4_v2
572	0.247949	cf_dropout_woTemplates_r20_est0.5	ranked_572_unrelaxed_model_5_multimer_v2_pred_99010.pdb	v2	5_v2
572	0.247949	cf_dropout_woTemplates_r20_est0.5	ranked_573_unrelaxed_model_4_multimer_v3_pred_763326.pdb	v3	4_v3
572	0.247949	cf_dropout_woTemplates_r20_est0.5	ranked_571_unrelaxed_model_5_multimer_v3_pred_82325.pdb	v3	5_v3
575	0.247852	cf_dropout_woTemplates_r20_est0.5	ranked_574_unrelaxed_model_2_multimer_v2_pred_888593.pdb	v2	2_v2
575	0.247852	cf_dropout_woTemplates_r20_est0.5	ranked_575_unrelaxed_model_2_multimer_v2_pred_577872.pdb	v2	2_v2
577	0.247754	cf_dropout_woTemplates_r20_est0.5	ranked_576_unrelaxed_model_2_multimer_v2_pred_577867.pdb	v2	2_v2
578	0.247754	cf_dropout_woTemplates_r20_est0.5	ranked_577_unrelaxed_model_1_multimer_v3_pred_819078.pdb	v3	1_v3
579	0.247656	cf_dropout_woTemplates_r20_est0.5	ranked_579_unrelaxed_model_3_multimer_v2_pred_377323.pdb	v2	3_v2
579	0.247656	cf_dropout_woTemplates_r20_est0.5	ranked_580_unrelaxed_model_1_multimer_v2_pred_118876.pdb	v2	1_v2
579	0.247656	cf_dropout_woTemplates_r20_est0.5	ranked_578_unrelaxed_model_3_multimer_v3_pred_865179.pdb	v3	3_v3
579	0.247656	cf_dropout_woTemplates_r20_est0.5	ranked_581_unrelaxed_model_2_multimer_v2_pred_228509.pdb	v2	2_v2
583	0.247559	cf_dropout_woTemplates_r20_est0.5	ranked_587_unrelaxed_model_2_multimer_v2_pred_228512.pdb	v2	2_v2
583	0.247559	cf_dropout_woTemplates_r20_est0.5	ranked_586_unrelaxed_model_1_multimer_v3_pred_819086.pdb	v3	1_v3
583	0.247559	cf_dropout_woTemplates_r20_est0.5	ranked_585_unrelaxed_model_1_multimer_v2_pred_118865.pdb	v2	1_v2
583	0.247559	cf_dropout_woTemplates_r20_est0.5	ranked_584_unrelaxed_model_1_multimer_v2_pred_68389.pdb	v2	1_v2
583	0.247559	cf_dropout_woTemplates_r20_est0.5	ranked_583_unrelaxed_model_1_multimer_v2_pred_68384.pdb	v2	1_v2
583	0.247559	cf_dropout_woTemplates_r20_est0.5	ranked_582_unrelaxed_model_4_multimer_v2_pred_594931.pdb	v2	4_v2
583	0.247559	cf_dropout_woTemplates_r20_est0.5	ranked_588_unrelaxed_model_3_multimer_v2_pred_922288.pdb	v2	3_v2
590	0.247461	cf_dropout_woTemplates_r20_est0.5	ranked_589_unrelaxed_model_5_multimer_v3_pred_698164.pdb	v3	5_v3
591	0.247461	cf_dropout_woTemplates_r20_est0.5	ranked_590_unrelaxed_model_5_multimer_v3_pred_82327.pdb	v3	5_v3
592	0.247363	cf_dropout_woTemplates_r20_est0.5	ranked_591_unrelaxed_model_5_multimer_v3_pred_917550.pdb	v3	5_v3
592	0.247363	cf_dropout_woTemplates_r20_est0.5	ranked_593_unrelaxed_model_1_multimer_v3_pred_819082.pdb	v3	1_v3
592	0.247363	cf_dropout_woTemplates_r20_est0.5	ranked_592_unrelaxed_model_3_multimer_v3_pred_503370.pdb	v3	3_v3
595	0.247266	cf_dropout_woTemplates_r20_est0.5	ranked_595_unrelaxed_model_4_multimer_v3_pred_377380.pdb	v3	4_v3
595	0.247266	cf_dropout_woTemplates_r20_est0.5	ranked_594_unrelaxed_model_1_multimer_v3_pred_529746.pdb	v3	1_v3
597	0.247168	cf_dropout_woTemplates_r20_est0.5	ranked_596_unrelaxed_model_2_multimer_v2_pred_577869.pdb	v2	2_v2
597	0.247168	cf_dropout_woTemplates_r20_est0.5	ranked_597_unrelaxed_model_4_multimer_v3_pred_763320.pdb	v3	4_v3
599	0.247168	cf_dropout_woTemplates_r20_est0.5	ranked_599_unrelaxed_model_1_multimer_v2_pred_857881.pdb	v2	1_v2
599	0.247168	cf_dropout_woTemplates_r20_est0.5	ranked_598_unrelaxed_model_3_multimer_v2_pred_377307.pdb	v2	3_v2
601	0.24707	cf_dropout_woTemplates_r20_est0.5	ranked_600_unrelaxed_model_5_multimer_v3_pred_917546.pdb	v3	5_v3
602	0.24707	cf_dropout_woTemplates_r20_est0.5	ranked_602_unrelaxed_model_1_multimer_v3_pred_529740.pdb	v3	1_v3
602	0.24707	cf_dropout_woTemplates_r20_est0.5	ranked_601_unrelaxed_model_3_multimer_v3_pred_865185.pdb	v3	3_v3
602	0.24707	cf_dropout_woTemplates_r20_est0.5	ranked_603_unrelaxed_model_5_multimer_v3_pred_82326.pdb	v3	5_v3
602	0.24707	cf_dropout_woTemplates_r20_est0.5	ranked_604_unrelaxed_model_4_multimer_v3_pred_575428.pdb	v3	4_v3
606	0.246973	cf_dropout_woTemplates_r20_est0.5	ranked_605_unrelaxed_model_5_multimer_v2_pred_99006.pdb	v2	5_v2
607	0.246973	cf_dropout_woTemplates_r20_est0.5	ranked_606_unrelaxed_model_1_multimer_v3_pred_714523.pdb	v3	1_v3
608	0.246875	cf_dropout_woTemplates_r20_est0.5	ranked_607_unrelaxed_model_1_multimer_v2_pred_68394.pdb	v2	1_v2
609	0.246777	cf_dropout_woTemplates_r20_est0.5	ranked_608_unrelaxed_model_4_multimer_v2_pred_631295.pdb	v2	4_v2
609	0.246777	cf_dropout_woTemplates_r20_est0.5	ranked_609_unrelaxed_model_4_multimer_v2_pred_317083.pdb	v2	4_v2
611	0.246777	cf_dropout_woTemplates_r20_est0.5	ranked_610_unrelaxed_model_2_multimer_v2_pred_605460.pdb	v2	2_v2
612	0.24668	cf_dropout_woTemplates_r20_est0.5	ranked_611_unrelaxed_model_2_multimer_v2_pred_888586.pdb	v2	2_v2
613	0.246582	cf_dropout_woTemplates_r20_est0.5	ranked_613_unrelaxed_model_4_multimer_v3_pred_377389.pdb	v3	4_v3
613	0.246582	cf_dropout_woTemplates_r20_est0.5	ranked_612_unrelaxed_model_4_multimer_v3_pred_620544.pdb	v3	4_v3
615	0.246484	cf_dropout_woTemplates_r20_est0.5	ranked_615_unrelaxed_model_2_multimer_v2_pred_605452.pdb	v2	2_v2
615	0.246484	cf_dropout_woTemplates_r20_est0.5	ranked_614_unrelaxed_model_5_multimer_v3_pred_82317.pdb	v3	5_v3
617	0.246484	cf_dropout_woTemplates_r20_est0.5	ranked_616_unrelaxed_model_5_multimer_v2_pred_502537.pdb	v2	5_v2
618	0.246387	cf_dropout_woTemplates_r20_est0.5	ranked_617_unrelaxed_model_2_multimer_v2_pred_605466.pdb	v2	2_v2
619	0.246289	cf_dropout_woTemplates_r20_est0.5	ranked_619_unrelaxed_model_4_multimer_v3_pred_763329.pdb	v3	4_v3
619	0.246289	cf_dropout_woTemplates_r20_est0.5	ranked_618_unrelaxed_model_5_multimer_v2_pred_114755.pdb	v2	5_v2
621	0.246191	cf_dropout_woTemplates_r20_est0.5	ranked_620_unrelaxed_model_2_multimer_v2_pred_888600.pdb	v2	2_v2
621	0.246191	cf_dropout_woTemplates_r20_est0.5	ranked_622_unrelaxed_model_4_multimer_v2_pred_631297.pdb	v2	4_v2
621	0.246191	cf_dropout_woTemplates_r20_est0.5	ranked_623_unrelaxed_model_1_multimer_v3_pred_819077.pdb	v3	1_v3
621	0.246191	cf_dropout_woTemplates_r20_est0.5	ranked_621_unrelaxed_model_5_multimer_v3_pred_917554.pdb	v3	5_v3
625	0.246094	cf_dropout_woTemplates_r20_est0.5	ranked_624_unrelaxed_model_3_multimer_v2_pred_294436.pdb	v2	3_v2
626	0.246094	cf_dropout_woTemplates_r20_est0.5	ranked_625_unrelaxed_model_5_multimer_v2_pred_114762.pdb	v2	5_v2
626	0.246094	cf_dropout_woTemplates_r20_est0.5	ranked_626_unrelaxed_model_3_multimer_v2_pred_294428.pdb	v2	3_v2
626	0.246094	cf_dropout_woTemplates_r20_est0.5	ranked_628_unrelaxed_model_1_multimer_v2_pred_118875.pdb	v2	1_v2
626	0.246094	cf_dropout_woTemplates_r20_est0.5	ranked_627_unrelaxed_model_5_multimer_v3_pred_82320.pdb	v3	5_v3
626	0.246094	cf_dropout_woTemplates_r20_est0.5	ranked_629_unrelaxed_model_1_multimer_v3_pred_714532.pdb	v3	1_v3
626	0.246094	cf_dropout_woTemplates_r20_est0.5	ranked_633_unrelaxed_model_3_multimer_v2_pred_922286.pdb	v2	3_v2
626	0.246094	cf_dropout_woTemplates_r20_est0.5	ranked_630_unrelaxed_model_1_multimer_v3_pred_299796.pdb	v3	1_v3
626	0.246094	cf_dropout_woTemplates_r20_est0.5	ranked_631_unrelaxed_model_1_multimer_v3_pred_299789.pdb	v3	1_v3
626	0.246094	cf_dropout_woTemplates_r20_est0.5	ranked_632_unrelaxed_model_5_multimer_v2_pred_99005.pdb	v2	5_v2
635	0.245996	cf_dropout_woTemplates_r20_est0.5	ranked_634_unrelaxed_model_4_multimer_v2_pred_317082.pdb	v2	4_v2
636	0.245996	cf_dropout_woTemplates_r20_est0.5	ranked_635_unrelaxed_model_1_multimer_v2_pred_118871.pdb	v2	1_v2
637	0.245898	cf_dropout_woTemplates_r20_est0.5	ranked_636_unrelaxed_model_5_multimer_v3_pred_698173.pdb	v3	5_v3
637	0.245898	cf_dropout_woTemplates_r20_est0.5	ranked_637_unrelaxed_model_5_multimer_v3_pred_82315.pdb	v3	5_v3
639	0.245703	cf_dropout_woTemplates_r20_est0.5	ranked_638_unrelaxed_model_4_multimer_v3_pred_575430.pdb	v3	4_v3
639	0.245703	cf_dropout_woTemplates_r20_est0.5	ranked_639_unrelaxed_model_4_multimer_v3_pred_620535.pdb	v3	4_v3
641	0.245605	cf_dropout_woTemplates_r20_est0.5	ranked_640_unrelaxed_model_1_multimer_v3_pred_529751.pdb	v3	1_v3
641	0.245605	cf_dropout_woTemplates_r20_est0.5	ranked_641_unrelaxed_model_1_multimer_v2_pred_118867.pdb	v2	1_v2
643	0.245508	cf_dropout_woTemplates_r20_est0.5	ranked_642_unrelaxed_model_3_multimer_v3_pred_107803.pdb	v3	3_v3
644	0.245508	cf_dropout_woTemplates_r20_est0.5	ranked_644_unrelaxed_model_4_multimer_v3_pred_620536.pdb	v3	4_v3
644	0.245508	cf_dropout_woTemplates_r20_est0.5	ranked_643_unrelaxed_model_5_multimer_v2_pred_114750.pdb	v2	5_v2
646	0.24541	cf_dropout_woTemplates_r20_est0.5	ranked_645_unrelaxed_model_5_multimer_v2_pred_114760.pdb	v2	5_v2
646	0.24541	cf_dropout_woTemplates_r20_est0.5	ranked_646_unrelaxed_model_3_multimer_v3_pred_107813.pdb	v3	3_v3
646	0.24541	cf_dropout_woTemplates_r20_est0.5	ranked_648_unrelaxed_model_5_multimer_v3_pred_128732.pdb	v3	5_v3
646	0.24541	cf_dropout_woTemplates_r20_est0.5	ranked_647_unrelaxed_model_4_multimer_v2_pred_317070.pdb	v2	4_v2
650	0.245312	cf_dropout_woTemplates_r20_est0.5	ranked_650_unrelaxed_model_3_multimer_v2_pred_922301.pdb	v2	3_v2
650	0.245312	cf_dropout_woTemplates_r20_est0.5	ranked_649_unrelaxed_model_2_multimer_v2_pred_888590.pdb	v2	2_v2
652	0.245215	cf_dropout_woTemplates_r20_est0.5	ranked_651_unrelaxed_model_1_multimer_v2_pred_68382.pdb	v2	1_v2
653	0.245215	cf_dropout_woTemplates_r20_est0.5	ranked_652_unrelaxed_model_2_multimer_v2_pred_577865.pdb	v2	2_v2
654	0.245117	cf_dropout_woTemplates_r20_est0.5	ranked_654_unrelaxed_model_5_multimer_v3_pred_82324.pdb	v3	5_v3
654	0.245117	cf_dropout_woTemplates_r20_est0.5	ranked_655_unrelaxed_model_1_multimer_v2_pred_713181.pdb	v2	1_v2
654	0.245117	cf_dropout_woTemplates_r20_est0.5	ranked_653_unrelaxed_model_3_multimer_v2_pred_377321.pdb	v2	3_v2
654	0.245117	cf_dropout_woTemplates_r20_est0.5	ranked_656_unrelaxed_model_2_multimer_v2_pred_605459.pdb	v2	2_v2
658	0.24502	cf_dropout_woTemplates_r20_est0.5	ranked_657_unrelaxed_model_3_multimer_v3_pred_503363.pdb	v3	3_v3
658	0.24502	cf_dropout_woTemplates_r20_est0.5	ranked_658_unrelaxed_model_3_multimer_v2_pred_922287.pdb	v2	3_v2
660	0.24502	cf_dropout_woTemplates_r20_est0.5	ranked_659_unrelaxed_model_2_multimer_v2_pred_888585.pdb	v2	2_v2
661	0.244922	cf_dropout_woTemplates_r20_est0.5	ranked_662_unrelaxed_model_4_multimer_v3_pred_575421.pdb	v3	4_v3
661	0.244922	cf_dropout_woTemplates_r20_est0.5	ranked_663_unrelaxed_model_1_multimer_v3_pred_299794.pdb	v3	1_v3
661	0.244922	cf_dropout_woTemplates_r20_est0.5	ranked_661_unrelaxed_model_5_multimer_v3_pred_917560.pdb	v3	5_v3
661	0.244922	cf_dropout_woTemplates_r20_est0.5	ranked_660_unrelaxed_model_1_multimer_v1_pred_366071.pdb	v1	1_v1
661	0.244922	cf_dropout_woTemplates_r20_est0.5	ranked_664_unrelaxed_model_3_multimer_v3_pred_538407.pdb	v3	3_v3
666	0.244824	cf_dropout_woTemplates_r20_est0.5	ranked_665_unrelaxed_model_3_multimer_v2_pred_294427.pdb	v2	3_v2
666	0.244824	cf_dropout_woTemplates_r20_est0.5	ranked_666_unrelaxed_model_2_multimer_v2_pred_577871.pdb	v2	2_v2
668	0.244824	cf_dropout_woTemplates_r20_est0.5	ranked_667_unrelaxed_model_5_multimer_v3_pred_698166.pdb	v3	5_v3
669	0.244727	cf_dropout_woTemplates_r20_est0.5	ranked_669_unrelaxed_model_2_multimer_v3_pred_539182.pdb	v3	2_v3
669	0.244727	cf_dropout_woTemplates_r20_est0.5	ranked_668_unrelaxed_model_2_multimer_v2_pred_888597.pdb	v2	2_v2
669	0.244727	cf_dropout_woTemplates_r20_est0.5	ranked_670_unrelaxed_model_1_multimer_v3_pred_819076.pdb	v3	1_v3
669	0.244727	cf_dropout_woTemplates_r20_est0.5	ranked_671_unrelaxed_model_2_multimer_v2_pred_228523.pdb	v2	2_v2
669	0.244727	cf_dropout_woTemplates_r20_est0.5	ranked_672_unrelaxed_model_4_multimer_v3_pred_763319.pdb	v3	4_v3
674	0.244629	cf_dropout_woTemplates_r20_est0.5	ranked_674_unrelaxed_model_2_multimer_v2_pred_888594.pdb	v2	2_v2
674	0.244629	cf_dropout_woTemplates_r20_est0.5	ranked_676_unrelaxed_model_1_multimer_v3_pred_299788.pdb	v3	1_v3
674	0.244629	cf_dropout_woTemplates_r20_est0.5	ranked_675_unrelaxed_model_5_multimer_v3_pred_82316.pdb	v3	5_v3
674	0.244629	cf_dropout_woTemplates_r20_est0.5	ranked_673_unrelaxed_model_5_multimer_v3_pred_698165.pdb	v3	5_v3
678	0.244531	cf_dropout_woTemplates_r20_est0.5	ranked_678_unrelaxed_model_5_multimer_v3_pred_128736.pdb	v3	5_v3
678	0.244531	cf_dropout_woTemplates_r20_est0.5	ranked_677_unrelaxed_model_3_multimer_v2_pred_562686.pdb	v2	3_v2
680	0.244531	cf_dropout_woTemplates_r20_est0.5	ranked_679_unrelaxed_model_1_multimer_v3_pred_819073.pdb	v3	1_v3
680	0.244531	cf_dropout_woTemplates_r20_est0.5	ranked_680_unrelaxed_model_4_multimer_v2_pred_317078.pdb	v2	4_v2
682	0.244434	cf_dropout_woTemplates_r20_est0.5	ranked_681_unrelaxed_model_3_multimer_v3_pred_107800.pdb	v3	3_v3
682	0.244434	cf_dropout_woTemplates_r20_est0.5	ranked_682_unrelaxed_model_4_multimer_v2_pred_317080.pdb	v2	4_v2
682	0.244434	cf_dropout_woTemplates_r20_est0.5	ranked_683_unrelaxed_model_4_multimer_v3_pred_377384.pdb	v3	4_v3
685	0.244336	cf_dropout_woTemplates_r20_est0.5	ranked_684_unrelaxed_model_1_multimer_v3_pred_299781.pdb	v3	1_v3
686	0.244336	cf_dropout_woTemplates_r20_est0.5	ranked_685_unrelaxed_model_3_multimer_v2_pred_562688.pdb	v2	3_v2
686	0.244336	cf_dropout_woTemplates_r20_est0.5	ranked_686_unrelaxed_model_5_multimer_v3_pred_128744.pdb	v3	5_v3
688	0.244238	cf_dropout_woTemplates_r20_est0.5	ranked_687_unrelaxed_model_1_multimer_v3_pred_714526.pdb	v3	1_v3
688	0.244238	cf_dropout_woTemplates_r20_est0.5	ranked_688_unrelaxed_model_2_multimer_v2_pred_228520.pdb	v2	2_v2
688	0.244238	cf_dropout_woTemplates_r20_est0.5	ranked_689_unrelaxed_model_3_multimer_v2_pred_562685.pdb	v2	3_v2
691	0.244141	cf_dropout_woTemplates_r20_est0.5	ranked_690_unrelaxed_model_3_multimer_v2_pred_562677.pdb	v2	3_v2
691	0.244141	cf_dropout_woTemplates_r20_est0.5	ranked_691_unrelaxed_model_1_multimer_v2_pred_857878.pdb	v2	1_v2
693	0.244043	cf_dropout_woTemplates_r20_est0.5	ranked_694_unrelaxed_model_5_multimer_v3_pred_917547.pdb	v3	5_v3
693	0.244043	cf_dropout_woTemplates_r20_est0.5	ranked_692_unrelaxed_model_5_multimer_v2_pred_114763.pdb	v2	5_v2
693	0.244043	cf_dropout_woTemplates_r20_est0.5	ranked_693_unrelaxed_model_4_multimer_v2_pred_594934.pdb	v2	4_v2
693	0.244043	cf_dropout_woTemplates_r20_est0.5	ranked_695_unrelaxed_model_1_multimer_v3_pred_819080.pdb	v3	1_v3
697	0.243945	cf_dropout_woTemplates_r20_est0.5	ranked_698_unrelaxed_model_5_multimer_v3_pred_917558.pdb	v3	5_v3
697	0.243945	cf_dropout_woTemplates_r20_est0.5	ranked_699_unrelaxed_model_1_multimer_v2_pred_713186.pdb	v2	1_v2
697	0.243945	cf_dropout_woTemplates_r20_est0.5	ranked_697_unrelaxed_model_5_multimer_v3_pred_917548.pdb	v3	5_v3
697	0.243945	cf_dropout_woTemplates_r20_est0.5	ranked_696_unrelaxed_model_2_multimer_v2_pred_888587.pdb	v2	2_v2
697	0.243945	cf_dropout_woTemplates_r20_est0.5	ranked_700_unrelaxed_model_4_multimer_v2_pred_631296.pdb	v2	4_v2
702	0.243848	cf_dropout_woTemplates_r20_est0.5	ranked_701_unrelaxed_model_4_multimer_v2_pred_594925.pdb	v2	4_v2
703	0.243848	cf_dropout_woTemplates_r20_est0.5	ranked_702_unrelaxed_model_1_multimer_v2_pred_118872.pdb	v2	1_v2
703	0.243848	cf_dropout_woTemplates_r20_est0.5	ranked_703_unrelaxed_model_1_multimer_v2_pred_857873.pdb	v2	1_v2
705	0.24375	cf_dropout_woTemplates_r20_est0.5	ranked_704_unrelaxed_model_1_multimer_v3_pred_714530.pdb	v3	1_v3
705	0.24375	cf_dropout_woTemplates_r20_est0.5	ranked_705_unrelaxed_model_4_multimer_v3_pred_377382.pdb	v3	4_v3
707	0.243555	cf_dropout_woTemplates_r20_est0.5	ranked_706_unrelaxed_model_3_multimer_v3_pred_503366.pdb	v3	3_v3
707	0.243555	cf_dropout_woTemplates_r20_est0.5	ranked_707_unrelaxed_model_4_multimer_v2_pred_631293.pdb	v2	4_v2
709	0.243555	cf_dropout_woTemplates_r20_est0.5	ranked_708_unrelaxed_model_3_multimer_v2_pred_562680.pdb	v2	3_v2
710	0.243457	cf_dropout_woTemplates_r20_est0.5	ranked_710_unrelaxed_model_1_multimer_v3_pred_819087.pdb	v3	1_v3
710	0.243457	cf_dropout_woTemplates_r20_est0.5	ranked_709_unrelaxed_model_1_multimer_v3_pred_714536.pdb	v3	1_v3
710	0.243457	cf_dropout_woTemplates_r20_est0.5	ranked_711_unrelaxed_model_3_multimer_v3_pred_538405.pdb	v3	3_v3
713	0.243359	cf_dropout_woTemplates_r20_est0.5	ranked_712_unrelaxed_model_2_multimer_v2_pred_228516.pdb	v2	2_v2
714	0.243262	cf_dropout_woTemplates_r20_est0.5	ranked_713_unrelaxed_model_1_multimer_v3_pred_299787.pdb	v3	1_v3
714	0.243262	cf_dropout_woTemplates_r20_est0.5	ranked_714_unrelaxed_model_5_multimer_v3_pred_128729.pdb	v3	5_v3
716	0.243164	cf_dropout_woTemplates_r20_est0.5	ranked_715_unrelaxed_model_1_multimer_v2_pred_68380.pdb	v2	1_v2
716	0.243164	cf_dropout_woTemplates_r20_est0.5	ranked_716_unrelaxed_model_1_multimer_v3_pred_714529.pdb	v3	1_v3
716	0.243164	cf_dropout_woTemplates_r20_est0.5	ranked_717_unrelaxed_model_4_multimer_v3_pred_620534.pdb	v3	4_v3
719	0.243066	cf_dropout_woTemplates_r20_est0.5	ranked_718_unrelaxed_model_5_multimer_v2_pred_502536.pdb	v2	5_v2
719	0.243066	cf_dropout_woTemplates_r20_est0.5	ranked_719_unrelaxed_model_1_multimer_v2_pred_68386.pdb	v2	1_v2
721	0.243066	cf_dropout_woTemplates_r20_est0.5	ranked_720_unrelaxed_model_4_multimer_v2_pred_631298.pdb	v2	4_v2
721	0.243066	cf_dropout_woTemplates_r20_est0.5	ranked_721_unrelaxed_model_1_multimer_v3_pred_299791.pdb	v3	1_v3
723	0.242969	cf_dropout_woTemplates_r20_est0.5	ranked_722_unrelaxed_model_1_multimer_v3_pred_714534.pdb	v3	1_v3
723	0.242969	cf_dropout_woTemplates_r20_est0.5	ranked_723_unrelaxed_model_4_multimer_v3_pred_620539.pdb	v3	4_v3
723	0.242969	cf_dropout_woTemplates_r20_est0.5	ranked_724_unrelaxed_model_4_multimer_v3_pred_377390.pdb	v3	4_v3
726	0.242871	cf_dropout_woTemplates_r20_est0.5	ranked_725_unrelaxed_model_5_multimer_v3_pred_698174.pdb	v3	5_v3
727	0.242773	cf_dropout_woTemplates_r20_est0.5	ranked_729_unrelaxed_model_5_multimer_v2_pred_99013.pdb	v2	5_v2
727	0.242773	cf_dropout_woTemplates_r20_est0.5	ranked_731_unrelaxed_model_1_multimer_v2_pred_857872.pdb	v2	1_v2
727	0.242773	cf_dropout_woTemplates_r20_est0.5	ranked_728_unrelaxed_model_3_multimer_v3_pred_503361.pdb	v3	3_v3
727	0.242773	cf_dropout_woTemplates_r20_est0.5	ranked_726_unrelaxed_model_5_multimer_v2_pred_540454.pdb	v2	5_v2
727	0.242773	cf_dropout_woTemplates_r20_est0.5	ranked_727_unrelaxed_model_1_multimer_v3_pred_714538.pdb	v3	1_v3
727	0.242773	cf_dropout_woTemplates_r20_est0.5	ranked_730_unrelaxed_model_1_multimer_v3_pred_819089.pdb	v3	1_v3
733	0.242676	cf_dropout_woTemplates_r20_est0.5	ranked_733_unrelaxed_model_5_multimer_v3_pred_917551.pdb	v3	5_v3
733	0.242676	cf_dropout_woTemplates_r20_est0.5	ranked_735_unrelaxed_model_5_multimer_v2_pred_99004.pdb	v2	5_v2
733	0.242676	cf_dropout_woTemplates_r20_est0.5	ranked_734_unrelaxed_model_1_multimer_v2_pred_713192.pdb	v2	1_v2
733	0.242676	cf_dropout_woTemplates_r20_est0.5	ranked_732_unrelaxed_model_1_multimer_v2_pred_68381.pdb	v2	1_v2
737	0.242578	cf_dropout_woTemplates_r20_est0.5	ranked_736_unrelaxed_model_1_multimer_v2_pred_118864.pdb	v2	1_v2
738	0.24248	cf_dropout_woTemplates_r20_est0.5	ranked_738_unrelaxed_model_3_multimer_v2_pred_294437.pdb	v2	3_v2
738	0.24248	cf_dropout_woTemplates_r20_est0.5	ranked_740_unrelaxed_model_4_multimer_v3_pred_763327.pdb	v3	4_v3
738	0.24248	cf_dropout_woTemplates_r20_est0.5	ranked_739_unrelaxed_model_4_multimer_v2_pred_427992.pdb	v2	4_v2
738	0.24248	cf_dropout_woTemplates_r20_est0.5	ranked_737_unrelaxed_model_5_multimer_v2_pred_502531.pdb	v2	5_v2
742	0.242383	cf_dropout_woTemplates_r20_est0.5	ranked_742_unrelaxed_model_4_multimer_v3_pred_575423.pdb	v3	4_v3
742	0.242383	cf_dropout_woTemplates_r20_est0.5	ranked_741_unrelaxed_model_4_multimer_v3_pred_575426.pdb	v3	4_v3
742	0.242383	cf_dropout_woTemplates_r20_est0.5	ranked_743_unrelaxed_model_2_multimer_v2_pred_577863.pdb	v2	2_v2
745	0.242285	cf_dropout_woTemplates_r20_est0.5	ranked_745_unrelaxed_model_2_multimer_v2_pred_228513.pdb	v2	2_v2
745	0.242285	cf_dropout_woTemplates_r20_est0.5	ranked_744_unrelaxed_model_5_multimer_v2_pred_540453.pdb	v2	5_v2
745	0.242285	cf_dropout_woTemplates_r20_est0.5	ranked_746_unrelaxed_model_5_multimer_v3_pred_128733.pdb	v3	5_v3
748	0.242188	cf_dropout_woTemplates_r20_est0.5	ranked_747_unrelaxed_model_1_multimer_v3_pred_529747.pdb	v3	1_v3
748	0.242188	cf_dropout_woTemplates_r20_est0.5	ranked_748_unrelaxed_model_1_multimer_v2_pred_857876.pdb	v2	1_v2
750	0.24209	cf_dropout_woTemplates_r20_est0.5	ranked_750_unrelaxed_model_2_multimer_v2_pred_605458.pdb	v2	2_v2
750	0.24209	cf_dropout_woTemplates_r20_est0.5	ranked_751_unrelaxed_model_4_multimer_v3_pred_377393.pdb	v3	4_v3
750	0.24209	cf_dropout_woTemplates_r20_est0.5	ranked_749_unrelaxed_model_5_multimer_v2_pred_98999.pdb	v2	5_v2
753	0.24209	cf_dropout_woTemplates_r20_est0.5	ranked_752_unrelaxed_model_1_multimer_v1_pred_664513.pdb	v1	1_v1
753	0.24209	cf_dropout_woTemplates_r20_est0.5	ranked_753_unrelaxed_model_3_multimer_v2_pred_294440.pdb	v2	3_v2
755	0.241992	cf_dropout_woTemplates_r20_est0.5	ranked_758_unrelaxed_model_4_multimer_v3_pred_763323.pdb	v3	4_v3
755	0.241992	cf_dropout_woTemplates_r20_est0.5	ranked_757_unrelaxed_model_2_multimer_v2_pred_605455.pdb	v2	2_v2
755	0.241992	cf_dropout_woTemplates_r20_est0.5	ranked_756_unrelaxed_model_1_multimer_v3_pred_299792.pdb	v3	1_v3
755	0.241992	cf_dropout_woTemplates_r20_est0.5	ranked_755_unrelaxed_model_1_multimer_v2_pred_118873.pdb	v2	1_v2
755	0.241992	cf_dropout_woTemplates_r20_est0.5	ranked_754_unrelaxed_model_5_multimer_v2_pred_502532.pdb	v2	5_v2
760	0.241895	cf_dropout_woTemplates_r20_est0.5	ranked_760_unrelaxed_model_5_multimer_v3_pred_128740.pdb	v3	5_v3
760	0.241895	cf_dropout_woTemplates_r20_est0.5	ranked_759_unrelaxed_model_3_multimer_v3_pred_503360.pdb	v3	3_v3
762	0.241797	cf_dropout_woTemplates_r20_est0.5	ranked_764_unrelaxed_model_4_multimer_v2_pred_427987.pdb	v2	4_v2
762	0.241797	cf_dropout_woTemplates_r20_est0.5	ranked_761_unrelaxed_model_2_multimer_v2_pred_888598.pdb	v2	2_v2
762	0.241797	cf_dropout_woTemplates_r20_est0.5	ranked_763_unrelaxed_model_4_multimer_v2_pred_427990.pdb	v2	4_v2
762	0.241797	cf_dropout_woTemplates_r20_est0.5	ranked_762_unrelaxed_model_5_multimer_v3_pred_82312.pdb	v3	5_v3
766	0.241602	cf_dropout_woTemplates_r20_est0.5	ranked_766_unrelaxed_model_1_multimer_v2_pred_713185.pdb	v2	1_v2
766	0.241602	cf_dropout_woTemplates_r20_est0.5	ranked_765_unrelaxed_model_4_multimer_v2_pred_594927.pdb	v2	4_v2
768	0.241602	cf_dropout_woTemplates_r20_est0.5	ranked_767_unrelaxed_model_2_multimer_v2_pred_577866.pdb	v2	2_v2
769	0.241504	cf_dropout_woTemplates_r20_est0.5	ranked_768_unrelaxed_model_3_multimer_v2_pred_377312.pdb	v2	3_v2
769	0.241504	cf_dropout_woTemplates_r20_est0.5	ranked_769_unrelaxed_model_2_multimer_v2_pred_228524.pdb	v2	2_v2
769	0.241504	cf_dropout_woTemplates_r20_est0.5	ranked_770_unrelaxed_model_2_multimer_v2_pred_605464.pdb	v2	2_v2
772	0.241406	cf_dropout_woTemplates_r20_est0.5	ranked_771_unrelaxed_model_4_multimer_v2_pred_594924.pdb	v2	4_v2
773	0.241309	cf_dropout_woTemplates_r20_est0.5	ranked_772_unrelaxed_model_2_multimer_v2_pred_888584.pdb	v2	2_v2
774	0.241211	cf_dropout_woTemplates_r20_est0.5	ranked_773_unrelaxed_model_2_multimer_v2_pred_577874.pdb	v2	2_v2
775	0.241113	cf_dropout_woTemplates_r20_est0.5	ranked_774_unrelaxed_model_1_multimer_v3_pred_529741.pdb	v3	1_v3
775	0.241113	cf_dropout_woTemplates_r20_est0.5	ranked_775_unrelaxed_model_3_multimer_v3_pred_538402.pdb	v3	3_v3
777	0.241113	cf_dropout_woTemplates_r20_est0.5	ranked_776_unrelaxed_model_5_multimer_v3_pred_698172.pdb	v3	5_v3
778	0.241016	cf_dropout_woTemplates_r20_est0.5	ranked_778_unrelaxed_model_4_multimer_v3_pred_377379.pdb	v3	4_v3
778	0.241016	cf_dropout_woTemplates_r20_est0.5	ranked_777_unrelaxed_model_1_multimer_v3_pred_714527.pdb	v3	1_v3
780	0.240918	cf_dropout_woTemplates_r20_est0.5	ranked_779_unrelaxed_model_1_multimer_v2_pred_68392.pdb	v2	1_v2
780	0.240918	cf_dropout_woTemplates_r20_est0.5	ranked_780_unrelaxed_model_5_multimer_v3_pred_82319.pdb	v3	5_v3
780	0.240918	cf_dropout_woTemplates_r20_est0.5	ranked_781_unrelaxed_model_5_multimer_v3_pred_128731.pdb	v3	5_v3
780	0.240918	cf_dropout_woTemplates_r20_est0.5	ranked_782_unrelaxed_model_5_multimer_v3_pred_128734.pdb	v3	5_v3
784	0.24082	cf_dropout_woTemplates_r20_est0.5	ranked_783_unrelaxed_model_1_multimer_v2_pred_118877.pdb	v2	1_v2
784	0.24082	cf_dropout_woTemplates_r20_est0.5	ranked_784_unrelaxed_model_2_multimer_v2_pred_577876.pdb	v2	2_v2
784	0.24082	cf_dropout_woTemplates_r20_est0.5	ranked_785_unrelaxed_model_5_multimer_v3_pred_128742.pdb	v3	5_v3
787	0.240723	cf_dropout_woTemplates_r20_est0.5	ranked_786_unrelaxed_model_5_multimer_v3_pred_698176.pdb	v3	5_v3
787	0.240723	cf_dropout_woTemplates_r20_est0.5	ranked_787_unrelaxed_model_2_multimer_v2_pred_888589.pdb	v2	2_v2
787	0.240723	cf_dropout_woTemplates_r20_est0.5	ranked_788_unrelaxed_model_4_multimer_v2_pred_631288.pdb	v2	4_v2
787	0.240723	cf_dropout_woTemplates_r20_est0.5	ranked_789_unrelaxed_model_4_multimer_v3_pred_620546.pdb	v3	4_v3
791	0.240625	cf_dropout_woTemplates_r20_est0.5	ranked_790_unrelaxed_model_5_multimer_v2_pred_114764.pdb	v2	5_v2
791	0.240625	cf_dropout_woTemplates_r20_est0.5	ranked_791_unrelaxed_model_4_multimer_v3_pred_575427.pdb	v3	4_v3
791	0.240625	cf_dropout_woTemplates_r20_est0.5	ranked_792_unrelaxed_model_3_multimer_v3_pred_538401.pdb	v3	3_v3
794	0.240527	cf_dropout_woTemplates_r20_est0.5	ranked_793_unrelaxed_model_1_multimer_v3_pred_299780.pdb	v3	1_v3
794	0.240527	cf_dropout_woTemplates_r20_est0.5	ranked_794_unrelaxed_model_1_multimer_v3_pred_819088.pdb	v3	1_v3
796	0.24043	cf_dropout_woTemplates_r20_est0.5	ranked_796_unrelaxed_model_1_multimer_v2_pred_118870.pdb	v2	1_v2
796	0.24043	cf_dropout_woTemplates_r20_est0.5	ranked_795_unrelaxed_model_5_multimer_v2_pred_540445.pdb	v2	5_v2
796	0.24043	cf_dropout_woTemplates_r20_est0.5	ranked_797_unrelaxed_model_3_multimer_v3_pred_503364.pdb	v3	3_v3
796	0.24043	cf_dropout_woTemplates_r20_est0.5	ranked_798_unrelaxed_model_4_multimer_v3_pred_763325.pdb	v3	4_v3
800	0.240332	cf_dropout_woTemplates_r20_est0.5	ranked_799_unrelaxed_model_5_multimer_v2_pred_540452.pdb	v2	5_v2
800	0.240332	cf_dropout_woTemplates_r20_est0.5	ranked_800_unrelaxed_model_3_multimer_v2_pred_377315.pdb	v2	3_v2
800	0.240332	cf_dropout_woTemplates_r20_est0.5	ranked_801_unrelaxed_model_5_multimer_v3_pred_698169.pdb	v3	5_v3
800	0.240332	cf_dropout_woTemplates_r20_est0.5	ranked_802_unrelaxed_model_2_multimer_v2_pred_888592.pdb	v2	2_v2
800	0.240332	cf_dropout_woTemplates_r20_est0.5	ranked_803_unrelaxed_model_3_multimer_v3_pred_107810.pdb	v3	3_v3
805	0.240234	cf_dropout_woTemplates_r20_est0.5	ranked_804_unrelaxed_model_5_multimer_v2_pred_114758.pdb	v2	5_v2
806	0.240137	cf_dropout_woTemplates_r20_est0.5	ranked_805_unrelaxed_model_3_multimer_v3_pred_865173.pdb	v3	3_v3
806	0.240137	cf_dropout_woTemplates_r20_est0.5	ranked_806_unrelaxed_model_5_multimer_v2_pred_114749.pdb	v2	5_v2
808	0.240137	cf_dropout_woTemplates_r20_est0.5	ranked_807_unrelaxed_model_1_multimer_v3_pred_299785.pdb	v3	1_v3
808	0.240137	cf_dropout_woTemplates_r20_est0.5	ranked_808_unrelaxed_model_4_multimer_v3_pred_620542.pdb	v3	4_v3
810	0.240039	cf_dropout_woTemplates_r20_est0.5	ranked_809_unrelaxed_model_1_multimer_v3_pred_529755.pdb	v3	1_v3
810	0.240039	cf_dropout_woTemplates_r20_est0.5	ranked_810_unrelaxed_model_5_multimer_v2_pred_114751.pdb	v2	5_v2
810	0.240039	cf_dropout_woTemplates_r20_est0.5	ranked_812_unrelaxed_model_5_multimer_v2_pred_99002.pdb	v2	5_v2
810	0.240039	cf_dropout_woTemplates_r20_est0.5	ranked_813_unrelaxed_model_1_multimer_v3_pred_819081.pdb	v3	1_v3
810	0.240039	cf_dropout_woTemplates_r20_est0.5	ranked_811_unrelaxed_model_1_multimer_v2_pred_68391.pdb	v2	1_v2
815	0.239941	cf_dropout_woTemplates_r20_est0.5	ranked_814_unrelaxed_model_3_multimer_v3_pred_107812.pdb	v3	3_v3
815	0.239941	cf_dropout_woTemplates_r20_est0.5	ranked_815_unrelaxed_model_4_multimer_v2_pred_631284.pdb	v2	4_v2
817	0.239844	cf_dropout_woTemplates_r20_est0.5	ranked_822_unrelaxed_model_3_multimer_v3_pred_538404.pdb	v3	3_v3
817	0.239844	cf_dropout_woTemplates_r20_est0.5	ranked_821_unrelaxed_model_4_multimer_v2_pred_317072.pdb	v2	4_v2
817	0.239844	cf_dropout_woTemplates_r20_est0.5	ranked_818_unrelaxed_model_1_multimer_v2_pred_713176.pdb	v2	1_v2
817	0.239844	cf_dropout_woTemplates_r20_est0.5	ranked_817_unrelaxed_model_5_multimer_v3_pred_82313.pdb	v3	5_v3
817	0.239844	cf_dropout_woTemplates_r20_est0.5	ranked_816_unrelaxed_model_5_multimer_v3_pred_917561.pdb	v3	5_v3
817	0.239844	cf_dropout_woTemplates_r20_est0.5	ranked_819_unrelaxed_model_1_multimer_v2_pred_118866.pdb	v2	1_v2
817	0.239844	cf_dropout_woTemplates_r20_est0.5	ranked_820_unrelaxed_model_3_multimer_v3_pred_503362.pdb	v3	3_v3
824	0.239746	cf_dropout_woTemplates_r20_est0.5	ranked_823_unrelaxed_model_3_multimer_v3_pred_107801.pdb	v3	3_v3
824	0.239746	cf_dropout_woTemplates_r20_est0.5	ranked_824_unrelaxed_model_2_multimer_v2_pred_228522.pdb	v2	2_v2
826	0.239648	cf_dropout_woTemplates_r20_est0.5	ranked_827_unrelaxed_model_1_multimer_v3_pred_819084.pdb	v3	1_v3
826	0.239648	cf_dropout_woTemplates_r20_est0.5	ranked_828_unrelaxed_model_2_multimer_v2_pred_605453.pdb	v2	2_v2
826	0.239648	cf_dropout_woTemplates_r20_est0.5	ranked_825_unrelaxed_model_5_multimer_v3_pred_82314.pdb	v3	5_v3
826	0.239648	cf_dropout_woTemplates_r20_est0.5	ranked_826_unrelaxed_model_1_multimer_v2_pred_713189.pdb	v2	1_v2
830	0.239551	cf_dropout_woTemplates_r20_est0.5	ranked_832_unrelaxed_model_4_multimer_v3_pred_575422.pdb	v3	4_v3
830	0.239551	cf_dropout_woTemplates_r20_est0.5	ranked_831_unrelaxed_model_1_multimer_v2_pred_118880.pdb	v2	1_v2
830	0.239551	cf_dropout_woTemplates_r20_est0.5	ranked_830_unrelaxed_model_5_multimer_v3_pred_917555.pdb	v3	5_v3
830	0.239551	cf_dropout_woTemplates_r20_est0.5	ranked_829_unrelaxed_model_5_multimer_v2_pred_502535.pdb	v2	5_v2
834	0.239453	cf_dropout_woTemplates_r20_est0.5	ranked_834_unrelaxed_model_5_multimer_v2_pred_502542.pdb	v2	5_v2
834	0.239453	cf_dropout_woTemplates_r20_est0.5	ranked_835_unrelaxed_model_4_multimer_v3_pred_763322.pdb	v3	4_v3
834	0.239453	cf_dropout_woTemplates_r20_est0.5	ranked_833_unrelaxed_model_3_multimer_v3_pred_865177.pdb	v3	3_v3
837	0.239453	cf_dropout_woTemplates_r20_est0.5	ranked_836_unrelaxed_model_3_multimer_v3_pred_865170.pdb	v3	3_v3
838	0.239355	cf_dropout_woTemplates_r20_est0.5	ranked_840_unrelaxed_model_4_multimer_v3_pred_620538.pdb	v3	4_v3
838	0.239355	cf_dropout_woTemplates_r20_est0.5	ranked_839_unrelaxed_model_4_multimer_v3_pred_620540.pdb	v3	4_v3
838	0.239355	cf_dropout_woTemplates_r20_est0.5	ranked_838_unrelaxed_model_5_multimer_v2_pred_114756.pdb	v2	5_v2
838	0.239355	cf_dropout_woTemplates_r20_est0.5	ranked_841_unrelaxed_model_4_multimer_v3_pred_377381.pdb	v3	4_v3
838	0.239355	cf_dropout_woTemplates_r20_est0.5	ranked_837_unrelaxed_model_5_multimer_v2_pred_540457.pdb	v2	5_v2
843	0.239258	cf_dropout_woTemplates_r20_est0.5	ranked_842_unrelaxed_model_5_multimer_v2_pred_540449.pdb	v2	5_v2
844	0.23916	cf_dropout_woTemplates_r20_est0.5	ranked_844_unrelaxed_model_5_multimer_v3_pred_917559.pdb	v3	5_v3
844	0.23916	cf_dropout_woTemplates_r20_est0.5	ranked_843_unrelaxed_model_1_multimer_v3_pred_529743.pdb	v3	1_v3
844	0.23916	cf_dropout_woTemplates_r20_est0.5	ranked_846_unrelaxed_model_4_multimer_v3_pred_620548.pdb	v3	4_v3
844	0.23916	cf_dropout_woTemplates_r20_est0.5	ranked_845_unrelaxed_model_5_multimer_v3_pred_128737.pdb	v3	5_v3
848	0.239063	cf_dropout_woTemplates_r20_est0.5	ranked_848_unrelaxed_model_5_multimer_v3_pred_698167.pdb	v3	5_v3
848	0.239063	cf_dropout_woTemplates_r20_est0.5	ranked_847_unrelaxed_model_5_multimer_v2_pred_114761.pdb	v2	5_v2
850	0.238965	cf_dropout_woTemplates_r20_est0.5	ranked_849_unrelaxed_model_1_multimer_v2_pred_857869.pdb	v2	1_v2
851	0.238965	cf_dropout_woTemplates_r20_est0.5	ranked_850_unrelaxed_model_4_multimer_v3_pred_763317.pdb	v3	4_v3
851	0.238965	cf_dropout_woTemplates_r20_est0.5	ranked_851_unrelaxed_model_3_multimer_v3_pred_538393.pdb	v3	3_v3
853	0.238867	cf_dropout_woTemplates_r20_est0.5	ranked_852_unrelaxed_model_3_multimer_v3_pred_865172.pdb	v3	3_v3
853	0.238867	cf_dropout_woTemplates_r20_est0.5	ranked_854_unrelaxed_model_1_multimer_v2_pred_857871.pdb	v2	1_v2
853	0.238867	cf_dropout_woTemplates_r20_est0.5	ranked_853_unrelaxed_model_5_multimer_v3_pred_698175.pdb	v3	5_v3
856	0.23877	cf_dropout_woTemplates_r20_est0.5	ranked_856_unrelaxed_model_4_multimer_v2_pred_317071.pdb	v2	4_v2
856	0.23877	cf_dropout_woTemplates_r20_est0.5	ranked_855_unrelaxed_model_5_multimer_v2_pred_114759.pdb	v2	5_v2
858	0.238672	cf_dropout_woTemplates_r20_est0.5	ranked_857_unrelaxed_model_4_multimer_v3_pred_575419.pdb	v3	4_v3
859	0.238672	cf_dropout_woTemplates_r20_est0.5	ranked_858_unrelaxed_model_5_multimer_v3_pred_698178.pdb	v3	5_v3
859	0.238672	cf_dropout_woTemplates_r20_est0.5	ranked_859_unrelaxed_model_4_multimer_v2_pred_317068.pdb	v2	4_v2
861	0.238574	cf_dropout_woTemplates_r20_est0.5	ranked_860_unrelaxed_model_3_multimer_v3_pred_865175.pdb	v3	3_v3
862	0.238477	cf_dropout_woTemplates_r20_est0.5	ranked_862_unrelaxed_model_3_multimer_v3_pred_538403.pdb	v3	3_v3
862	0.238477	cf_dropout_woTemplates_r20_est0.5	ranked_861_unrelaxed_model_1_multimer_v2_pred_713183.pdb	v2	1_v2
864	0.238477	cf_dropout_woTemplates_r20_est0.5	ranked_864_unrelaxed_model_5_multimer_v2_pred_99007.pdb	v2	5_v2
864	0.238477	cf_dropout_woTemplates_r20_est0.5	ranked_863_unrelaxed_model_1_multimer_v1_pred_664499.pdb	v1	1_v1
864	0.238477	cf_dropout_woTemplates_r20_est0.5	ranked_865_unrelaxed_model_2_multimer_v2_pred_577875.pdb	v2	2_v2
867	0.238379	cf_dropout_woTemplates_r20_est0.5	ranked_866_unrelaxed_model_1_multimer_v2_pred_118878.pdb	v2	1_v2
868	0.238281	cf_dropout_woTemplates_r20_est0.5	ranked_867_unrelaxed_model_5_multimer_v2_pred_99014.pdb	v2	5_v2
869	0.238184	cf_dropout_woTemplates_r20_est0.5	ranked_868_unrelaxed_model_5_multimer_v2_pred_540455.pdb	v2	5_v2
869	0.238184	cf_dropout_woTemplates_r20_est0.5	ranked_869_unrelaxed_model_4_multimer_v3_pred_377395.pdb	v3	4_v3
871	0.238184	cf_dropout_woTemplates_r20_est0.5	ranked_870_unrelaxed_model_4_multimer_v2_pred_427988.pdb	v2	4_v2
872	0.238086	cf_dropout_woTemplates_r20_est0.5	ranked_872_unrelaxed_model_5_multimer_v2_pred_502540.pdb	v2	5_v2
872	0.238086	cf_dropout_woTemplates_r20_est0.5	ranked_871_unrelaxed_model_5_multimer_v2_pred_540456.pdb	v2	5_v2
872	0.238086	cf_dropout_woTemplates_r20_est0.5	ranked_873_unrelaxed_model_5_multimer_v1_pred_529874.pdb	v1	5_v1
875	0.237988	cf_dropout_woTemplates_r20_est0.5	ranked_874_unrelaxed_model_3_multimer_v2_pred_294426.pdb	v2	3_v2
875	0.237988	cf_dropout_woTemplates_r20_est0.5	ranked_875_unrelaxed_model_4_multimer_v3_pred_763330.pdb	v3	4_v3
877	0.237891	cf_dropout_woTemplates_r20_est0.5	ranked_876_unrelaxed_model_2_multimer_v2_pred_888599.pdb	v2	2_v2
878	0.237695	cf_dropout_woTemplates_r20_est0.5	ranked_877_unrelaxed_model_1_multimer_v3_pred_819074.pdb	v3	1_v3
878	0.237695	cf_dropout_woTemplates_r20_est0.5	ranked_878_unrelaxed_model_2_multimer_v2_pred_605450.pdb	v2	2_v2
878	0.237695	cf_dropout_woTemplates_r20_est0.5	ranked_879_unrelaxed_model_1_multimer_v2_pred_857874.pdb	v2	1_v2
881	0.237598	cf_dropout_woTemplates_r20_est0.5	ranked_880_unrelaxed_model_4_multimer_v2_pred_427982.pdb	v2	4_v2
881	0.237598	cf_dropout_woTemplates_r20_est0.5	ranked_881_unrelaxed_model_4_multimer_v2_pred_317077.pdb	v2	4_v2
881	0.237598	cf_dropout_woTemplates_r20_est0.5	ranked_882_unrelaxed_model_5_multimer_v3_pred_128743.pdb	v3	5_v3
884	0.2375	cf_dropout_woTemplates_r20_est0.5	ranked_883_unrelaxed_model_5_multimer_v2_pred_502544.pdb	v2	5_v2
885	0.237402	cf_dropout_woTemplates_r20_est0.5	ranked_884_unrelaxed_model_5_multimer_v3_pred_698177.pdb	v3	5_v3
885	0.237402	cf_dropout_woTemplates_r20_est0.5	ranked_885_unrelaxed_model_4_multimer_v3_pred_575432.pdb	v3	4_v3
885	0.237402	cf_dropout_woTemplates_r20_est0.5	ranked_886_unrelaxed_model_2_multimer_v2_pred_577873.pdb	v2	2_v2
888	0.237305	cf_dropout_woTemplates_r20_est0.5	ranked_887_unrelaxed_model_5_multimer_v3_pred_82328.pdb	v3	5_v3
889	0.237207	cf_dropout_woTemplates_r20_est0.5	ranked_888_unrelaxed_model_3_multimer_v3_pred_538398.pdb	v3	3_v3
890	0.237207	cf_dropout_woTemplates_r20_est0.5	ranked_889_unrelaxed_model_1_multimer_v2_pred_68385.pdb	v2	1_v2
891	0.237012	cf_dropout_woTemplates_r20_est0.5	ranked_890_unrelaxed_model_5_multimer_v2_pred_540459.pdb	v2	5_v2
891	0.237012	cf_dropout_woTemplates_r20_est0.5	ranked_891_unrelaxed_model_1_multimer_v3_pred_299784.pdb	v3	1_v3
891	0.237012	cf_dropout_woTemplates_r20_est0.5	ranked_892_unrelaxed_model_3_multimer_v2_pred_562689.pdb	v2	3_v2
891	0.237012	cf_dropout_woTemplates_r20_est0.5	ranked_893_unrelaxed_model_4_multimer_v3_pred_620532.pdb	v3	4_v3
895	0.237012	cf_dropout_woTemplates_r20_est0.5	ranked_894_unrelaxed_model_3_multimer_v3_pred_865181.pdb	v3	3_v3
895	0.237012	cf_dropout_woTemplates_r20_est0.5	ranked_895_unrelaxed_model_3_multimer_v3_pred_538400.pdb	v3	3_v3
897	0.236816	cf_dropout_woTemplates_r20_est0.5	ranked_896_unrelaxed_model_5_multimer_v2_pred_540447.pdb	v2	5_v2
897	0.236816	cf_dropout_woTemplates_r20_est0.5	ranked_897_unrelaxed_model_3_multimer_v3_pred_107799.pdb	v3	3_v3
897	0.236816	cf_dropout_woTemplates_r20_est0.5	ranked_898_unrelaxed_model_4_multimer_v3_pred_575425.pdb	v3	4_v3
900	0.236719	cf_dropout_woTemplates_r20_est0.5	ranked_899_unrelaxed_model_4_multimer_v2_pred_594932.pdb	v2	4_v2
901	0.236621	cf_dropout_woTemplates_r20_est0.5	ranked_900_unrelaxed_model_3_multimer_v3_pred_865174.pdb	v3	3_v3
901	0.236621	cf_dropout_woTemplates_r20_est0.5	ranked_901_unrelaxed_model_3_multimer_v3_pred_865184.pdb	v3	3_v3
901	0.236621	cf_dropout_woTemplates_r20_est0.5	ranked_902_unrelaxed_model_1_multimer_v3_pred_529745.pdb	v3	1_v3
901	0.236621	cf_dropout_woTemplates_r20_est0.5	ranked_903_unrelaxed_model_1_multimer_v2_pred_713178.pdb	v2	1_v2
901	0.236621	cf_dropout_woTemplates_r20_est0.5	ranked_904_unrelaxed_model_3_multimer_v3_pred_107811.pdb	v3	3_v3
901	0.236621	cf_dropout_woTemplates_r20_est0.5	ranked_905_unrelaxed_model_2_multimer_v2_pred_577861.pdb	v2	2_v2
907	0.236523	cf_dropout_woTemplates_r20_est0.5	ranked_906_unrelaxed_model_4_multimer_v2_pred_594929.pdb	v2	4_v2
907	0.236523	cf_dropout_woTemplates_r20_est0.5	ranked_907_unrelaxed_model_5_multimer_v2_pred_99012.pdb	v2	5_v2
909	0.236328	cf_dropout_woTemplates_r20_est0.5	ranked_908_unrelaxed_model_5_multimer_v3_pred_917552.pdb	v3	5_v3
909	0.236328	cf_dropout_woTemplates_r20_est0.5	ranked_909_unrelaxed_model_5_multimer_v2_pred_99011.pdb	v2	5_v2
909	0.236328	cf_dropout_woTemplates_r20_est0.5	ranked_910_unrelaxed_model_3_multimer_v3_pred_538395.pdb	v3	3_v3
912	0.236035	cf_dropout_woTemplates_r20_est0.5	ranked_911_unrelaxed_model_3_multimer_v3_pred_865180.pdb	v3	3_v3
912	0.236035	cf_dropout_woTemplates_r20_est0.5	ranked_912_unrelaxed_model_3_multimer_v3_pred_503374.pdb	v3	3_v3
912	0.236035	cf_dropout_woTemplates_r20_est0.5	ranked_913_unrelaxed_model_1_multimer_v2_pred_857879.pdb	v2	1_v2
915	0.236035	cf_dropout_woTemplates_r20_est0.5	ranked_914_unrelaxed_model_5_multimer_v2_pred_540446.pdb	v2	5_v2
915	0.236035	cf_dropout_woTemplates_r20_est0.5	ranked_915_unrelaxed_model_3_multimer_v2_pred_377317.pdb	v2	3_v2
915	0.236035	cf_dropout_woTemplates_r20_est0.5	ranked_916_unrelaxed_model_4_multimer_v2_pred_594930.pdb	v2	4_v2
918	0.23584	cf_dropout_woTemplates_r20_est0.5	ranked_917_unrelaxed_model_3_multimer_v3_pred_865176.pdb	v3	3_v3
918	0.23584	cf_dropout_woTemplates_r20_est0.5	ranked_918_unrelaxed_model_3_multimer_v3_pred_503375.pdb	v3	3_v3
918	0.23584	cf_dropout_woTemplates_r20_est0.5	ranked_919_unrelaxed_model_2_multimer_v2_pred_605463.pdb	v2	2_v2
921	0.235742	cf_dropout_woTemplates_r20_est0.5	ranked_920_unrelaxed_model_4_multimer_v3_pred_377386.pdb	v3	4_v3
922	0.235645	cf_dropout_woTemplates_r20_est0.5	ranked_921_unrelaxed_model_3_multimer_v3_pred_865171.pdb	v3	3_v3
922	0.235645	cf_dropout_woTemplates_r20_est0.5	ranked_922_unrelaxed_model_3_multimer_v3_pred_538406.pdb	v3	3_v3
922	0.235645	cf_dropout_woTemplates_r20_est0.5	ranked_923_unrelaxed_model_4_multimer_v3_pred_377383.pdb	v3	4_v3
922	0.235645	cf_dropout_woTemplates_r20_est0.5	ranked_924_unrelaxed_model_4_multimer_v3_pred_377394.pdb	v3	4_v3
926	0.235547	cf_dropout_woTemplates_r20_est0.5	ranked_925_unrelaxed_model_4_multimer_v2_pred_317081.pdb	v2	4_v2
927	0.235547	cf_dropout_woTemplates_r20_est0.5	ranked_926_unrelaxed_model_4_multimer_v2_pred_594928.pdb	v2	4_v2
928	0.235449	cf_dropout_woTemplates_r20_est0.5	ranked_927_unrelaxed_model_5_multimer_v2_pred_114754.pdb	v2	5_v2
929	0.235352	cf_dropout_woTemplates_r20_est0.5	ranked_928_unrelaxed_model_1_multimer_v2_pred_118869.pdb	v2	1_v2
930	0.235254	cf_dropout_woTemplates_r20_est0.5	ranked_929_unrelaxed_model_5_multimer_v2_pred_540460.pdb	v2	5_v2
930	0.235254	cf_dropout_woTemplates_r20_est0.5	ranked_930_unrelaxed_model_3_multimer_v3_pred_503367.pdb	v3	3_v3
932	0.235156	cf_dropout_woTemplates_r20_est0.5	ranked_931_unrelaxed_model_5_multimer_v3_pred_698168.pdb	v3	5_v3
932	0.235156	cf_dropout_woTemplates_r20_est0.5	ranked_932_unrelaxed_model_5_multimer_v3_pred_698171.pdb	v3	5_v3
932	0.235156	cf_dropout_woTemplates_r20_est0.5	ranked_933_unrelaxed_model_3_multimer_v3_pred_503373.pdb	v3	3_v3
935	0.234961	cf_dropout_woTemplates_r20_est0.5	ranked_934_unrelaxed_model_4_multimer_v2_pred_317069.pdb	v2	4_v2
936	0.234863	cf_dropout_woTemplates_r20_est0.5	ranked_935_unrelaxed_model_3_multimer_v3_pred_107798.pdb	v3	3_v3
936	0.234863	cf_dropout_woTemplates_r20_est0.5	ranked_936_unrelaxed_model_3_multimer_v3_pred_503369.pdb	v3	3_v3
936	0.234863	cf_dropout_woTemplates_r20_est0.5	ranked_937_unrelaxed_model_4_multimer_v2_pred_317075.pdb	v2	4_v2
936	0.234863	cf_dropout_woTemplates_r20_est0.5	ranked_938_unrelaxed_model_1_multimer_v2_pred_857868.pdb	v2	1_v2
940	0.234668	cf_dropout_woTemplates_r20_est0.5	ranked_939_unrelaxed_model_4_multimer_v3_pred_763321.pdb	v3	4_v3
941	0.23457	cf_dropout_woTemplates_r20_est0.5	ranked_940_unrelaxed_model_4_multimer_v2_pred_594939.pdb	v2	4_v2
942	0.23457	cf_dropout_woTemplates_r20_est0.5	ranked_941_unrelaxed_model_4_multimer_v2_pred_594938.pdb	v2	4_v2
942	0.23457	cf_dropout_woTemplates_r20_est0.5	ranked_942_unrelaxed_model_1_multimer_v2_pred_68395.pdb	v2	1_v2
944	0.234473	cf_dropout_woTemplates_r20_est0.5	ranked_943_unrelaxed_model_5_multimer_v2_pred_99003.pdb	v2	5_v2
945	0.234375	cf_dropout_woTemplates_r20_est0.5	ranked_944_unrelaxed_model_4_multimer_v3_pred_763316.pdb	v3	4_v3
946	0.23418	cf_dropout_woTemplates_r20_est0.5	ranked_945_unrelaxed_model_5_multimer_v2_pred_502529.pdb	v2	5_v2
946	0.23418	cf_dropout_woTemplates_r20_est0.5	ranked_946_unrelaxed_model_2_multimer_v2_pred_888596.pdb	v2	2_v2
946	0.23418	cf_dropout_woTemplates_r20_est0.5	ranked_947_unrelaxed_model_3_multimer_v3_pred_503365.pdb	v3	3_v3
949	0.234082	cf_dropout_woTemplates_r20_est0.5	ranked_948_unrelaxed_model_4_multimer_v2_pred_427989.pdb	v2	4_v2
949	0.234082	cf_dropout_woTemplates_r20_est0.5	ranked_949_unrelaxed_model_4_multimer_v2_pred_317073.pdb	v2	4_v2
951	0.234082	cf_dropout_woTemplates_r20_est0.5	ranked_950_unrelaxed_model_4_multimer_v2_pred_427984.pdb	v2	4_v2
952	0.233984	cf_dropout_woTemplates_r20_est0.5	ranked_951_unrelaxed_model_3_multimer_v2_pred_922292.pdb	v2	3_v2
953	0.233887	cf_dropout_woTemplates_r20_est0.5	ranked_952_unrelaxed_model_3_multimer_v3_pred_538394.pdb	v3	3_v3
954	0.233789	cf_dropout_woTemplates_r20_est0.5	ranked_953_unrelaxed_model_5_multimer_v3_pred_128741.pdb	v3	5_v3
955	0.233594	cf_dropout_woTemplates_r20_est0.5	ranked_954_unrelaxed_model_3_multimer_v1_pred_128978.pdb	v1	3_v1
956	0.233398	cf_dropout_woTemplates_r20_est0.5	ranked_955_unrelaxed_model_5_multimer_v2_pred_502539.pdb	v2	5_v2
956	0.233398	cf_dropout_woTemplates_r20_est0.5	ranked_956_unrelaxed_model_3_multimer_v3_pred_107808.pdb	v3	3_v3
956	0.233398	cf_dropout_woTemplates_r20_est0.5	ranked_957_unrelaxed_model_5_multimer_v2_pred_99001.pdb	v2	5_v2
959	0.233301	cf_dropout_woTemplates_r20_est0.5	ranked_958_unrelaxed_model_1_multimer_v2_pred_713179.pdb	v2	1_v2
959	0.233301	cf_dropout_woTemplates_r20_est0.5	ranked_959_unrelaxed_model_3_multimer_v3_pred_538391.pdb	v3	3_v3
961	0.233203	cf_dropout_woTemplates_r20_est0.5	ranked_960_unrelaxed_model_4_multimer_v3_pred_575420.pdb	v3	4_v3
962	0.233105	cf_dropout_woTemplates_r20_est0.5	ranked_961_unrelaxed_model_1_multimer_v3_pred_529752.pdb	v3	1_v3
963	0.233105	cf_dropout_woTemplates_r20_est0.5	ranked_962_unrelaxed_model_4_multimer_v2_pred_594935.pdb	v2	4_v2
964	0.23291	cf_dropout_woTemplates_r20_est0.5	ranked_963_unrelaxed_model_4_multimer_v3_pred_575418.pdb	v3	4_v3
964	0.23291	cf_dropout_woTemplates_r20_est0.5	ranked_964_unrelaxed_model_4_multimer_v2_pred_317079.pdb	v2	4_v2
966	0.232813	cf_dropout_woTemplates_r20_est0.5	ranked_965_unrelaxed_model_3_multimer_v3_pred_865183.pdb	v3	3_v3
966	0.232813	cf_dropout_woTemplates_r20_est0.5	ranked_966_unrelaxed_model_4_multimer_v2_pred_594933.pdb	v2	4_v2
968	0.232715	cf_dropout_woTemplates_r20_est0.5	ranked_967_unrelaxed_model_3_multimer_v3_pred_865182.pdb	v3	3_v3
969	0.232617	cf_dropout_woTemplates_r20_est0.5	ranked_968_unrelaxed_model_5_multimer_v3_pred_128745.pdb	v3	5_v3
970	0.232422	cf_dropout_woTemplates_r20_est0.5	ranked_969_unrelaxed_model_4_multimer_v2_pred_594937.pdb	v2	4_v2
970	0.232422	cf_dropout_woTemplates_r20_est0.5	ranked_970_unrelaxed_model_3_multimer_v3_pred_107802.pdb	v3	3_v3
972	0.232227	cf_dropout_woTemplates_r20_est0.5	ranked_971_unrelaxed_model_4_multimer_v2_pred_427998.pdb	v2	4_v2
973	0.232031	cf_dropout_woTemplates_r20_est0.5	ranked_973_unrelaxed_model_4_multimer_v2_pred_631291.pdb	v2	4_v2
973	0.232031	cf_dropout_woTemplates_r20_est0.5	ranked_972_unrelaxed_model_3_multimer_v3_pred_107804.pdb	v3	3_v3
975	0.231934	cf_dropout_woTemplates_r20_est0.5	ranked_974_unrelaxed_model_4_multimer_v2_pred_631289.pdb	v2	4_v2
975	0.231934	cf_dropout_woTemplates_r20_est0.5	ranked_975_unrelaxed_model_3_multimer_v3_pred_538392.pdb	v3	3_v3
977	0.231738	cf_dropout_woTemplates_r20_est0.5	ranked_976_unrelaxed_model_3_multimer_v3_pred_865178.pdb	v3	3_v3
978	0.231348	cf_dropout_woTemplates_r20_est0.5	ranked_977_unrelaxed_model_3_multimer_v3_pred_503368.pdb	v3	3_v3
979	0.23125	cf_dropout_woTemplates_r20_est0.5	ranked_978_unrelaxed_model_3_multimer_v3_pred_503359.pdb	v3	3_v3
979	0.23125	cf_dropout_woTemplates_r20_est0.5	ranked_979_unrelaxed_model_4_multimer_v3_pred_763331.pdb	v3	4_v3
981	0.231152	cf_dropout_woTemplates_r20_est0.5	ranked_980_unrelaxed_model_1_multimer_v2_pred_713190.pdb	v2	1_v2
982	0.231055	cf_dropout_woTemplates_r20_est0.5	ranked_981_unrelaxed_model_4_multimer_v2_pred_631286.pdb	v2	4_v2
983	0.230664	cf_dropout_woTemplates_r20_est0.5	ranked_982_unrelaxed_model_5_multimer_v2_pred_502533.pdb	v2	5_v2
984	0.230371	cf_dropout_woTemplates_r20_est0.5	ranked_983_unrelaxed_model_4_multimer_v2_pred_594926.pdb	v2	4_v2
985	0.230273	cf_dropout_woTemplates_r20_est0.5	ranked_984_unrelaxed_model_5_multimer_v2_pred_540451.pdb	v2	5_v2
986	0.22998	cf_dropout_woTemplates_r20_est0.5	ranked_985_unrelaxed_model_5_multimer_v2_pred_98998.pdb	v2	5_v2
987	0.229883	cf_dropout_woTemplates_r20_est0.5	ranked_986_unrelaxed_model_3_multimer_v3_pred_107807.pdb	v3	3_v3
988	0.229785	cf_dropout_woTemplates_r20_est0.5	ranked_987_unrelaxed_model_3_multimer_v2_pred_377310.pdb	v2	3_v2
989	0.22959	cf_dropout_woTemplates_r20_est0.5	ranked_988_unrelaxed_model_4_multimer_v2_pred_631287.pdb	v2	4_v2
990	0.229395	cf_dropout_woTemplates_r20_est0.5	ranked_989_unrelaxed_model_5_multimer_v3_pred_82323.pdb	v3	5_v3
991	0.229199	cf_dropout_woTemplates_r20_est0.5	ranked_990_unrelaxed_model_4_multimer_v3_pred_620543.pdb	v3	4_v3
992	0.228809	cf_dropout_woTemplates_r20_est0.5	ranked_991_unrelaxed_model_3_multimer_v3_pred_538399.pdb	v3	3_v3
993	0.228613	cf_dropout_woTemplates_r20_est0.5	ranked_992_unrelaxed_model_3_multimer_v3_pred_107814.pdb	v3	3_v3
994	0.228223	cf_dropout_woTemplates_r20_est0.5	ranked_993_unrelaxed_model_3_multimer_v3_pred_503371.pdb	v3	3_v3
995	0.228125	cf_dropout_woTemplates_r20_est0.5	ranked_994_unrelaxed_model_1_multimer_v2_pred_68390.pdb	v2	1_v2
996	0.228027	cf_dropout_woTemplates_r20_est0.5	ranked_995_unrelaxed_model_4_multimer_v3_pred_575431.pdb	v3	4_v3
997	0.227344	cf_dropout_woTemplates_r20_est0.5	ranked_996_unrelaxed_model_1_multimer_v2_pred_857880.pdb	v2	1_v2
998	0.227148	cf_dropout_woTemplates_r20_est0.5	ranked_997_unrelaxed_model_1_multimer_v2_pred_68393.pdb	v2	1_v2
999	0.22627	cf_dropout_woTemplates_r20_est0.5	ranked_998_unrelaxed_model_4_multimer_v3_pred_620547.pdb	v3	4_v3
1000	0.226172	cf_dropout_woTemplates_r20_est0.5	ranked_999_unrelaxed_model_4_multimer_v2_pred_631290.pdb	v2	4_v2
1001	0.225977	cf_dropout_woTemplates_r20_est0.5	ranked_1000_unrelaxed_model_3_multimer_v3_pred_538396.pdb	v3	3_v3
1002	0.225	cf_dropout_woTemplates_r20_est0.5	ranked_1001_unrelaxed_model_4_multimer_v2_pred_317076.pdb	v2	4_v2
1003	0.224805	cf_dropout_woTemplates_r20_est0.5	ranked_1002_unrelaxed_model_5_multimer_v2_pred_502541.pdb	v2	5_v2
1004	0.224219	cf_dropout_woTemplates_r20_est0.5	ranked_1003_unrelaxed_model_1_multimer_v2_pred_713184.pdb	v2	1_v2
1005	0.224023	cf_dropout_woTemplates_r20_est0.5	ranked_1004_unrelaxed_model_3_multimer_v3_pred_107805.pdb	v3	3_v3
