# Supplementary material for: MassiveFold: unveiling AlphaFold’s hidden potential with optimized and parallelized massive sampling
Source: Nat Comput Sci. 2024 Nov 11;4(11):824–8. doi: 10.1038/s43588-024-00714-4 (PMC11578886; doi:10.1038/s43588-024-00714-4)
Supplement: Supplementary file 4 — Statistical source data for Fig. 2. [file 43588_2024_714_MOESM4_ESM.zip]

Archive with 5 entries (5 files):
- data_Figure_2a_2e.csv
- data_Figure_2b.csv
- data_Figure_2c.csv
- data_Figure_2d.csv
- data_Figure_2f.csv
