# Supplementary material for: MassiveFold: unveiling AlphaFold’s hidden potential with optimized and parallelized massive sampling
Source: Nat Comput Sci. 2024 Nov 11;4(11):824–8. doi: 10.1038/s43588-024-00714-4 (PMC11578886; doi:10.1038/s43588-024-00714-4)
Supplement: Supplementary file 4 — Statistical source data for Fig. 2. [file 43588_2024_714_MOESM4_ESM.zip › data_Figure_2a_2e.csv]

global_rank	iptm+ptm	parameters	file	version	NN_model
1	0.9231577193581996	basic_1005	ranked_0_unrelaxed_model_3_multimer_v1_pred_23.pdb	v1	3_v1
2	0.923083118269724	basic_1005	ranked_1_unrelaxed_model_1_multimer_v1_pred_10.pdb	v1	1_v1
3	0.9229110785985664	basic_1005	ranked_2_unrelaxed_model_5_multimer_v1_pred_0.pdb	v1	5_v1
4	0.9213176925244942	basic_1005	ranked_3_unrelaxed_model_3_multimer_v1_pred_14.pdb	v1	3_v1
5	0.9175659763454408	basic_1005	ranked_4_unrelaxed_model_5_multimer_v1_pred_23.pdb	v1	5_v1
6	0.9171440122930608	basic_1005	ranked_5_unrelaxed_model_3_multimer_v1_pred_54.pdb	v1	3_v1
7	0.9159582854113502	basic_1005	ranked_6_unrelaxed_model_4_multimer_v1_pred_3.pdb	v1	4_v1
8	0.914999418358689	basic_1005	ranked_7_unrelaxed_model_3_multimer_v1_pred_12.pdb	v1	3_v1
9	0.9148073442928042	basic_1005	ranked_8_unrelaxed_model_4_multimer_v1_pred_54.pdb	v1	4_v1
10	0.913519313764865	basic_1005	ranked_9_unrelaxed_model_5_multimer_v1_pred_2.pdb	v1	5_v1
11	0.9126260667901936	basic_1005	ranked_10_unrelaxed_model_3_multimer_v1_pred_35.pdb	v1	3_v1
12	0.9111918186986928	basic_1005	ranked_11_unrelaxed_model_1_multimer_v1_pred_66.pdb	v1	1_v1
13	0.9049265310922612	basic_1005	ranked_12_unrelaxed_model_5_multimer_v1_pred_35.pdb	v1	5_v1
14	0.89559861410874	basic_1005	ranked_13_unrelaxed_model_5_multimer_v1_pred_3.pdb	v1	5_v1
15	0.8928096277029884	basic_1005	ranked_14_unrelaxed_model_5_multimer_v1_pred_44.pdb	v1	5_v1
16	0.8897024671014819	basic_1005	ranked_15_unrelaxed_model_5_multimer_v1_pred_22.pdb	v1	5_v1
17	0.8823135331942995	basic_1005	ranked_16_unrelaxed_model_5_multimer_v1_pred_4.pdb	v1	5_v1
18	0.8681083812621327	basic_1005	ranked_17_unrelaxed_model_5_multimer_v1_pred_11.pdb	v1	5_v1
19	0.8464591627735911	basic_1005	ranked_18_unrelaxed_model_3_multimer_v1_pred_20.pdb	v1	3_v1
20	0.7977379974426984	basic_1005	ranked_19_unrelaxed_model_3_multimer_v1_pred_26.pdb	v1	3_v1
21	0.6251835322402637	basic_1005	ranked_20_unrelaxed_model_2_multimer_v1_pred_10.pdb	v1	2_v1
22	0.5987545203234843	basic_1005	ranked_21_unrelaxed_model_2_multimer_v1_pred_36.pdb	v1	2_v1
23	0.5827556098923573	basic_1005	ranked_22_unrelaxed_model_2_multimer_v1_pred_17.pdb	v1	2_v1
24	0.5805606119948296	basic_1005	ranked_23_unrelaxed_model_2_multimer_v1_pred_22.pdb	v1	2_v1
25	0.5745655604532977	basic_1005	ranked_24_unrelaxed_model_2_multimer_v1_pred_33.pdb	v1	2_v1
26	0.5662160789311315	basic_1005	ranked_25_unrelaxed_model_2_multimer_v1_pred_41.pdb	v1	2_v1
27	0.5658194333355857	basic_1005	ranked_26_unrelaxed_model_2_multimer_v1_pred_49.pdb	v1	2_v1
28	0.5514293975426473	basic_1005	ranked_27_unrelaxed_model_2_multimer_v1_pred_3.pdb	v1	2_v1
29	0.5421023455057571	basic_1005	ranked_28_unrelaxed_model_5_multimer_v1_pred_52.pdb	v1	5_v1
30	0.5309116150705536	basic_1005	ranked_29_unrelaxed_model_2_multimer_v1_pred_29.pdb	v1	2_v1
31	0.5260711222419596	basic_1005	ranked_30_unrelaxed_model_5_multimer_v1_pred_60.pdb	v1	5_v1
32	0.5235897054486657	basic_1005	ranked_31_unrelaxed_model_2_multimer_v1_pred_65.pdb	v1	2_v1
33	0.5171505169013855	basic_1005	ranked_32_unrelaxed_model_5_multimer_v1_pred_58.pdb	v1	5_v1
34	0.5144208581826051	basic_1005	ranked_33_unrelaxed_model_4_multimer_v1_pred_31.pdb	v1	4_v1
35	0.5096550636099665	basic_1005	ranked_34_unrelaxed_model_2_multimer_v1_pred_12.pdb	v1	2_v1
36	0.5088648824058387	basic_1005	ranked_35_unrelaxed_model_5_multimer_v1_pred_10.pdb	v1	5_v1
37	0.5076663072589772	basic_1005	ranked_36_unrelaxed_model_2_multimer_v1_pred_27.pdb	v1	2_v1
38	0.5049956580470104	basic_1005	ranked_37_unrelaxed_model_5_multimer_v1_pred_38.pdb	v1	5_v1
39	0.5028924087980683	basic_1005	ranked_38_unrelaxed_model_5_multimer_v1_pred_49.pdb	v1	5_v1
40	0.5028580903030578	basic_1005	ranked_39_unrelaxed_model_5_multimer_v1_pred_27.pdb	v1	5_v1
41	0.5016196559085337	basic_1005	ranked_40_unrelaxed_model_5_multimer_v1_pred_48.pdb	v1	5_v1
42	0.4978965113603111	basic_1005	ranked_41_unrelaxed_model_5_multimer_v1_pred_19.pdb	v1	5_v1
43	0.4923102398841102	basic_1005	ranked_42_unrelaxed_model_2_multimer_v1_pred_37.pdb	v1	2_v1
44	0.4920775777042508	basic_1005	ranked_43_unrelaxed_model_5_multimer_v1_pred_66.pdb	v1	5_v1
45	0.4873820906988454	basic_1005	ranked_44_unrelaxed_model_5_multimer_v1_pred_28.pdb	v1	5_v1
46	0.4867884587910916	basic_1005	ranked_45_unrelaxed_model_5_multimer_v1_pred_25.pdb	v1	5_v1
47	0.4826743725231411	basic_1005	ranked_46_unrelaxed_model_5_multimer_v1_pred_59.pdb	v1	5_v1
48	0.4825492432357698	basic_1005	ranked_47_unrelaxed_model_5_multimer_v1_pred_62.pdb	v1	5_v1
49	0.4819640033393564	basic_1005	ranked_48_unrelaxed_model_2_multimer_v1_pred_44.pdb	v1	2_v1
50	0.4802011984833481	basic_1005	ranked_49_unrelaxed_model_5_multimer_v1_pred_56.pdb	v1	5_v1
51	0.4784282544867193	basic_1005	ranked_50_unrelaxed_model_5_multimer_v1_pred_41.pdb	v1	5_v1
52	0.4762176036793051	basic_1005	ranked_51_unrelaxed_model_5_multimer_v1_pred_37.pdb	v1	5_v1
53	0.4758150018136794	basic_1005	ranked_52_unrelaxed_model_2_multimer_v1_pred_50.pdb	v1	2_v1
54	0.475189678141756	basic_1005	ranked_53_unrelaxed_model_1_multimer_v1_pred_56.pdb	v1	1_v1
55	0.4727884677359131	basic_1005	ranked_54_unrelaxed_model_5_multimer_v1_pred_63.pdb	v1	5_v1
56	0.4705776310672337	basic_1005	ranked_55_unrelaxed_model_1_multimer_v1_pred_65.pdb	v1	1_v1
57	0.4686201632151117	basic_1005	ranked_56_unrelaxed_model_2_multimer_v1_pred_13.pdb	v1	2_v1
58	0.4668767933620594	basic_1005	ranked_57_unrelaxed_model_2_multimer_v1_pred_34.pdb	v1	2_v1
59	0.4597040655649367	basic_1005	ranked_58_unrelaxed_model_4_multimer_v1_pred_30.pdb	v1	4_v1
60	0.4591343618569643	basic_1005	ranked_59_unrelaxed_model_2_multimer_v1_pred_43.pdb	v1	2_v1
61	0.4578021745609743	basic_1005	ranked_60_unrelaxed_model_5_multimer_v1_pred_24.pdb	v1	5_v1
62	0.4534186233356192	basic_1005	ranked_61_unrelaxed_model_4_multimer_v1_pred_45.pdb	v1	4_v1
63	0.4524793766121812	basic_1005	ranked_62_unrelaxed_model_2_multimer_v1_pred_5.pdb	v1	2_v1
64	0.4499012751925462	basic_1005	ranked_63_unrelaxed_model_2_multimer_v1_pred_4.pdb	v1	2_v1
65	0.4489112229897312	basic_1005	ranked_64_unrelaxed_model_2_multimer_v1_pred_21.pdb	v1	2_v1
66	0.4483686327383654	basic_1005	ranked_65_unrelaxed_model_5_multimer_v1_pred_33.pdb	v1	5_v1
67	0.4480223278842843	basic_1005	ranked_66_unrelaxed_model_2_multimer_v1_pred_25.pdb	v1	2_v1
68	0.4476599297591193	basic_1005	ranked_67_unrelaxed_model_2_multimer_v1_pred_48.pdb	v1	2_v1
69	0.4469934693727178	basic_1005	ranked_68_unrelaxed_model_4_multimer_v1_pred_63.pdb	v1	4_v1
70	0.4459773016750086	basic_1005	ranked_69_unrelaxed_model_2_multimer_v1_pred_55.pdb	v1	2_v1
71	0.4438524821503997	basic_1005	ranked_70_unrelaxed_model_2_multimer_v1_pred_0.pdb	v1	2_v1
72	0.4423504671354308	basic_1005	ranked_71_unrelaxed_model_5_multimer_v1_pred_57.pdb	v1	5_v1
73	0.4394523857709715	basic_1005	ranked_72_unrelaxed_model_5_multimer_v1_pred_5.pdb	v1	5_v1
74	0.435830630234822	basic_1005	ranked_73_unrelaxed_model_5_multimer_v1_pred_9.pdb	v1	5_v1
75	0.4351596494814769	basic_1005	ranked_74_unrelaxed_model_2_multimer_v1_pred_54.pdb	v1	2_v1
76	0.4345537889421512	basic_1005	ranked_75_unrelaxed_model_2_multimer_v1_pred_6.pdb	v1	2_v1
77	0.433760357399958	basic_1005	ranked_76_unrelaxed_model_2_multimer_v1_pred_57.pdb	v1	2_v1
78	0.4318615994606505	basic_1005	ranked_77_unrelaxed_model_2_multimer_v1_pred_47.pdb	v1	2_v1
79	0.4304456963627596	basic_1005	ranked_78_unrelaxed_model_2_multimer_v1_pred_42.pdb	v1	2_v1
80	0.4302559398137539	basic_1005	ranked_79_unrelaxed_model_4_multimer_v1_pred_39.pdb	v1	4_v1
81	0.4282906507793627	basic_1005	ranked_80_unrelaxed_model_4_multimer_v1_pred_40.pdb	v1	4_v1
82	0.4274154826830776	basic_1005	ranked_81_unrelaxed_model_2_multimer_v1_pred_28.pdb	v1	2_v1
83	0.4244367615409425	basic_1005	ranked_82_unrelaxed_model_5_multimer_v1_pred_21.pdb	v1	5_v1
84	0.4226312533362591	basic_1005	ranked_83_unrelaxed_model_2_multimer_v1_pred_30.pdb	v1	2_v1
85	0.42040754154644	basic_1005	ranked_84_unrelaxed_model_2_multimer_v1_pred_52.pdb	v1	2_v1
86	0.4201895122474209	basic_1005	ranked_85_unrelaxed_model_1_multimer_v1_pred_19.pdb	v1	1_v1
87	0.4179206937680804	basic_1005	ranked_86_unrelaxed_model_4_multimer_v1_pred_37.pdb	v1	4_v1
88	0.4173376519330795	basic_1005	ranked_87_unrelaxed_model_2_multimer_v1_pred_16.pdb	v1	2_v1
89	0.4171813570071236	basic_1005	ranked_88_unrelaxed_model_2_multimer_v1_pred_63.pdb	v1	2_v1
90	0.4168904156556352	basic_1005	ranked_89_unrelaxed_model_2_multimer_v1_pred_61.pdb	v1	2_v1
91	0.4163847635659226	basic_1005	ranked_90_unrelaxed_model_3_multimer_v1_pred_47.pdb	v1	3_v1
92	0.414657089916791	basic_1005	ranked_91_unrelaxed_model_5_multimer_v1_pred_15.pdb	v1	5_v1
93	0.4142327685091443	basic_1005	ranked_92_unrelaxed_model_4_multimer_v1_pred_0.pdb	v1	4_v1
94	0.4139218654092907	basic_1005	ranked_93_unrelaxed_model_1_multimer_v1_pred_45.pdb	v1	1_v1
95	0.4109390419902282	basic_1005	ranked_94_unrelaxed_model_2_multimer_v1_pred_15.pdb	v1	2_v1
96	0.4105372504930625	basic_1005	ranked_95_unrelaxed_model_3_multimer_v1_pred_7.pdb	v1	3_v1
97	0.4102972438322706	basic_1005	ranked_96_unrelaxed_model_5_multimer_v1_pred_61.pdb	v1	5_v1
98	0.4076713328902336	basic_1005	ranked_97_unrelaxed_model_5_multimer_v1_pred_36.pdb	v1	5_v1
99	0.4055235812851606	basic_1005	ranked_98_unrelaxed_model_2_multimer_v1_pred_46.pdb	v1	2_v1
100	0.405384289399254	basic_1005	ranked_99_unrelaxed_model_2_multimer_v1_pred_18.pdb	v1	2_v1
101	0.4051069238037593	basic_1005	ranked_100_unrelaxed_model_1_multimer_v1_pred_12.pdb	v1	1_v1
102	0.4042664909849309	basic_1005	ranked_101_unrelaxed_model_5_multimer_v1_pred_65.pdb	v1	5_v1
103	0.4030443983924761	basic_1005	ranked_102_unrelaxed_model_3_multimer_v1_pred_36.pdb	v1	3_v1
104	0.3931077000212865	basic_1005	ranked_103_unrelaxed_model_3_multimer_v1_pred_38.pdb	v1	3_v1
105	0.3905521363489699	basic_1005	ranked_104_unrelaxed_model_5_multimer_v1_pred_1.pdb	v1	5_v1
106	0.3886405584524588	basic_1005	ranked_105_unrelaxed_model_5_multimer_v1_pred_20.pdb	v1	5_v1
107	0.3882640527654155	basic_1005	ranked_106_unrelaxed_model_4_multimer_v1_pred_15.pdb	v1	4_v1
108	0.3837349578401466	basic_1005	ranked_107_unrelaxed_model_1_multimer_v1_pred_62.pdb	v1	1_v1
109	0.3826527330146539	basic_1005	ranked_108_unrelaxed_model_2_multimer_v1_pred_40.pdb	v1	2_v1
110	0.3819479508492936	basic_1005	ranked_109_unrelaxed_model_2_multimer_v1_pred_26.pdb	v1	2_v1
111	0.3810941131411497	basic_1005	ranked_110_unrelaxed_model_4_multimer_v1_pred_41.pdb	v1	4_v1
112	0.3801068177720826	basic_1005	ranked_111_unrelaxed_model_3_multimer_v1_pred_59.pdb	v1	3_v1
113	0.3786525588305278	basic_1005	ranked_112_unrelaxed_model_1_multimer_v1_pred_37.pdb	v1	1_v1
114	0.3752598601829212	basic_1005	ranked_113_unrelaxed_model_3_multimer_v1_pred_21.pdb	v1	3_v1
115	0.3749529073086828	basic_1005	ranked_114_unrelaxed_model_4_multimer_v1_pred_32.pdb	v1	4_v1
116	0.374165555737461	basic_1005	ranked_115_unrelaxed_model_2_multimer_v1_pred_38.pdb	v1	2_v1
117	0.3729186660419612	basic_1005	ranked_116_unrelaxed_model_1_multimer_v1_pred_43.pdb	v1	1_v1
118	0.3728347309000341	basic_1005	ranked_117_unrelaxed_model_4_multimer_v1_pred_62.pdb	v1	4_v1
119	0.3705188834984451	basic_1005	ranked_118_unrelaxed_model_5_multimer_v1_pred_32.pdb	v1	5_v1
120	0.3704350796141343	basic_1005	ranked_119_unrelaxed_model_4_multimer_v1_pred_66.pdb	v1	4_v1
121	0.3697439756024863	basic_1005	ranked_120_unrelaxed_model_2_multimer_v1_pred_9.pdb	v1	2_v1
122	0.368057270900285	basic_1005	ranked_121_unrelaxed_model_1_multimer_v1_pred_36.pdb	v1	1_v1
123	0.3677184075205344	basic_1005	ranked_122_unrelaxed_model_5_multimer_v1_pred_45.pdb	v1	5_v1
124	0.3675855280882527	basic_1005	ranked_123_unrelaxed_model_5_multimer_v1_pred_42.pdb	v1	5_v1
125	0.3672886614067314	basic_1005	ranked_124_unrelaxed_model_4_multimer_v1_pred_36.pdb	v1	4_v1
126	0.3656652483721251	basic_1005	ranked_125_unrelaxed_model_5_multimer_v1_pred_8.pdb	v1	5_v1
127	0.3653165736221139	basic_1005	ranked_126_unrelaxed_model_3_multimer_v1_pred_42.pdb	v1	3_v1
128	0.364306225757497	basic_1005	ranked_127_unrelaxed_model_5_multimer_v1_pred_64.pdb	v1	5_v1
129	0.364167285572946	basic_1005	ranked_128_unrelaxed_model_3_multimer_v1_pred_4.pdb	v1	3_v1
130	0.3626520402881711	basic_1005	ranked_129_unrelaxed_model_2_multimer_v1_pred_2.pdb	v1	2_v1
131	0.3613822758922832	basic_1005	ranked_130_unrelaxed_model_4_multimer_v1_pred_23.pdb	v1	4_v1
132	0.3613551903699968	basic_1005	ranked_131_unrelaxed_model_5_multimer_v1_pred_6.pdb	v1	5_v1
133	0.3606881092717385	basic_1005	ranked_132_unrelaxed_model_2_multimer_v1_pred_23.pdb	v1	2_v1
134	0.3593530963080503	basic_1005	ranked_133_unrelaxed_model_2_multimer_v1_pred_35.pdb	v1	2_v1
135	0.3589464974924559	basic_1005	ranked_134_unrelaxed_model_4_multimer_v1_pred_12.pdb	v1	4_v1
136	0.3588999609368517	basic_1005	ranked_135_unrelaxed_model_3_multimer_v1_pred_22.pdb	v1	3_v1
137	0.3577351292529676	basic_1005	ranked_136_unrelaxed_model_4_multimer_v1_pred_42.pdb	v1	4_v1
138	0.3577343124316171	basic_1005	ranked_137_unrelaxed_model_5_multimer_v1_pred_51.pdb	v1	5_v1
139	0.3566164435021267	basic_1005	ranked_138_unrelaxed_model_2_multimer_v1_pred_32.pdb	v1	2_v1
140	0.3554932846179427	basic_1005	ranked_139_unrelaxed_model_5_multimer_v1_pred_53.pdb	v1	5_v1
141	0.3542285228518262	basic_1005	ranked_140_unrelaxed_model_5_multimer_v1_pred_47.pdb	v1	5_v1
142	0.3532132667994759	basic_1005	ranked_141_unrelaxed_model_3_multimer_v1_pred_6.pdb	v1	3_v1
143	0.3519268434997371	basic_1005	ranked_142_unrelaxed_model_1_multimer_v1_pred_25.pdb	v1	1_v1
144	0.3517090212632221	basic_1005	ranked_143_unrelaxed_model_3_multimer_v1_pred_15.pdb	v1	3_v1
145	0.3497835922661115	basic_1005	ranked_144_unrelaxed_model_1_multimer_v1_pred_44.pdb	v1	1_v1
146	0.3497823803984305	basic_1005	ranked_145_unrelaxed_model_3_multimer_v1_pred_25.pdb	v1	3_v1
147	0.3494637531309593	basic_1005	ranked_146_unrelaxed_model_3_multimer_v1_pred_5.pdb	v1	3_v1
148	0.348797569091015	basic_1005	ranked_147_unrelaxed_model_4_multimer_v1_pred_21.pdb	v1	4_v1
149	0.3467796559648106	basic_1005	ranked_148_unrelaxed_model_4_multimer_v1_pred_35.pdb	v1	4_v1
150	0.3467250275522491	basic_1005	ranked_149_unrelaxed_model_3_multimer_v1_pred_65.pdb	v1	3_v1
151	0.3462182646255223	basic_1005	ranked_150_unrelaxed_model_1_multimer_v1_pred_60.pdb	v1	1_v1
152	0.3459068594796288	basic_1005	ranked_151_unrelaxed_model_1_multimer_v1_pred_33.pdb	v1	1_v1
153	0.3444843910915083	basic_1005	ranked_152_unrelaxed_model_5_multimer_v1_pred_50.pdb	v1	5_v1
154	0.3442943571517164	basic_1005	ranked_153_unrelaxed_model_3_multimer_v1_pred_66.pdb	v1	3_v1
155	0.3436089094255269	basic_1005	ranked_154_unrelaxed_model_3_multimer_v1_pred_2.pdb	v1	3_v1
156	0.3434099316388732	basic_1005	ranked_155_unrelaxed_model_2_multimer_v1_pred_60.pdb	v1	2_v1
157	0.3433690534149479	basic_1005	ranked_156_unrelaxed_model_4_multimer_v1_pred_13.pdb	v1	4_v1
158	0.3428038899591503	basic_1005	ranked_157_unrelaxed_model_4_multimer_v1_pred_48.pdb	v1	4_v1
159	0.342163686208462	basic_1005	ranked_158_unrelaxed_model_4_multimer_v1_pred_55.pdb	v1	4_v1
160	0.3419186914879505	basic_1005	ranked_159_unrelaxed_model_1_multimer_v1_pred_24.pdb	v1	1_v1
161	0.3413564042365292	basic_1005	ranked_160_unrelaxed_model_3_multimer_v1_pred_13.pdb	v1	3_v1
162	0.3410855959500163	basic_1005	ranked_161_unrelaxed_model_2_multimer_v1_pred_58.pdb	v1	2_v1
163	0.340896727047458	basic_1005	ranked_162_unrelaxed_model_4_multimer_v1_pred_52.pdb	v1	4_v1
164	0.3402775628109036	basic_1005	ranked_163_unrelaxed_model_2_multimer_v1_pred_45.pdb	v1	2_v1
165	0.338498863183537	basic_1005	ranked_164_unrelaxed_model_3_multimer_v1_pred_40.pdb	v1	3_v1
166	0.3383588709769278	basic_1005	ranked_165_unrelaxed_model_3_multimer_v1_pred_63.pdb	v1	3_v1
167	0.3378105059694432	basic_1005	ranked_166_unrelaxed_model_4_multimer_v1_pred_28.pdb	v1	4_v1
168	0.3374717700901692	basic_1005	ranked_167_unrelaxed_model_2_multimer_v1_pred_56.pdb	v1	2_v1
169	0.3361327608812411	basic_1005	ranked_168_unrelaxed_model_4_multimer_v1_pred_20.pdb	v1	4_v1
170	0.335654825511719	basic_1005	ranked_169_unrelaxed_model_1_multimer_v1_pred_15.pdb	v1	1_v1
171	0.3351973451402562	basic_1005	ranked_170_unrelaxed_model_3_multimer_v1_pred_32.pdb	v1	3_v1
172	0.3339556276377946	basic_1005	ranked_171_unrelaxed_model_2_multimer_v1_pred_66.pdb	v1	2_v1
173	0.3332177670809351	basic_1005	ranked_172_unrelaxed_model_1_multimer_v1_pred_57.pdb	v1	1_v1
174	0.3324556374783917	basic_1005	ranked_173_unrelaxed_model_5_multimer_v1_pred_55.pdb	v1	5_v1
175	0.3316724870835441	basic_1005	ranked_174_unrelaxed_model_4_multimer_v1_pred_7.pdb	v1	4_v1
176	0.3316393442222587	basic_1005	ranked_175_unrelaxed_model_4_multimer_v1_pred_10.pdb	v1	4_v1
177	0.3308620716775519	basic_1005	ranked_176_unrelaxed_model_4_multimer_v1_pred_4.pdb	v1	4_v1
178	0.3304784912377196	basic_1005	ranked_177_unrelaxed_model_3_multimer_v1_pred_58.pdb	v1	3_v1
179	0.3303700952750266	basic_1005	ranked_178_unrelaxed_model_5_multimer_v1_pred_29.pdb	v1	5_v1
180	0.3302621807345823	basic_1005	ranked_179_unrelaxed_model_3_multimer_v1_pred_52.pdb	v1	3_v1
181	0.3302205510081402	basic_1005	ranked_180_unrelaxed_model_3_multimer_v1_pred_34.pdb	v1	3_v1
182	0.3301601732265514	basic_1005	ranked_181_unrelaxed_model_2_multimer_v1_pred_20.pdb	v1	2_v1
183	0.3297144037412954	basic_1005	ranked_182_unrelaxed_model_5_multimer_v1_pred_54.pdb	v1	5_v1
184	0.3295016686593432	basic_1005	ranked_183_unrelaxed_model_3_multimer_v1_pred_55.pdb	v1	3_v1
185	0.3293814637344583	basic_1005	ranked_184_unrelaxed_model_5_multimer_v1_pred_7.pdb	v1	5_v1
186	0.3287933576272551	basic_1005	ranked_185_unrelaxed_model_1_multimer_v1_pred_41.pdb	v1	1_v1
187	0.328706015961046	basic_1005	ranked_186_unrelaxed_model_1_multimer_v1_pred_61.pdb	v1	1_v1
188	0.3284878635852392	basic_1005	ranked_187_unrelaxed_model_1_multimer_v1_pred_39.pdb	v1	1_v1
189	0.3281725016376313	basic_1005	ranked_188_unrelaxed_model_4_multimer_v1_pred_26.pdb	v1	4_v1
190	0.3279447112078084	basic_1005	ranked_189_unrelaxed_model_3_multimer_v1_pred_17.pdb	v1	3_v1
191	0.3278113106594443	basic_1005	ranked_190_unrelaxed_model_3_multimer_v1_pred_39.pdb	v1	3_v1
192	0.3273129616754725	basic_1005	ranked_191_unrelaxed_model_5_multimer_v1_pred_26.pdb	v1	5_v1
193	0.3271798677895857	basic_1005	ranked_192_unrelaxed_model_3_multimer_v1_pred_41.pdb	v1	3_v1
194	0.3263860703920483	basic_1005	ranked_193_unrelaxed_model_3_multimer_v1_pred_64.pdb	v1	3_v1
195	0.32511516533987	basic_1005	ranked_194_unrelaxed_model_1_multimer_v1_pred_27.pdb	v1	1_v1
196	0.3249153344511972	basic_1005	ranked_195_unrelaxed_model_2_multimer_v1_pred_62.pdb	v1	2_v1
197	0.3244778597928183	basic_1005	ranked_196_unrelaxed_model_2_multimer_v1_pred_11.pdb	v1	2_v1
198	0.3243097759130035	basic_1005	ranked_197_unrelaxed_model_5_multimer_v1_pred_18.pdb	v1	5_v1
199	0.3235244503519882	basic_1005	ranked_198_unrelaxed_model_2_multimer_v1_pred_53.pdb	v1	2_v1
200	0.3228240580941995	basic_1005	ranked_199_unrelaxed_model_3_multimer_v1_pred_29.pdb	v1	3_v1
201	0.3222918284886794	basic_1005	ranked_200_unrelaxed_model_3_multimer_v1_pred_10.pdb	v1	3_v1
202	0.3219205607253294	basic_1005	ranked_201_unrelaxed_model_5_multimer_v1_pred_34.pdb	v1	5_v1
203	0.321058211083386	basic_1005	ranked_202_unrelaxed_model_3_multimer_v1_pred_9.pdb	v1	3_v1
204	0.3198171876014883	basic_1005	ranked_203_unrelaxed_model_3_multimer_v1_pred_28.pdb	v1	3_v1
205	0.3196690338252239	basic_1005	ranked_204_unrelaxed_model_3_multimer_v1_pred_44.pdb	v1	3_v1
206	0.3187093522775716	basic_1005	ranked_205_unrelaxed_model_3_multimer_v1_pred_48.pdb	v1	3_v1
207	0.318683808855616	basic_1005	ranked_206_unrelaxed_model_4_multimer_v1_pred_9.pdb	v1	4_v1
208	0.3184033640731263	basic_1005	ranked_207_unrelaxed_model_1_multimer_v1_pred_20.pdb	v1	1_v1
209	0.3183150113737628	basic_1005	ranked_208_unrelaxed_model_3_multimer_v1_pred_18.pdb	v1	3_v1
210	0.3172832762545594	basic_1005	ranked_209_unrelaxed_model_4_multimer_v1_pred_11.pdb	v1	4_v1
211	0.3165012670893375	basic_1005	ranked_210_unrelaxed_model_3_multimer_v1_pred_43.pdb	v1	3_v1
212	0.3162901517422469	basic_1005	ranked_211_unrelaxed_model_2_multimer_v1_pred_8.pdb	v1	2_v1
213	0.3154466951042669	basic_1005	ranked_212_unrelaxed_model_1_multimer_v1_pred_17.pdb	v1	1_v1
214	0.3154141126454984	basic_1005	ranked_213_unrelaxed_model_3_multimer_v1_pred_3.pdb	v1	3_v1
215	0.3152953453939582	basic_1005	ranked_214_unrelaxed_model_5_multimer_v1_pred_14.pdb	v1	5_v1
216	0.315251406862129	basic_1005	ranked_215_unrelaxed_model_4_multimer_v1_pred_33.pdb	v1	4_v1
217	0.3151743273963935	basic_1005	ranked_216_unrelaxed_model_3_multimer_v1_pred_8.pdb	v1	3_v1
218	0.3150519838747121	basic_1005	ranked_217_unrelaxed_model_1_multimer_v1_pred_0.pdb	v1	1_v1
219	0.3142176862715259	basic_1005	ranked_218_unrelaxed_model_1_multimer_v1_pred_26.pdb	v1	1_v1
220	0.3140251540947232	basic_1005	ranked_219_unrelaxed_model_3_multimer_v1_pred_1.pdb	v1	3_v1
221	0.313678178785982	basic_1005	ranked_220_unrelaxed_model_4_multimer_v1_pred_19.pdb	v1	4_v1
222	0.3106882265665706	basic_1005	ranked_221_unrelaxed_model_3_multimer_v1_pred_60.pdb	v1	3_v1
223	0.3103903053709795	basic_1005	ranked_222_unrelaxed_model_4_multimer_v1_pred_61.pdb	v1	4_v1
224	0.310204432506138	basic_1005	ranked_223_unrelaxed_model_2_multimer_v1_pred_1.pdb	v1	2_v1
225	0.3101157873236857	basic_1005	ranked_224_unrelaxed_model_1_multimer_v1_pred_35.pdb	v1	1_v1
226	0.3100037636882312	basic_1005	ranked_225_unrelaxed_model_3_multimer_v1_pred_62.pdb	v1	3_v1
227	0.309800362685148	basic_1005	ranked_226_unrelaxed_model_3_multimer_v1_pred_0.pdb	v1	3_v1
228	0.3092942045672109	basic_1005	ranked_227_unrelaxed_model_1_multimer_v1_pred_40.pdb	v1	1_v1
229	0.3088240167571351	basic_1005	ranked_228_unrelaxed_model_1_multimer_v1_pred_6.pdb	v1	1_v1
230	0.3087390222445252	basic_1005	ranked_229_unrelaxed_model_4_multimer_v1_pred_49.pdb	v1	4_v1
231	0.3086163192610319	basic_1005	ranked_230_unrelaxed_model_3_multimer_v1_pred_24.pdb	v1	3_v1
232	0.3086089778876711	basic_1005	ranked_231_unrelaxed_model_4_multimer_v1_pred_46.pdb	v1	4_v1
233	0.306901020240909	basic_1005	ranked_232_unrelaxed_model_3_multimer_v1_pred_51.pdb	v1	3_v1
234	0.3062900519910808	basic_1005	ranked_233_unrelaxed_model_5_multimer_v1_pred_13.pdb	v1	5_v1
235	0.3059197713257709	basic_1005	ranked_234_unrelaxed_model_3_multimer_v1_pred_45.pdb	v1	3_v1
236	0.3057147490549963	basic_1005	ranked_235_unrelaxed_model_4_multimer_v1_pred_29.pdb	v1	4_v1
237	0.3043493056743941	basic_1005	ranked_236_unrelaxed_model_3_multimer_v1_pred_46.pdb	v1	3_v1
238	0.3039841640586747	basic_1005	ranked_237_unrelaxed_model_1_multimer_v1_pred_13.pdb	v1	1_v1
239	0.3038465565091169	basic_1005	ranked_238_unrelaxed_model_4_multimer_v1_pred_34.pdb	v1	4_v1
240	0.3037800593344168	basic_1005	ranked_239_unrelaxed_model_3_multimer_v1_pred_19.pdb	v1	3_v1
241	0.3036167432062977	basic_1005	ranked_240_unrelaxed_model_3_multimer_v1_pred_49.pdb	v1	3_v1
242	0.303544345460377	basic_1005	ranked_241_unrelaxed_model_2_multimer_v1_pred_7.pdb	v1	2_v1
243	0.3034042703337581	basic_1005	ranked_242_unrelaxed_model_1_multimer_v1_pred_5.pdb	v1	1_v1
244	0.3032818106764881	basic_1005	ranked_243_unrelaxed_model_3_multimer_v1_pred_37.pdb	v1	3_v1
245	0.3032811183412779	basic_1005	ranked_244_unrelaxed_model_4_multimer_v1_pred_47.pdb	v1	4_v1
246	0.3032294322967058	basic_1005	ranked_245_unrelaxed_model_2_multimer_v1_pred_59.pdb	v1	2_v1
247	0.3019461655001854	basic_1005	ranked_246_unrelaxed_model_1_multimer_v1_pred_38.pdb	v1	1_v1
248	0.3009674933821253	basic_1005	ranked_247_unrelaxed_model_5_multimer_v1_pred_16.pdb	v1	5_v1
249	0.2998671063250631	basic_1005	ranked_248_unrelaxed_model_4_multimer_v1_pred_18.pdb	v1	4_v1
250	0.2993608308955923	basic_1005	ranked_249_unrelaxed_model_3_multimer_v1_pred_53.pdb	v1	3_v1
251	0.2984653932082795	basic_1005	ranked_250_unrelaxed_model_3_multimer_v1_pred_31.pdb	v1	3_v1
252	0.2973031300684979	basic_1005	ranked_251_unrelaxed_model_1_multimer_v1_pred_34.pdb	v1	1_v1
253	0.2968482886374254	basic_1005	ranked_252_unrelaxed_model_4_multimer_v1_pred_59.pdb	v1	4_v1
254	0.2966573381022432	basic_1005	ranked_253_unrelaxed_model_3_multimer_v1_pred_16.pdb	v1	3_v1
255	0.2961796696756452	basic_1005	ranked_254_unrelaxed_model_5_multimer_v1_pred_43.pdb	v1	5_v1
256	0.2959910499494733	basic_1005	ranked_255_unrelaxed_model_3_multimer_v1_pred_56.pdb	v1	3_v1
257	0.2959557907496224	basic_1005	ranked_256_unrelaxed_model_4_multimer_v1_pred_1.pdb	v1	4_v1
258	0.2949070016633424	basic_1005	ranked_257_unrelaxed_model_2_multimer_v1_pred_51.pdb	v1	2_v1
259	0.2948023377410764	basic_1005	ranked_258_unrelaxed_model_1_multimer_v1_pred_2.pdb	v1	1_v1
260	0.2945999727931766	basic_1005	ranked_259_unrelaxed_model_5_multimer_v1_pred_39.pdb	v1	5_v1
261	0.2945594061903658	basic_1005	ranked_260_unrelaxed_model_3_multimer_v1_pred_61.pdb	v1	3_v1
262	0.2944583132147097	basic_1005	ranked_261_unrelaxed_model_3_multimer_v1_pred_50.pdb	v1	3_v1
263	0.2942946801673278	basic_1005	ranked_262_unrelaxed_model_1_multimer_v1_pred_22.pdb	v1	1_v1
264	0.2932962235737099	basic_1005	ranked_263_unrelaxed_model_1_multimer_v1_pred_51.pdb	v1	1_v1
265	0.2932441137843018	basic_1005	ranked_264_unrelaxed_model_3_multimer_v1_pred_27.pdb	v1	3_v1
266	0.2917855748429379	basic_1005	ranked_265_unrelaxed_model_1_multimer_v1_pred_1.pdb	v1	1_v1
267	0.291610174140622	basic_1005	ranked_266_unrelaxed_model_3_multimer_v2_pred_31.pdb	v2	3_v2
268	0.2914600671701658	basic_1005	ranked_267_unrelaxed_model_1_multimer_v1_pred_50.pdb	v1	1_v1
269	0.290764123490549	basic_1005	ranked_268_unrelaxed_model_4_multimer_v1_pred_24.pdb	v1	4_v1
270	0.2904984471427803	basic_1005	ranked_269_unrelaxed_model_1_multimer_v1_pred_18.pdb	v1	1_v1
271	0.2900876837753311	basic_1005	ranked_270_unrelaxed_model_1_multimer_v1_pred_11.pdb	v1	1_v1
272	0.2893460153562473	basic_1005	ranked_271_unrelaxed_model_1_multimer_v1_pred_49.pdb	v1	1_v1
273	0.2893246520964121	basic_1005	ranked_272_unrelaxed_model_3_multimer_v2_pred_1.pdb	v2	3_v2
274	0.2889629146954234	basic_1005	ranked_273_unrelaxed_model_4_multimer_v1_pred_58.pdb	v1	4_v1
275	0.2882170263142665	basic_1005	ranked_274_unrelaxed_model_3_multimer_v1_pred_33.pdb	v1	3_v1
276	0.2877790074280735	basic_1005	ranked_275_unrelaxed_model_1_multimer_v1_pred_48.pdb	v1	1_v1
277	0.2864758177195831	basic_1005	ranked_276_unrelaxed_model_4_multimer_v1_pred_22.pdb	v1	4_v1
278	0.286060155139045	basic_1005	ranked_277_unrelaxed_model_4_multimer_v1_pred_25.pdb	v1	4_v1
279	0.2839159058884885	basic_1005	ranked_278_unrelaxed_model_1_multimer_v1_pred_29.pdb	v1	1_v1
280	0.2834979075191614	basic_1005	ranked_279_unrelaxed_model_3_multimer_v2_pred_39.pdb	v2	3_v2
281	0.2830827498882673	basic_1005	ranked_280_unrelaxed_model_4_multimer_v1_pred_57.pdb	v1	4_v1
282	0.2827502813057876	basic_1005	ranked_281_unrelaxed_model_3_multimer_v1_pred_30.pdb	v1	3_v1
283	0.2807599527931983	basic_1005	ranked_282_unrelaxed_model_3_multimer_v1_pred_57.pdb	v1	3_v1
284	0.2804554582538817	basic_1005	ranked_283_unrelaxed_model_4_multimer_v1_pred_43.pdb	v1	4_v1
285	0.2791784312400901	basic_1005	ranked_284_unrelaxed_model_4_multimer_v1_pred_16.pdb	v1	4_v1
286	0.2783422669289936	basic_1005	ranked_285_unrelaxed_model_1_multimer_v1_pred_31.pdb	v1	1_v1
287	0.2780186885278412	basic_1005	ranked_286_unrelaxed_model_2_multimer_v1_pred_19.pdb	v1	2_v1
288	0.2777959292055394	basic_1005	ranked_287_unrelaxed_model_3_multimer_v2_pred_52.pdb	v2	3_v2
289	0.2777049054495312	basic_1005	ranked_288_unrelaxed_model_1_multimer_v1_pred_23.pdb	v1	1_v1
290	0.2767508048410612	basic_1005	ranked_289_unrelaxed_model_1_multimer_v1_pred_28.pdb	v1	1_v1
291	0.2750585136128624	basic_1005	ranked_290_unrelaxed_model_4_multimer_v1_pred_53.pdb	v1	4_v1
292	0.2745190386594379	basic_1005	ranked_291_unrelaxed_model_1_multimer_v1_pred_7.pdb	v1	1_v1
293	0.2741044843474727	basic_1005	ranked_292_unrelaxed_model_2_multimer_v1_pred_24.pdb	v1	2_v1
294	0.2730271804966831	basic_1005	ranked_293_unrelaxed_model_1_multimer_v1_pred_30.pdb	v1	1_v1
295	0.2722877653624117	basic_1005	ranked_294_unrelaxed_model_2_multimer_v1_pred_39.pdb	v1	2_v1
296	0.2718547967472567	basic_1005	ranked_295_unrelaxed_model_1_multimer_v1_pred_16.pdb	v1	1_v1
297	0.2709641952168865	basic_1005	ranked_296_unrelaxed_model_1_multimer_v1_pred_54.pdb	v1	1_v1
298	0.270919994186879	basic_1005	ranked_297_unrelaxed_model_1_multimer_v1_pred_4.pdb	v1	1_v1
299	0.2704706693142889	basic_1005	ranked_298_unrelaxed_model_4_multimer_v1_pred_14.pdb	v1	4_v1
300	0.2695745777122198	basic_1005	ranked_299_unrelaxed_model_2_multimer_v1_pred_14.pdb	v1	2_v1
301	0.2689968852156945	basic_1005	ranked_300_unrelaxed_model_1_multimer_v1_pred_52.pdb	v1	1_v1
302	0.2688740550969044	basic_1005	ranked_301_unrelaxed_model_5_multimer_v2_pred_61.pdb	v2	5_v2
303	0.2677667770382204	basic_1005	ranked_302_unrelaxed_model_2_multimer_v3_pred_31.pdb	v3	2_v3
304	0.2669272227510817	basic_1005	ranked_303_unrelaxed_model_1_multimer_v1_pred_14.pdb	v1	1_v1
305	0.2668323635212505	basic_1005	ranked_304_unrelaxed_model_5_multimer_v2_pred_46.pdb	v2	5_v2
306	0.2661427511200475	basic_1005	ranked_305_unrelaxed_model_3_multimer_v1_pred_11.pdb	v1	3_v1
307	0.2657887755641313	basic_1005	ranked_306_unrelaxed_model_4_multimer_v1_pred_51.pdb	v1	4_v1
308	0.2652211378746567	basic_1005	ranked_307_unrelaxed_model_2_multimer_v3_pred_2.pdb	v3	2_v3
309	0.2648845755313525	basic_1005	ranked_308_unrelaxed_model_2_multimer_v3_pred_55.pdb	v3	2_v3
310	0.2645983416689022	basic_1005	ranked_309_unrelaxed_model_1_multimer_v1_pred_8.pdb	v1	1_v1
311	0.2644266718606209	basic_1005	ranked_310_unrelaxed_model_4_multimer_v1_pred_60.pdb	v1	4_v1
312	0.2641238898893755	basic_1005	ranked_311_unrelaxed_model_4_multimer_v1_pred_5.pdb	v1	4_v1
313	0.2640767431035893	basic_1005	ranked_312_unrelaxed_model_2_multimer_v1_pred_31.pdb	v1	2_v1
314	0.2633222494079495	basic_1005	ranked_313_unrelaxed_model_2_multimer_v3_pred_17.pdb	v3	2_v3
315	0.2632220737239628	basic_1005	ranked_314_unrelaxed_model_2_multimer_v3_pred_60.pdb	v3	2_v3
316	0.2632144288424026	basic_1005	ranked_315_unrelaxed_model_2_multimer_v3_pred_32.pdb	v3	2_v3
317	0.2631467318608934	basic_1005	ranked_316_unrelaxed_model_4_multimer_v1_pred_44.pdb	v1	4_v1
318	0.2630464747937013	basic_1005	ranked_317_unrelaxed_model_2_multimer_v3_pred_27.pdb	v3	2_v3
319	0.2630323943044025	basic_1005	ranked_318_unrelaxed_model_2_multimer_v3_pred_14.pdb	v3	2_v3
320	0.2630165434085801	basic_1005	ranked_319_unrelaxed_model_2_multimer_v3_pred_56.pdb	v3	2_v3
321	0.2626833112582846	basic_1005	ranked_320_unrelaxed_model_2_multimer_v3_pred_58.pdb	v3	2_v3
322	0.2625100325534421	basic_1005	ranked_321_unrelaxed_model_2_multimer_v3_pred_18.pdb	v3	2_v3
323	0.2625051870184777	basic_1005	ranked_322_unrelaxed_model_2_multimer_v3_pred_0.pdb	v3	2_v3
324	0.2624558673461879	basic_1005	ranked_323_unrelaxed_model_2_multimer_v3_pred_13.pdb	v3	2_v3
325	0.2623902089920727	basic_1005	ranked_324_unrelaxed_model_4_multimer_v1_pred_17.pdb	v1	4_v1
326	0.2623718124091434	basic_1005	ranked_325_unrelaxed_model_2_multimer_v3_pred_29.pdb	v3	2_v3
327	0.2623119585795952	basic_1005	ranked_326_unrelaxed_model_2_multimer_v3_pred_49.pdb	v3	2_v3
328	0.2619805613735792	basic_1005	ranked_327_unrelaxed_model_2_multimer_v3_pred_25.pdb	v3	2_v3
329	0.2618954757260681	basic_1005	ranked_328_unrelaxed_model_4_multimer_v1_pred_50.pdb	v1	4_v1
330	0.2618005832297917	basic_1005	ranked_329_unrelaxed_model_2_multimer_v3_pred_28.pdb	v3	2_v3
331	0.2617863984111332	basic_1005	ranked_330_unrelaxed_model_2_multimer_v3_pred_35.pdb	v3	2_v3
332	0.2614806755280263	basic_1005	ranked_331_unrelaxed_model_2_multimer_v3_pred_65.pdb	v3	2_v3
333	0.2610292474180991	basic_1005	ranked_332_unrelaxed_model_2_multimer_v3_pred_59.pdb	v3	2_v3
334	0.2610283898711493	basic_1005	ranked_333_unrelaxed_model_3_multimer_v2_pred_8.pdb	v2	3_v2
335	0.2610213114629727	basic_1005	ranked_334_unrelaxed_model_3_multimer_v2_pred_46.pdb	v2	3_v2
336	0.2609148644618164	basic_1005	ranked_335_unrelaxed_model_2_multimer_v3_pred_3.pdb	v3	2_v3
337	0.2609012941568774	basic_1005	ranked_336_unrelaxed_model_2_multimer_v3_pred_45.pdb	v3	2_v3
338	0.2608246971575841	basic_1005	ranked_337_unrelaxed_model_2_multimer_v3_pred_10.pdb	v3	2_v3
339	0.2606709431725778	basic_1005	ranked_338_unrelaxed_model_2_multimer_v3_pred_16.pdb	v3	2_v3
340	0.2605641882183612	basic_1005	ranked_339_unrelaxed_model_2_multimer_v3_pred_1.pdb	v3	2_v3
341	0.2604666889271744	basic_1005	ranked_340_unrelaxed_model_1_multimer_v1_pred_53.pdb	v1	1_v1
342	0.260431338872839	basic_1005	ranked_341_unrelaxed_model_2_multimer_v3_pred_33.pdb	v3	2_v3
343	0.2602366211073946	basic_1005	ranked_342_unrelaxed_model_1_multimer_v1_pred_63.pdb	v1	1_v1
344	0.2600987394233115	basic_1005	ranked_343_unrelaxed_model_2_multimer_v3_pred_44.pdb	v3	2_v3
345	0.2599912977208518	basic_1005	ranked_344_unrelaxed_model_2_multimer_v3_pred_6.pdb	v3	2_v3
346	0.2599760527716107	basic_1005	ranked_345_unrelaxed_model_2_multimer_v3_pred_8.pdb	v3	2_v3
347	0.2598539009867006	basic_1005	ranked_346_unrelaxed_model_2_multimer_v3_pred_40.pdb	v3	2_v3
348	0.2597618344127506	basic_1005	ranked_347_unrelaxed_model_2_multimer_v3_pred_36.pdb	v3	2_v3
349	0.2596820570514245	basic_1005	ranked_348_unrelaxed_model_2_multimer_v3_pred_54.pdb	v3	2_v3
350	0.2594405452332274	basic_1005	ranked_349_unrelaxed_model_2_multimer_v3_pred_50.pdb	v3	2_v3
351	0.2594015808194013	basic_1005	ranked_350_unrelaxed_model_2_multimer_v3_pred_41.pdb	v3	2_v3
352	0.2593958305079908	basic_1005	ranked_351_unrelaxed_model_2_multimer_v3_pred_43.pdb	v3	2_v3
353	0.2591863286807854	basic_1005	ranked_352_unrelaxed_model_2_multimer_v3_pred_11.pdb	v3	2_v3
354	0.2591536671354904	basic_1005	ranked_353_unrelaxed_model_3_multimer_v2_pred_4.pdb	v2	3_v2
355	0.2588848904291537	basic_1005	ranked_354_unrelaxed_model_2_multimer_v3_pred_48.pdb	v3	2_v3
356	0.2588348860676219	basic_1005	ranked_355_unrelaxed_model_2_multimer_v3_pred_7.pdb	v3	2_v3
357	0.2588327892619783	basic_1005	ranked_356_unrelaxed_model_2_multimer_v3_pred_37.pdb	v3	2_v3
358	0.2587721451232376	basic_1005	ranked_357_unrelaxed_model_2_multimer_v3_pred_61.pdb	v3	2_v3
359	0.2587240850405994	basic_1005	ranked_358_unrelaxed_model_2_multimer_v3_pred_62.pdb	v3	2_v3
360	0.2585860021950021	basic_1005	ranked_359_unrelaxed_model_2_multimer_v3_pred_57.pdb	v3	2_v3
361	0.258570589448452	basic_1005	ranked_360_unrelaxed_model_5_multimer_v1_pred_12.pdb	v1	5_v1
362	0.258564627956596	basic_1005	ranked_361_unrelaxed_model_2_multimer_v1_pred_64.pdb	v1	2_v1
363	0.2585488495033852	basic_1005	ranked_362_unrelaxed_model_2_multimer_v3_pred_15.pdb	v3	2_v3
364	0.2585157995981491	basic_1005	ranked_363_unrelaxed_model_2_multimer_v3_pred_5.pdb	v3	2_v3
365	0.2584739174308115	basic_1005	ranked_364_unrelaxed_model_2_multimer_v3_pred_20.pdb	v3	2_v3
366	0.2584506700273384	basic_1005	ranked_365_unrelaxed_model_2_multimer_v3_pred_63.pdb	v3	2_v3
367	0.2583781082710116	basic_1005	ranked_366_unrelaxed_model_2_multimer_v3_pred_22.pdb	v3	2_v3
368	0.2579735981949962	basic_1005	ranked_367_unrelaxed_model_1_multimer_v2_pred_62.pdb	v2	1_v2
369	0.2579498102317052	basic_1005	ranked_368_unrelaxed_model_2_multimer_v3_pred_24.pdb	v3	2_v3
370	0.2577399683863203	basic_1005	ranked_369_unrelaxed_model_2_multimer_v3_pred_42.pdb	v3	2_v3
371	0.2576210684423291	basic_1005	ranked_370_unrelaxed_model_2_multimer_v3_pred_66.pdb	v3	2_v3
372	0.2575696090821615	basic_1005	ranked_371_unrelaxed_model_2_multimer_v3_pred_30.pdb	v3	2_v3
373	0.2575660683709869	basic_1005	ranked_372_unrelaxed_model_2_multimer_v3_pred_53.pdb	v3	2_v3
374	0.2574634478437033	basic_1005	ranked_373_unrelaxed_model_2_multimer_v3_pred_9.pdb	v3	2_v3
375	0.2574543260660912	basic_1005	ranked_374_unrelaxed_model_1_multimer_v2_pred_13.pdb	v2	1_v2
376	0.257203452060558	basic_1005	ranked_375_unrelaxed_model_2_multimer_v3_pred_23.pdb	v3	2_v3
377	0.2570538736908084	basic_1005	ranked_376_unrelaxed_model_2_multimer_v3_pred_4.pdb	v3	2_v3
378	0.2567417247604621	basic_1005	ranked_377_unrelaxed_model_2_multimer_v3_pred_52.pdb	v3	2_v3
379	0.2565732283222243	basic_1005	ranked_378_unrelaxed_model_2_multimer_v3_pred_51.pdb	v3	2_v3
380	0.2562272165794835	basic_1005	ranked_379_unrelaxed_model_2_multimer_v3_pred_34.pdb	v3	2_v3
381	0.2561727621878694	basic_1005	ranked_380_unrelaxed_model_2_multimer_v2_pred_51.pdb	v2	2_v2
382	0.2560203275456575	basic_1005	ranked_381_unrelaxed_model_5_multimer_v2_pred_40.pdb	v2	5_v2
383	0.2559098114279837	basic_1005	ranked_382_unrelaxed_model_2_multimer_v3_pred_21.pdb	v3	2_v3
384	0.2558289673047613	basic_1005	ranked_383_unrelaxed_model_5_multimer_v1_pred_31.pdb	v1	5_v1
385	0.2558132590398714	basic_1005	ranked_384_unrelaxed_model_2_multimer_v3_pred_39.pdb	v3	2_v3
386	0.2554667964244954	basic_1005	ranked_385_unrelaxed_model_5_multimer_v1_pred_46.pdb	v1	5_v1
387	0.2552825256933253	basic_1005	ranked_386_unrelaxed_model_4_multimer_v1_pred_2.pdb	v1	4_v1
388	0.2551500552916722	basic_1005	ranked_387_unrelaxed_model_2_multimer_v3_pred_38.pdb	v3	2_v3
389	0.2550031590290551	basic_1005	ranked_388_unrelaxed_model_2_multimer_v2_pred_14.pdb	v2	2_v2
390	0.2549528175191135	basic_1005	ranked_389_unrelaxed_model_1_multimer_v1_pred_9.pdb	v1	1_v1
391	0.254735403680521	basic_1005	ranked_390_unrelaxed_model_4_multimer_v3_pred_53.pdb	v3	4_v3
392	0.2546732220986522	basic_1005	ranked_391_unrelaxed_model_3_multimer_v2_pred_44.pdb	v2	3_v2
393	0.2545875532256503	basic_1005	ranked_392_unrelaxed_model_4_multimer_v3_pred_31.pdb	v3	4_v3
394	0.2544889266426526	basic_1005	ranked_393_unrelaxed_model_2_multimer_v3_pred_26.pdb	v3	2_v3
395	0.2544389109587959	basic_1005	ranked_394_unrelaxed_model_1_multimer_v3_pred_39.pdb	v3	1_v3
396	0.2537880199976547	basic_1005	ranked_395_unrelaxed_model_2_multimer_v2_pred_31.pdb	v2	2_v2
397	0.2536986856725497	basic_1005	ranked_396_unrelaxed_model_5_multimer_v2_pred_52.pdb	v2	5_v2
398	0.253589154479103	basic_1005	ranked_397_unrelaxed_model_1_multimer_v1_pred_42.pdb	v1	1_v1
399	0.2535640918001477	basic_1005	ranked_398_unrelaxed_model_2_multimer_v3_pred_46.pdb	v3	2_v3
400	0.2534148301288911	basic_1005	ranked_399_unrelaxed_model_2_multimer_v3_pred_64.pdb	v3	2_v3
401	0.2531741374712743	basic_1005	ranked_400_unrelaxed_model_2_multimer_v3_pred_19.pdb	v3	2_v3
402	0.2529928151833099	basic_1005	ranked_401_unrelaxed_model_2_multimer_v3_pred_12.pdb	v3	2_v3
403	0.2529043335060711	basic_1005	ranked_402_unrelaxed_model_2_multimer_v3_pred_47.pdb	v3	2_v3
404	0.2527126752631913	basic_1005	ranked_403_unrelaxed_model_1_multimer_v1_pred_58.pdb	v1	1_v1
405	0.2521352652137166	basic_1005	ranked_404_unrelaxed_model_4_multimer_v1_pred_6.pdb	v1	4_v1
406	0.2519796080617874	basic_1005	ranked_405_unrelaxed_model_4_multimer_v3_pred_1.pdb	v3	4_v3
407	0.251926336117649	basic_1005	ranked_406_unrelaxed_model_1_multimer_v3_pred_48.pdb	v3	1_v3
408	0.251755528330944	basic_1005	ranked_407_unrelaxed_model_4_multimer_v3_pred_61.pdb	v3	4_v3
409	0.2515255245989927	basic_1005	ranked_408_unrelaxed_model_1_multimer_v2_pred_27.pdb	v2	1_v2
410	0.2510086682071783	basic_1005	ranked_409_unrelaxed_model_4_multimer_v3_pred_41.pdb	v3	4_v3
411	0.2509270412381464	basic_1005	ranked_410_unrelaxed_model_1_multimer_v1_pred_21.pdb	v1	1_v1
412	0.250768288792395	basic_1005	ranked_411_unrelaxed_model_3_multimer_v2_pred_22.pdb	v2	3_v2
413	0.2507666942132303	basic_1005	ranked_412_unrelaxed_model_3_multimer_v2_pred_50.pdb	v2	3_v2
414	0.2506831102632457	basic_1005	ranked_413_unrelaxed_model_2_multimer_v2_pred_18.pdb	v2	2_v2
415	0.2504719388585729	basic_1005	ranked_414_unrelaxed_model_2_multimer_v2_pred_60.pdb	v2	2_v2
416	0.2504225243346895	basic_1005	ranked_415_unrelaxed_model_1_multimer_v2_pred_46.pdb	v2	1_v2
417	0.2502691363259062	basic_1005	ranked_416_unrelaxed_model_4_multimer_v3_pred_62.pdb	v3	4_v3
418	0.2501358170632333	basic_1005	ranked_417_unrelaxed_model_1_multimer_v2_pred_38.pdb	v2	1_v2
419	0.2501118621814107	basic_1005	ranked_418_unrelaxed_model_4_multimer_v3_pred_28.pdb	v3	4_v3
420	0.2500757470054294	basic_1005	ranked_419_unrelaxed_model_4_multimer_v3_pred_33.pdb	v3	4_v3
421	0.2499778589680736	basic_1005	ranked_420_unrelaxed_model_4_multimer_v3_pred_26.pdb	v3	4_v3
422	0.24975576856995	basic_1005	ranked_421_unrelaxed_model_1_multimer_v2_pred_47.pdb	v2	1_v2
423	0.2497244801113547	basic_1005	ranked_422_unrelaxed_model_4_multimer_v3_pred_16.pdb	v3	4_v3
424	0.2497170303671929	basic_1005	ranked_423_unrelaxed_model_3_multimer_v2_pred_38.pdb	v2	3_v2
425	0.2495876417505346	basic_1005	ranked_424_unrelaxed_model_2_multimer_v2_pred_63.pdb	v2	2_v2
426	0.2495597072779508	basic_1005	ranked_425_unrelaxed_model_4_multimer_v1_pred_56.pdb	v1	4_v1
427	0.2495517779584276	basic_1005	ranked_426_unrelaxed_model_2_multimer_v2_pred_43.pdb	v2	2_v2
428	0.2494782038443782	basic_1005	ranked_427_unrelaxed_model_3_multimer_v2_pred_64.pdb	v2	3_v2
429	0.2493852911348374	basic_1005	ranked_428_unrelaxed_model_4_multimer_v3_pred_43.pdb	v3	4_v3
430	0.2491893862267489	basic_1005	ranked_429_unrelaxed_model_1_multimer_v2_pred_11.pdb	v2	1_v2
431	0.248875548557465	basic_1005	ranked_430_unrelaxed_model_1_multimer_v1_pred_47.pdb	v1	1_v1
432	0.2486720365216981	basic_1005	ranked_431_unrelaxed_model_1_multimer_v2_pred_55.pdb	v2	1_v2
433	0.2483671119863415	basic_1005	ranked_432_unrelaxed_model_1_multimer_v2_pred_14.pdb	v2	1_v2
434	0.2483430195914207	basic_1005	ranked_433_unrelaxed_model_4_multimer_v3_pred_4.pdb	v3	4_v3
435	0.2482684432575843	basic_1005	ranked_434_unrelaxed_model_5_multimer_v2_pred_23.pdb	v2	5_v2
436	0.2482308150491595	basic_1005	ranked_435_unrelaxed_model_2_multimer_v2_pred_4.pdb	v2	2_v2
437	0.2480215877258689	basic_1005	ranked_436_unrelaxed_model_4_multimer_v3_pred_8.pdb	v3	4_v3
438	0.2480184093846032	basic_1005	ranked_437_unrelaxed_model_4_multimer_v3_pred_44.pdb	v3	4_v3
439	0.2476824211776156	basic_1005	ranked_438_unrelaxed_model_1_multimer_v2_pred_28.pdb	v2	1_v2
440	0.2475930293237588	basic_1005	ranked_439_unrelaxed_model_4_multimer_v1_pred_8.pdb	v1	4_v1
441	0.2475525578081931	basic_1005	ranked_440_unrelaxed_model_4_multimer_v3_pred_42.pdb	v3	4_v3
442	0.2475361123179225	basic_1005	ranked_441_unrelaxed_model_1_multimer_v2_pred_1.pdb	v2	1_v2
443	0.2475229825438434	basic_1005	ranked_442_unrelaxed_model_4_multimer_v3_pred_40.pdb	v3	4_v3
444	0.2474085093952779	basic_1005	ranked_443_unrelaxed_model_3_multimer_v2_pred_37.pdb	v2	3_v2
445	0.2473557397433592	basic_1005	ranked_444_unrelaxed_model_3_multimer_v2_pred_54.pdb	v2	3_v2
446	0.2472883142623256	basic_1005	ranked_445_unrelaxed_model_2_multimer_v2_pred_26.pdb	v2	2_v2
447	0.2472861335495809	basic_1005	ranked_446_unrelaxed_model_1_multimer_v2_pred_48.pdb	v2	1_v2
448	0.247282029434401	basic_1005	ranked_447_unrelaxed_model_1_multimer_v2_pred_24.pdb	v2	1_v2
449	0.2471646342147549	basic_1005	ranked_448_unrelaxed_model_1_multimer_v2_pred_45.pdb	v2	1_v2
450	0.2471590469840234	basic_1005	ranked_449_unrelaxed_model_3_multimer_v2_pred_29.pdb	v2	3_v2
451	0.2470347216822017	basic_1005	ranked_450_unrelaxed_model_3_multimer_v2_pred_0.pdb	v2	3_v2
452	0.2470251818484303	basic_1005	ranked_451_unrelaxed_model_2_multimer_v2_pred_52.pdb	v2	2_v2
453	0.2469535487888942	basic_1005	ranked_452_unrelaxed_model_1_multimer_v3_pred_37.pdb	v3	1_v3
454	0.2469168125910515	basic_1005	ranked_453_unrelaxed_model_4_multimer_v3_pred_10.pdb	v3	4_v3
455	0.246855689564648	basic_1005	ranked_454_unrelaxed_model_1_multimer_v1_pred_64.pdb	v1	1_v1
456	0.2468433741668193	basic_1005	ranked_455_unrelaxed_model_1_multimer_v2_pred_64.pdb	v2	1_v2
457	0.2467989016597117	basic_1005	ranked_456_unrelaxed_model_2_multimer_v2_pred_11.pdb	v2	2_v2
458	0.2467619395373067	basic_1005	ranked_457_unrelaxed_model_4_multimer_v3_pred_39.pdb	v3	4_v3
459	0.2467025763762997	basic_1005	ranked_458_unrelaxed_model_5_multimer_v2_pred_58.pdb	v2	5_v2
460	0.246656833254367	basic_1005	ranked_459_unrelaxed_model_4_multimer_v3_pred_45.pdb	v3	4_v3
461	0.2466418009163256	basic_1005	ranked_460_unrelaxed_model_3_multimer_v2_pred_65.pdb	v2	3_v2
462	0.2466019298411177	basic_1005	ranked_461_unrelaxed_model_2_multimer_v2_pred_0.pdb	v2	2_v2
463	0.2465471548536466	basic_1005	ranked_462_unrelaxed_model_4_multimer_v3_pred_13.pdb	v3	4_v3
464	0.2465283453514451	basic_1005	ranked_463_unrelaxed_model_2_multimer_v2_pred_2.pdb	v2	2_v2
465	0.2464943603706681	basic_1005	ranked_464_unrelaxed_model_4_multimer_v3_pred_0.pdb	v3	4_v3
466	0.2464520484662304	basic_1005	ranked_465_unrelaxed_model_2_multimer_v2_pred_8.pdb	v2	2_v2
467	0.2463700190321125	basic_1005	ranked_466_unrelaxed_model_1_multimer_v3_pred_8.pdb	v3	1_v3
468	0.2463525980462985	basic_1005	ranked_467_unrelaxed_model_4_multimer_v3_pred_60.pdb	v3	4_v3
469	0.2462151149108793	basic_1005	ranked_468_unrelaxed_model_4_multimer_v3_pred_51.pdb	v3	4_v3
470	0.246187995824877	basic_1005	ranked_469_unrelaxed_model_4_multimer_v3_pred_7.pdb	v3	4_v3
471	0.2460362336390963	basic_1005	ranked_470_unrelaxed_model_3_multimer_v2_pred_58.pdb	v2	3_v2
472	0.2459283010495078	basic_1005	ranked_471_unrelaxed_model_3_multimer_v2_pred_34.pdb	v2	3_v2
473	0.2458834748563536	basic_1005	ranked_472_unrelaxed_model_3_multimer_v2_pred_5.pdb	v2	3_v2
474	0.2458814709027443	basic_1005	ranked_473_unrelaxed_model_5_multimer_v2_pred_44.pdb	v2	5_v2
475	0.245830936823971	basic_1005	ranked_474_unrelaxed_model_4_multimer_v3_pred_15.pdb	v3	4_v3
476	0.2457744980900959	basic_1005	ranked_475_unrelaxed_model_4_multimer_v3_pred_14.pdb	v3	4_v3
477	0.2457201315388655	basic_1005	ranked_476_unrelaxed_model_4_multimer_v3_pred_3.pdb	v3	4_v3
478	0.245654324648792	basic_1005	ranked_477_unrelaxed_model_2_multimer_v2_pred_44.pdb	v2	2_v2
479	0.2455714434773515	basic_1005	ranked_478_unrelaxed_model_4_multimer_v1_pred_38.pdb	v1	4_v1
480	0.2455631149339757	basic_1005	ranked_479_unrelaxed_model_4_multimer_v3_pred_34.pdb	v3	4_v3
481	0.2455599102652892	basic_1005	ranked_480_unrelaxed_model_3_multimer_v2_pred_24.pdb	v2	3_v2
482	0.2454748979540239	basic_1005	ranked_481_unrelaxed_model_4_multimer_v3_pred_24.pdb	v3	4_v3
483	0.2453851910192699	basic_1005	ranked_482_unrelaxed_model_4_multimer_v3_pred_19.pdb	v3	4_v3
484	0.2452284536604478	basic_1005	ranked_483_unrelaxed_model_4_multimer_v3_pred_18.pdb	v3	4_v3
485	0.2450246892855038	basic_1005	ranked_484_unrelaxed_model_4_multimer_v3_pred_6.pdb	v3	4_v3
486	0.2450163855646897	basic_1005	ranked_485_unrelaxed_model_1_multimer_v2_pred_51.pdb	v2	1_v2
487	0.2448319465332781	basic_1005	ranked_486_unrelaxed_model_2_multimer_v2_pred_50.pdb	v2	2_v2
488	0.2447094594063534	basic_1005	ranked_487_unrelaxed_model_4_multimer_v3_pred_55.pdb	v3	4_v3
489	0.2446124364833858	basic_1005	ranked_488_unrelaxed_model_3_multimer_v2_pred_10.pdb	v2	3_v2
490	0.2445568373959362	basic_1005	ranked_489_unrelaxed_model_1_multimer_v3_pred_13.pdb	v3	1_v3
491	0.2445547378266069	basic_1005	ranked_490_unrelaxed_model_2_multimer_v2_pred_56.pdb	v2	2_v2
492	0.2444671651181014	basic_1005	ranked_491_unrelaxed_model_1_multimer_v2_pred_0.pdb	v2	1_v2
493	0.2444217582720255	basic_1005	ranked_492_unrelaxed_model_4_multimer_v3_pred_20.pdb	v3	4_v3
494	0.2444015226756449	basic_1005	ranked_493_unrelaxed_model_1_multimer_v2_pred_61.pdb	v2	1_v2
495	0.2443916620613745	basic_1005	ranked_494_unrelaxed_model_4_multimer_v3_pred_50.pdb	v3	4_v3
496	0.2443712106337724	basic_1005	ranked_495_unrelaxed_model_3_multimer_v2_pred_30.pdb	v2	3_v2
497	0.244360822335943	basic_1005	ranked_496_unrelaxed_model_3_multimer_v2_pred_45.pdb	v2	3_v2
498	0.2443453498297929	basic_1005	ranked_497_unrelaxed_model_5_multimer_v2_pred_24.pdb	v2	5_v2
499	0.2442574236814454	basic_1005	ranked_498_unrelaxed_model_5_multimer_v1_pred_40.pdb	v1	5_v1
500	0.2442258988889002	basic_1005	ranked_499_unrelaxed_model_1_multimer_v2_pred_23.pdb	v2	1_v2
501	0.2441915772416891	basic_1005	ranked_500_unrelaxed_model_4_multimer_v2_pred_6.pdb	v2	4_v2
502	0.2441910759088778	basic_1005	ranked_501_unrelaxed_model_1_multimer_v3_pred_35.pdb	v3	1_v3
503	0.2441638270130041	basic_1005	ranked_502_unrelaxed_model_1_multimer_v2_pred_54.pdb	v2	1_v2
504	0.244142349918385	basic_1005	ranked_503_unrelaxed_model_1_multimer_v3_pred_12.pdb	v3	1_v3
505	0.2440659934136182	basic_1005	ranked_504_unrelaxed_model_4_multimer_v3_pred_32.pdb	v3	4_v3
506	0.2439754669871608	basic_1005	ranked_505_unrelaxed_model_1_multimer_v1_pred_32.pdb	v1	1_v1
507	0.2438699213323197	basic_1005	ranked_506_unrelaxed_model_2_multimer_v2_pred_32.pdb	v2	2_v2
508	0.2438360329459661	basic_1005	ranked_507_unrelaxed_model_3_multimer_v2_pred_56.pdb	v2	3_v2
509	0.2437395218013577	basic_1005	ranked_508_unrelaxed_model_1_multimer_v2_pred_25.pdb	v2	1_v2
510	0.2437300285602686	basic_1005	ranked_509_unrelaxed_model_2_multimer_v2_pred_39.pdb	v2	2_v2
511	0.2435640083426175	basic_1005	ranked_510_unrelaxed_model_5_multimer_v2_pred_63.pdb	v2	5_v2
512	0.2434812748880466	basic_1005	ranked_511_unrelaxed_model_4_multimer_v3_pred_11.pdb	v3	4_v3
513	0.2434674852686159	basic_1005	ranked_512_unrelaxed_model_1_multimer_v3_pred_25.pdb	v3	1_v3
514	0.2434465219223964	basic_1005	ranked_513_unrelaxed_model_3_multimer_v2_pred_17.pdb	v2	3_v2
515	0.2434244043432255	basic_1005	ranked_514_unrelaxed_model_1_multimer_v2_pred_17.pdb	v2	1_v2
516	0.2434196834897519	basic_1005	ranked_515_unrelaxed_model_1_multimer_v3_pred_23.pdb	v3	1_v3
517	0.2433986994410229	basic_1005	ranked_516_unrelaxed_model_4_multimer_v3_pred_17.pdb	v3	4_v3
518	0.2433053324075563	basic_1005	ranked_517_unrelaxed_model_3_multimer_v2_pred_21.pdb	v2	3_v2
519	0.243229181844455	basic_1005	ranked_518_unrelaxed_model_4_multimer_v3_pred_27.pdb	v3	4_v3
520	0.2432267708706246	basic_1005	ranked_519_unrelaxed_model_1_multimer_v2_pred_58.pdb	v2	1_v2
521	0.2432221617248673	basic_1005	ranked_520_unrelaxed_model_4_multimer_v3_pred_23.pdb	v3	4_v3
522	0.243209973470863	basic_1005	ranked_521_unrelaxed_model_2_multimer_v2_pred_62.pdb	v2	2_v2
523	0.2431978826346827	basic_1005	ranked_522_unrelaxed_model_2_multimer_v2_pred_59.pdb	v2	2_v2
524	0.2431572613688151	basic_1005	ranked_523_unrelaxed_model_1_multimer_v2_pred_29.pdb	v2	1_v2
525	0.243122276074358	basic_1005	ranked_524_unrelaxed_model_4_multimer_v3_pred_12.pdb	v3	4_v3
526	0.243089377668502	basic_1005	ranked_525_unrelaxed_model_4_multimer_v3_pred_46.pdb	v3	4_v3
527	0.2430652132663429	basic_1005	ranked_526_unrelaxed_model_2_multimer_v2_pred_13.pdb	v2	2_v2
528	0.2430497143732224	basic_1005	ranked_527_unrelaxed_model_4_multimer_v3_pred_29.pdb	v3	4_v3
529	0.2430048458158395	basic_1005	ranked_528_unrelaxed_model_3_multimer_v2_pred_7.pdb	v2	3_v2
530	0.2429742457888745	basic_1005	ranked_529_unrelaxed_model_1_multimer_v2_pred_52.pdb	v2	1_v2
531	0.2429381086156323	basic_1005	ranked_530_unrelaxed_model_3_multimer_v2_pred_66.pdb	v2	3_v2
532	0.2428682162218197	basic_1005	ranked_531_unrelaxed_model_4_multimer_v3_pred_9.pdb	v3	4_v3
533	0.2427374125934799	basic_1005	ranked_532_unrelaxed_model_4_multimer_v3_pred_65.pdb	v3	4_v3
534	0.2426664670824692	basic_1005	ranked_533_unrelaxed_model_4_multimer_v3_pred_36.pdb	v3	4_v3
535	0.2426093875902411	basic_1005	ranked_534_unrelaxed_model_2_multimer_v2_pred_33.pdb	v2	2_v2
536	0.2426007358232257	basic_1005	ranked_535_unrelaxed_model_3_multimer_v2_pred_61.pdb	v2	3_v2
537	0.2425816877176483	basic_1005	ranked_536_unrelaxed_model_5_multimer_v1_pred_30.pdb	v1	5_v1
538	0.242557690872842	basic_1005	ranked_537_unrelaxed_model_3_multimer_v2_pred_9.pdb	v2	3_v2
539	0.2424774411616098	basic_1005	ranked_538_unrelaxed_model_4_multimer_v3_pred_52.pdb	v3	4_v3
540	0.2424490501405216	basic_1005	ranked_539_unrelaxed_model_4_multimer_v3_pred_54.pdb	v3	4_v3
541	0.2423708100186916	basic_1005	ranked_540_unrelaxed_model_1_multimer_v3_pred_49.pdb	v3	1_v3
542	0.2423697564195994	basic_1005	ranked_541_unrelaxed_model_3_multimer_v2_pred_15.pdb	v2	3_v2
543	0.2422970393324419	basic_1005	ranked_542_unrelaxed_model_1_multimer_v3_pred_42.pdb	v3	1_v3
544	0.2421933269108564	basic_1005	ranked_543_unrelaxed_model_4_multimer_v3_pred_63.pdb	v3	4_v3
545	0.2421280503874123	basic_1005	ranked_544_unrelaxed_model_4_multimer_v3_pred_2.pdb	v3	4_v3
546	0.2421180561044039	basic_1005	ranked_545_unrelaxed_model_1_multimer_v2_pred_49.pdb	v2	1_v2
547	0.2420831811783052	basic_1005	ranked_546_unrelaxed_model_4_multimer_v3_pred_5.pdb	v3	4_v3
548	0.2420388164542489	basic_1005	ranked_547_unrelaxed_model_1_multimer_v2_pred_59.pdb	v2	1_v2
549	0.2419636475104221	basic_1005	ranked_548_unrelaxed_model_4_multimer_v3_pred_49.pdb	v3	4_v3
550	0.2419336764780781	basic_1005	ranked_549_unrelaxed_model_5_multimer_v2_pred_4.pdb	v2	5_v2
551	0.2419282714151064	basic_1005	ranked_550_unrelaxed_model_1_multimer_v3_pred_55.pdb	v3	1_v3
552	0.2419072508097534	basic_1005	ranked_551_unrelaxed_model_5_multimer_v2_pred_64.pdb	v2	5_v2
553	0.2418781867083294	basic_1005	ranked_552_unrelaxed_model_2_multimer_v2_pred_36.pdb	v2	2_v2
554	0.2418556584259465	basic_1005	ranked_553_unrelaxed_model_1_multimer_v3_pred_7.pdb	v3	1_v3
555	0.2418440701941194	basic_1005	ranked_554_unrelaxed_model_1_multimer_v2_pred_26.pdb	v2	1_v2
556	0.2418323745465195	basic_1005	ranked_555_unrelaxed_model_3_multimer_v2_pred_12.pdb	v2	3_v2
557	0.2418103373126085	basic_1005	ranked_556_unrelaxed_model_5_multimer_v2_pred_15.pdb	v2	5_v2
558	0.2418100722099299	basic_1005	ranked_557_unrelaxed_model_3_multimer_v2_pred_27.pdb	v2	3_v2
559	0.2417988996397611	basic_1005	ranked_558_unrelaxed_model_1_multimer_v3_pred_27.pdb	v3	1_v3
560	0.2417859645870348	basic_1005	ranked_559_unrelaxed_model_1_multimer_v3_pred_41.pdb	v3	1_v3
561	0.2417767938392997	basic_1005	ranked_560_unrelaxed_model_1_multimer_v3_pred_21.pdb	v3	1_v3
562	0.2417706130159463	basic_1005	ranked_561_unrelaxed_model_5_multimer_v2_pred_51.pdb	v2	5_v2
563	0.2417611480445776	basic_1005	ranked_562_unrelaxed_model_1_multimer_v3_pred_51.pdb	v3	1_v3
564	0.241749286771231	basic_1005	ranked_563_unrelaxed_model_5_multimer_v2_pred_54.pdb	v2	5_v2
565	0.2417407872210258	basic_1005	ranked_564_unrelaxed_model_1_multimer_v3_pred_18.pdb	v3	1_v3
566	0.2417162140769379	basic_1005	ranked_565_unrelaxed_model_4_multimer_v3_pred_56.pdb	v3	4_v3
567	0.2417003172104681	basic_1005	ranked_566_unrelaxed_model_1_multimer_v2_pred_33.pdb	v2	1_v2
568	0.2416743454097799	basic_1005	ranked_567_unrelaxed_model_4_multimer_v3_pred_35.pdb	v3	4_v3
569	0.2416300597021106	basic_1005	ranked_568_unrelaxed_model_4_multimer_v3_pred_66.pdb	v3	4_v3
570	0.2416272236927798	basic_1005	ranked_569_unrelaxed_model_1_multimer_v3_pred_1.pdb	v3	1_v3
571	0.2415915983362339	basic_1005	ranked_570_unrelaxed_model_1_multimer_v3_pred_58.pdb	v3	1_v3
572	0.2415859442115628	basic_1005	ranked_571_unrelaxed_model_4_multimer_v3_pred_37.pdb	v3	4_v3
573	0.2415695414166136	basic_1005	ranked_572_unrelaxed_model_4_multimer_v3_pred_25.pdb	v3	4_v3
574	0.2415628695597072	basic_1005	ranked_573_unrelaxed_model_5_multimer_v2_pred_35.pdb	v2	5_v2
575	0.2414855870603001	basic_1005	ranked_574_unrelaxed_model_4_multimer_v3_pred_47.pdb	v3	4_v3
576	0.2414546532070595	basic_1005	ranked_575_unrelaxed_model_3_multimer_v2_pred_60.pdb	v2	3_v2
577	0.2414441003426512	basic_1005	ranked_576_unrelaxed_model_5_multimer_v2_pred_47.pdb	v2	5_v2
578	0.2414165002802661	basic_1005	ranked_577_unrelaxed_model_1_multimer_v3_pred_54.pdb	v3	1_v3
579	0.2414117686988503	basic_1005	ranked_578_unrelaxed_model_1_multimer_v3_pred_44.pdb	v3	1_v3
580	0.2414107058427443	basic_1005	ranked_579_unrelaxed_model_1_multimer_v3_pred_34.pdb	v3	1_v3
581	0.2413857317895316	basic_1005	ranked_580_unrelaxed_model_5_multimer_v2_pred_43.pdb	v2	5_v2
582	0.2413509379432645	basic_1005	ranked_581_unrelaxed_model_3_multimer_v2_pred_63.pdb	v2	3_v2
583	0.2412946168605989	basic_1005	ranked_582_unrelaxed_model_1_multimer_v3_pred_14.pdb	v3	1_v3
584	0.2412875687217239	basic_1005	ranked_583_unrelaxed_model_5_multimer_v2_pred_50.pdb	v2	5_v2
585	0.2412677736285791	basic_1005	ranked_584_unrelaxed_model_4_multimer_v3_pred_48.pdb	v3	4_v3
586	0.2412028874943849	basic_1005	ranked_585_unrelaxed_model_5_multimer_v2_pred_21.pdb	v2	5_v2
587	0.241156655992249	basic_1005	ranked_586_unrelaxed_model_1_multimer_v3_pred_43.pdb	v3	1_v3
588	0.2411348272197117	basic_1005	ranked_587_unrelaxed_model_1_multimer_v2_pred_7.pdb	v2	1_v2
589	0.2411319717475335	basic_1005	ranked_588_unrelaxed_model_2_multimer_v2_pred_41.pdb	v2	2_v2
590	0.241111736654096	basic_1005	ranked_589_unrelaxed_model_1_multimer_v3_pred_31.pdb	v3	1_v3
591	0.2411025081356771	basic_1005	ranked_590_unrelaxed_model_4_multimer_v3_pred_59.pdb	v3	4_v3
592	0.2410865112679124	basic_1005	ranked_591_unrelaxed_model_4_multimer_v3_pred_38.pdb	v3	4_v3
593	0.2410499012121256	basic_1005	ranked_592_unrelaxed_model_3_multimer_v2_pred_53.pdb	v2	3_v2
594	0.2410056026283129	basic_1005	ranked_593_unrelaxed_model_5_multimer_v2_pred_22.pdb	v2	5_v2
595	0.2409866406629532	basic_1005	ranked_594_unrelaxed_model_5_multimer_v2_pred_17.pdb	v2	5_v2
596	0.2408227540496419	basic_1005	ranked_595_unrelaxed_model_3_multimer_v2_pred_19.pdb	v2	3_v2
597	0.2408178645689967	basic_1005	ranked_596_unrelaxed_model_2_multimer_v2_pred_7.pdb	v2	2_v2
598	0.2408116646776331	basic_1005	ranked_597_unrelaxed_model_5_multimer_v2_pred_13.pdb	v2	5_v2
599	0.2407978561111957	basic_1005	ranked_598_unrelaxed_model_1_multimer_v3_pred_65.pdb	v3	1_v3
600	0.2407967242364212	basic_1005	ranked_599_unrelaxed_model_3_multimer_v2_pred_36.pdb	v2	3_v2
601	0.2407645465054713	basic_1005	ranked_600_unrelaxed_model_1_multimer_v3_pred_36.pdb	v3	1_v3
602	0.2407457676121255	basic_1005	ranked_601_unrelaxed_model_1_multimer_v3_pred_61.pdb	v3	1_v3
603	0.240740744766076	basic_1005	ranked_602_unrelaxed_model_5_multimer_v2_pred_10.pdb	v2	5_v2
604	0.2406753722001988	basic_1005	ranked_603_unrelaxed_model_1_multimer_v3_pred_32.pdb	v3	1_v3
605	0.2405653878396064	basic_1005	ranked_604_unrelaxed_model_2_multimer_v2_pred_24.pdb	v2	2_v2
606	0.2405450739929065	basic_1005	ranked_605_unrelaxed_model_1_multimer_v3_pred_2.pdb	v3	1_v3
607	0.2405392692073746	basic_1005	ranked_606_unrelaxed_model_3_multimer_v2_pred_47.pdb	v2	3_v2
608	0.2405160450790288	basic_1005	ranked_607_unrelaxed_model_1_multimer_v2_pred_65.pdb	v2	1_v2
609	0.2403727913350405	basic_1005	ranked_608_unrelaxed_model_4_multimer_v1_pred_64.pdb	v1	4_v1
610	0.2402647370930972	basic_1005	ranked_609_unrelaxed_model_1_multimer_v3_pred_22.pdb	v3	1_v3
611	0.2400969927941513	basic_1005	ranked_610_unrelaxed_model_1_multimer_v3_pred_47.pdb	v3	1_v3
612	0.2399963126061087	basic_1005	ranked_611_unrelaxed_model_2_multimer_v2_pred_65.pdb	v2	2_v2
613	0.2399893543454246	basic_1005	ranked_612_unrelaxed_model_1_multimer_v3_pred_59.pdb	v3	1_v3
614	0.23996567461295	basic_1005	ranked_613_unrelaxed_model_4_multimer_v3_pred_30.pdb	v3	4_v3
615	0.2399417055157587	basic_1005	ranked_614_unrelaxed_model_1_multimer_v2_pred_34.pdb	v2	1_v2
616	0.2399186718547687	basic_1005	ranked_615_unrelaxed_model_5_multimer_v2_pred_56.pdb	v2	5_v2
617	0.2397374418011601	basic_1005	ranked_616_unrelaxed_model_5_multimer_v2_pred_20.pdb	v2	5_v2
618	0.2397154881241779	basic_1005	ranked_617_unrelaxed_model_2_multimer_v2_pred_12.pdb	v2	2_v2
619	0.2396738382790934	basic_1005	ranked_618_unrelaxed_model_2_multimer_v2_pred_57.pdb	v2	2_v2
620	0.2396228130182249	basic_1005	ranked_619_unrelaxed_model_2_multimer_v2_pred_55.pdb	v2	2_v2
621	0.2395235810786483	basic_1005	ranked_620_unrelaxed_model_1_multimer_v3_pred_3.pdb	v3	1_v3
622	0.239487977937984	basic_1005	ranked_621_unrelaxed_model_5_multimer_v2_pred_48.pdb	v2	5_v2
623	0.2394616529331955	basic_1005	ranked_622_unrelaxed_model_3_multimer_v2_pred_43.pdb	v2	3_v2
624	0.2394575062859984	basic_1005	ranked_623_unrelaxed_model_1_multimer_v3_pred_15.pdb	v3	1_v3
625	0.2393946359477467	basic_1005	ranked_624_unrelaxed_model_1_multimer_v3_pred_28.pdb	v3	1_v3
626	0.2393695151966177	basic_1005	ranked_625_unrelaxed_model_2_multimer_v2_pred_54.pdb	v2	2_v2
627	0.2393472145050967	basic_1005	ranked_626_unrelaxed_model_5_multimer_v2_pred_28.pdb	v2	5_v2
628	0.239322574934118	basic_1005	ranked_627_unrelaxed_model_5_multimer_v2_pred_26.pdb	v2	5_v2
629	0.2393196245890934	basic_1005	ranked_628_unrelaxed_model_1_multimer_v3_pred_9.pdb	v3	1_v3
630	0.2392968184510589	basic_1005	ranked_629_unrelaxed_model_5_multimer_v2_pred_37.pdb	v2	5_v2
631	0.2391808905521688	basic_1005	ranked_630_unrelaxed_model_3_multimer_v2_pred_2.pdb	v2	3_v2
632	0.2391698495240141	basic_1005	ranked_631_unrelaxed_model_5_multimer_v2_pred_19.pdb	v2	5_v2
633	0.2391689296851102	basic_1005	ranked_632_unrelaxed_model_5_multimer_v2_pred_33.pdb	v2	5_v2
634	0.2391681898573181	basic_1005	ranked_633_unrelaxed_model_5_multimer_v2_pred_60.pdb	v2	5_v2
635	0.23915492819745	basic_1005	ranked_634_unrelaxed_model_5_multimer_v2_pred_11.pdb	v2	5_v2
636	0.2391251148732693	basic_1005	ranked_635_unrelaxed_model_2_multimer_v2_pred_16.pdb	v2	2_v2
637	0.2391113016474747	basic_1005	ranked_636_unrelaxed_model_4_multimer_v3_pred_58.pdb	v3	4_v3
638	0.2390925039027525	basic_1005	ranked_637_unrelaxed_model_3_multimer_v2_pred_3.pdb	v2	3_v2
639	0.2390825832190749	basic_1005	ranked_638_unrelaxed_model_3_multimer_v2_pred_41.pdb	v2	3_v2
640	0.2390565858975809	basic_1005	ranked_639_unrelaxed_model_3_multimer_v2_pred_26.pdb	v2	3_v2
641	0.2390547193360299	basic_1005	ranked_640_unrelaxed_model_4_multimer_v3_pred_21.pdb	v3	4_v3
642	0.2390402659314185	basic_1005	ranked_641_unrelaxed_model_1_multimer_v3_pred_10.pdb	v3	1_v3
643	0.239034899089321	basic_1005	ranked_642_unrelaxed_model_3_multimer_v2_pred_28.pdb	v2	3_v2
644	0.2390296668543421	basic_1005	ranked_643_unrelaxed_model_1_multimer_v3_pred_60.pdb	v3	1_v3
645	0.2390070265988946	basic_1005	ranked_644_unrelaxed_model_1_multimer_v3_pred_17.pdb	v3	1_v3
646	0.2389821577028721	basic_1005	ranked_645_unrelaxed_model_1_multimer_v2_pred_2.pdb	v2	1_v2
647	0.2389726644235492	basic_1005	ranked_646_unrelaxed_model_5_multimer_v2_pred_49.pdb	v2	5_v2
648	0.2389345298769536	basic_1005	ranked_647_unrelaxed_model_4_multimer_v3_pred_64.pdb	v3	4_v3
649	0.2389175879699452	basic_1005	ranked_648_unrelaxed_model_1_multimer_v3_pred_20.pdb	v3	1_v3
650	0.2388242065149995	basic_1005	ranked_649_unrelaxed_model_3_multimer_v2_pred_33.pdb	v2	3_v2
651	0.2387965493251418	basic_1005	ranked_650_unrelaxed_model_5_multimer_v2_pred_57.pdb	v2	5_v2
652	0.2387661428242816	basic_1005	ranked_651_unrelaxed_model_4_multimer_v3_pred_22.pdb	v3	4_v3
653	0.2387607384321235	basic_1005	ranked_652_unrelaxed_model_1_multimer_v3_pred_53.pdb	v3	1_v3
654	0.2387594087624847	basic_1005	ranked_653_unrelaxed_model_2_multimer_v2_pred_9.pdb	v2	2_v2
655	0.2387349083666489	basic_1005	ranked_654_unrelaxed_model_2_multimer_v2_pred_10.pdb	v2	2_v2
656	0.2386079791823911	basic_1005	ranked_655_unrelaxed_model_5_multimer_v2_pred_45.pdb	v2	5_v2
657	0.2386070684455064	basic_1005	ranked_656_unrelaxed_model_1_multimer_v3_pred_57.pdb	v3	1_v3
658	0.2385426381467199	basic_1005	ranked_657_unrelaxed_model_1_multimer_v2_pred_15.pdb	v2	1_v2
659	0.238540848217964	basic_1005	ranked_658_unrelaxed_model_3_multimer_v2_pred_11.pdb	v2	3_v2
660	0.2384964190834479	basic_1005	ranked_659_unrelaxed_model_2_multimer_v2_pred_1.pdb	v2	2_v2
661	0.238456708736968	basic_1005	ranked_660_unrelaxed_model_1_multimer_v3_pred_29.pdb	v3	1_v3
662	0.2384541732810386	basic_1005	ranked_661_unrelaxed_model_5_multimer_v2_pred_29.pdb	v2	5_v2
663	0.2384221474973877	basic_1005	ranked_662_unrelaxed_model_5_multimer_v2_pred_34.pdb	v2	5_v2
664	0.2384193427125251	basic_1005	ranked_663_unrelaxed_model_5_multimer_v2_pred_38.pdb	v2	5_v2
665	0.2383670797467532	basic_1005	ranked_664_unrelaxed_model_1_multimer_v3_pred_66.pdb	v3	1_v3
666	0.2383038406323334	basic_1005	ranked_665_unrelaxed_model_1_multimer_v3_pred_46.pdb	v3	1_v3
667	0.2383030474957386	basic_1005	ranked_666_unrelaxed_model_1_multimer_v3_pred_5.pdb	v3	1_v3
668	0.2382712294347206	basic_1005	ranked_667_unrelaxed_model_2_multimer_v2_pred_42.pdb	v2	2_v2
669	0.2382698512067999	basic_1005	ranked_668_unrelaxed_model_3_multimer_v2_pred_49.pdb	v2	3_v2
670	0.238262067646777	basic_1005	ranked_669_unrelaxed_model_5_multimer_v2_pred_0.pdb	v2	5_v2
671	0.2382237643732738	basic_1005	ranked_670_unrelaxed_model_3_multimer_v2_pred_55.pdb	v2	3_v2
672	0.2382179210378715	basic_1005	ranked_671_unrelaxed_model_2_multimer_v2_pred_45.pdb	v2	2_v2
673	0.2381914045064219	basic_1005	ranked_672_unrelaxed_model_1_multimer_v2_pred_31.pdb	v2	1_v2
674	0.2381685121496422	basic_1005	ranked_673_unrelaxed_model_1_multimer_v3_pred_62.pdb	v3	1_v3
675	0.2381127481369731	basic_1005	ranked_674_unrelaxed_model_3_multimer_v2_pred_13.pdb	v2	3_v2
676	0.2380803954320151	basic_1005	ranked_675_unrelaxed_model_3_multimer_v2_pred_25.pdb	v2	3_v2
677	0.2380696083646934	basic_1005	ranked_676_unrelaxed_model_2_multimer_v2_pred_29.pdb	v2	2_v2
678	0.2380695993581829	basic_1005	ranked_677_unrelaxed_model_2_multimer_v2_pred_40.pdb	v2	2_v2
679	0.2380600939329149	basic_1005	ranked_678_unrelaxed_model_1_multimer_v2_pred_20.pdb	v2	1_v2
680	0.2380333575180763	basic_1005	ranked_679_unrelaxed_model_4_multimer_v2_pred_53.pdb	v2	4_v2
681	0.2379790583234877	basic_1005	ranked_680_unrelaxed_model_1_multimer_v3_pred_11.pdb	v3	1_v3
682	0.2379521740347968	basic_1005	ranked_681_unrelaxed_model_5_multimer_v2_pred_12.pdb	v2	5_v2
683	0.2379453410733764	basic_1005	ranked_682_unrelaxed_model_1_multimer_v2_pred_16.pdb	v2	1_v2
684	0.2379098029480507	basic_1005	ranked_683_unrelaxed_model_3_multimer_v2_pred_35.pdb	v2	3_v2
685	0.237872109734846	basic_1005	ranked_684_unrelaxed_model_4_multimer_v2_pred_26.pdb	v2	4_v2
686	0.2378619788598815	basic_1005	ranked_685_unrelaxed_model_5_multimer_v2_pred_55.pdb	v2	5_v2
687	0.2378546684435923	basic_1005	ranked_686_unrelaxed_model_1_multimer_v3_pred_0.pdb	v3	1_v3
688	0.2378024759335927	basic_1005	ranked_687_unrelaxed_model_2_multimer_v2_pred_5.pdb	v2	2_v2
689	0.2377955970630141	basic_1005	ranked_688_unrelaxed_model_1_multimer_v2_pred_19.pdb	v2	1_v2
690	0.2377634132399712	basic_1005	ranked_689_unrelaxed_model_1_multimer_v3_pred_26.pdb	v3	1_v3
691	0.2377212951036212	basic_1005	ranked_690_unrelaxed_model_5_multimer_v2_pred_31.pdb	v2	5_v2
692	0.2377049866657284	basic_1005	ranked_691_unrelaxed_model_1_multimer_v3_pred_6.pdb	v3	1_v3
693	0.237653601594871	basic_1005	ranked_692_unrelaxed_model_5_multimer_v2_pred_62.pdb	v2	5_v2
694	0.2376343348604274	basic_1005	ranked_693_unrelaxed_model_1_multimer_v3_pred_4.pdb	v3	1_v3
695	0.2376274645081459	basic_1005	ranked_694_unrelaxed_model_2_multimer_v2_pred_25.pdb	v2	2_v2
696	0.2375809909321625	basic_1005	ranked_695_unrelaxed_model_5_multimer_v2_pred_3.pdb	v2	5_v2
697	0.2375509383339696	basic_1005	ranked_696_unrelaxed_model_2_multimer_v2_pred_21.pdb	v2	2_v2
698	0.2374660316406041	basic_1005	ranked_697_unrelaxed_model_3_multimer_v2_pred_62.pdb	v2	3_v2
699	0.2373975220109475	basic_1005	ranked_698_unrelaxed_model_4_multimer_v2_pred_42.pdb	v2	4_v2
700	0.2373746995283324	basic_1005	ranked_699_unrelaxed_model_1_multimer_v2_pred_56.pdb	v2	1_v2
701	0.2373625570496578	basic_1005	ranked_700_unrelaxed_model_5_multimer_v2_pred_6.pdb	v2	5_v2
702	0.2373213349676608	basic_1005	ranked_701_unrelaxed_model_5_multimer_v2_pred_66.pdb	v2	5_v2
703	0.2372835948816113	basic_1005	ranked_702_unrelaxed_model_1_multimer_v2_pred_40.pdb	v2	1_v2
704	0.2372778127725673	basic_1005	ranked_703_unrelaxed_model_4_multimer_v2_pred_13.pdb	v2	4_v2
705	0.2372720081483616	basic_1005	ranked_704_unrelaxed_model_2_multimer_v2_pred_28.pdb	v2	2_v2
706	0.2372074650783189	basic_1005	ranked_705_unrelaxed_model_5_multimer_v2_pred_18.pdb	v2	5_v2
707	0.2371382169178247	basic_1005	ranked_706_unrelaxed_model_1_multimer_v3_pred_38.pdb	v3	1_v3
708	0.2371307868592496	basic_1005	ranked_707_unrelaxed_model_2_multimer_v2_pred_34.pdb	v2	2_v2
709	0.2371207799207691	basic_1005	ranked_708_unrelaxed_model_2_multimer_v2_pred_22.pdb	v2	2_v2
710	0.2371128454175025	basic_1005	ranked_709_unrelaxed_model_5_multimer_v2_pred_1.pdb	v2	5_v2
711	0.2370584531564569	basic_1005	ranked_710_unrelaxed_model_1_multimer_v3_pred_45.pdb	v3	1_v3
712	0.2370434294322085	basic_1005	ranked_711_unrelaxed_model_1_multimer_v2_pred_57.pdb	v2	1_v2
713	0.2369957483399542	basic_1005	ranked_712_unrelaxed_model_1_multimer_v3_pred_64.pdb	v3	1_v3
714	0.2369613892085182	basic_1005	ranked_713_unrelaxed_model_5_multimer_v2_pred_53.pdb	v2	5_v2
715	0.2369391771470687	basic_1005	ranked_714_unrelaxed_model_5_multimer_v2_pred_41.pdb	v2	5_v2
716	0.2369184666556828	basic_1005	ranked_715_unrelaxed_model_1_multimer_v3_pred_19.pdb	v3	1_v3
717	0.2368910194045191	basic_1005	ranked_716_unrelaxed_model_5_multimer_v2_pred_42.pdb	v2	5_v2
718	0.236877591420518	basic_1005	ranked_717_unrelaxed_model_1_multimer_v2_pred_41.pdb	v2	1_v2
719	0.2368753226720442	basic_1005	ranked_718_unrelaxed_model_2_multimer_v2_pred_53.pdb	v2	2_v2
720	0.2368132856631508	basic_1005	ranked_719_unrelaxed_model_1_multimer_v2_pred_39.pdb	v2	1_v2
721	0.2367623084617097	basic_1005	ranked_720_unrelaxed_model_4_multimer_v2_pred_27.pdb	v2	4_v2
722	0.2366786021672465	basic_1005	ranked_721_unrelaxed_model_5_multimer_v2_pred_16.pdb	v2	5_v2
723	0.2366072976231998	basic_1005	ranked_722_unrelaxed_model_1_multimer_v2_pred_37.pdb	v2	1_v2
724	0.2365771401352074	basic_1005	ranked_723_unrelaxed_model_5_multimer_v2_pred_32.pdb	v2	5_v2
725	0.2365437290402596	basic_1005	ranked_724_unrelaxed_model_5_multimer_v3_pred_62.pdb	v3	5_v3
726	0.2365382645934128	basic_1005	ranked_725_unrelaxed_model_4_multimer_v2_pred_11.pdb	v2	4_v2
727	0.2364264056476357	basic_1005	ranked_726_unrelaxed_model_3_multimer_v2_pred_16.pdb	v2	3_v2
728	0.2363900054688932	basic_1005	ranked_727_unrelaxed_model_1_multimer_v3_pred_50.pdb	v3	1_v3
729	0.2363821911980783	basic_1005	ranked_728_unrelaxed_model_1_multimer_v2_pred_42.pdb	v2	1_v2
730	0.2362930803055116	basic_1005	ranked_729_unrelaxed_model_5_multimer_v3_pred_29.pdb	v3	5_v3
731	0.2362061592468136	basic_1005	ranked_730_unrelaxed_model_4_multimer_v3_pred_57.pdb	v3	4_v3
732	0.2361998604878218	basic_1005	ranked_731_unrelaxed_model_3_multimer_v2_pred_18.pdb	v2	3_v2
733	0.236180676915462	basic_1005	ranked_732_unrelaxed_model_2_multimer_v2_pred_37.pdb	v2	2_v2
734	0.2361379173032153	basic_1005	ranked_733_unrelaxed_model_3_multimer_v2_pred_6.pdb	v2	3_v2
735	0.2361310181207465	basic_1005	ranked_734_unrelaxed_model_1_multimer_v3_pred_30.pdb	v3	1_v3
736	0.2361224255593375	basic_1005	ranked_735_unrelaxed_model_2_multimer_v2_pred_23.pdb	v2	2_v2
737	0.2360531663800322	basic_1005	ranked_736_unrelaxed_model_4_multimer_v2_pred_34.pdb	v2	4_v2
738	0.2360249045044758	basic_1005	ranked_737_unrelaxed_model_2_multimer_v2_pred_6.pdb	v2	2_v2
739	0.2359368791189911	basic_1005	ranked_738_unrelaxed_model_3_multimer_v3_pred_7.pdb	v3	3_v3
740	0.2358798026451909	basic_1005	ranked_739_unrelaxed_model_3_multimer_v2_pred_48.pdb	v2	3_v2
741	0.2358624844689492	basic_1005	ranked_740_unrelaxed_model_3_multimer_v2_pred_20.pdb	v2	3_v2
742	0.2358338635411709	basic_1005	ranked_741_unrelaxed_model_1_multimer_v3_pred_40.pdb	v3	1_v3
743	0.2357199604617265	basic_1005	ranked_742_unrelaxed_model_5_multimer_v3_pred_5.pdb	v3	5_v3
744	0.235702159305345	basic_1005	ranked_743_unrelaxed_model_2_multimer_v2_pred_38.pdb	v2	2_v2
745	0.2356751072278662	basic_1005	ranked_744_unrelaxed_model_1_multimer_v2_pred_66.pdb	v2	1_v2
746	0.2356144150318208	basic_1005	ranked_745_unrelaxed_model_2_multimer_v2_pred_61.pdb	v2	2_v2
747	0.2355715361975308	basic_1005	ranked_746_unrelaxed_model_1_multimer_v2_pred_9.pdb	v2	1_v2
748	0.2355635701110823	basic_1005	ranked_747_unrelaxed_model_1_multimer_v2_pred_43.pdb	v2	1_v2
749	0.2355581114400131	basic_1005	ranked_748_unrelaxed_model_2_multimer_v2_pred_48.pdb	v2	2_v2
750	0.235536477416243	basic_1005	ranked_749_unrelaxed_model_1_multimer_v2_pred_5.pdb	v2	1_v2
751	0.2354846378344837	basic_1005	ranked_750_unrelaxed_model_4_multimer_v2_pred_51.pdb	v2	4_v2
752	0.2354717876822933	basic_1005	ranked_751_unrelaxed_model_2_multimer_v2_pred_47.pdb	v2	2_v2
753	0.2353385489261107	basic_1005	ranked_752_unrelaxed_model_5_multimer_v3_pred_9.pdb	v3	5_v3
754	0.2352914456912032	basic_1005	ranked_753_unrelaxed_model_2_multimer_v2_pred_27.pdb	v2	2_v2
755	0.2352914364596725	basic_1005	ranked_754_unrelaxed_model_5_multimer_v2_pred_59.pdb	v2	5_v2
756	0.2352860607702566	basic_1005	ranked_755_unrelaxed_model_5_multimer_v3_pred_27.pdb	v3	5_v3
757	0.2352274035124395	basic_1005	ranked_756_unrelaxed_model_4_multimer_v2_pred_3.pdb	v2	4_v2
758	0.2351217872446818	basic_1005	ranked_757_unrelaxed_model_5_multimer_v3_pred_63.pdb	v3	5_v3
759	0.2350945347359829	basic_1005	ranked_758_unrelaxed_model_5_multimer_v3_pred_12.pdb	v3	5_v3
760	0.2350701095209599	basic_1005	ranked_759_unrelaxed_model_4_multimer_v2_pred_62.pdb	v2	4_v2
761	0.2350664289553719	basic_1005	ranked_760_unrelaxed_model_5_multimer_v3_pred_47.pdb	v3	5_v3
762	0.2350248959931354	basic_1005	ranked_761_unrelaxed_model_5_multimer_v2_pred_36.pdb	v2	5_v2
763	0.2350116830655725	basic_1005	ranked_762_unrelaxed_model_5_multimer_v3_pred_6.pdb	v3	5_v3
764	0.2350020433260879	basic_1005	ranked_763_unrelaxed_model_5_multimer_v3_pred_34.pdb	v3	5_v3
765	0.234991179067774	basic_1005	ranked_764_unrelaxed_model_1_multimer_v3_pred_56.pdb	v3	1_v3
766	0.2349891795951507	basic_1005	ranked_765_unrelaxed_model_4_multimer_v2_pred_50.pdb	v2	4_v2
767	0.2349803719220665	basic_1005	ranked_766_unrelaxed_model_1_multimer_v3_pred_33.pdb	v3	1_v3
768	0.2349450203350875	basic_1005	ranked_767_unrelaxed_model_1_multimer_v3_pred_16.pdb	v3	1_v3
769	0.2349441290694824	basic_1005	ranked_768_unrelaxed_model_3_multimer_v2_pred_14.pdb	v2	3_v2
770	0.2349304518773419	basic_1005	ranked_769_unrelaxed_model_5_multimer_v3_pred_26.pdb	v3	5_v3
771	0.2349185601139177	basic_1005	ranked_770_unrelaxed_model_5_multimer_v3_pred_50.pdb	v3	5_v3
772	0.2349014957541175	basic_1005	ranked_771_unrelaxed_model_5_multimer_v3_pred_18.pdb	v3	5_v3
773	0.2348870878213712	basic_1005	ranked_772_unrelaxed_model_2_multimer_v2_pred_17.pdb	v2	2_v2
774	0.2347927944259546	basic_1005	ranked_773_unrelaxed_model_3_multimer_v2_pred_57.pdb	v2	3_v2
775	0.2347819294862323	basic_1005	ranked_774_unrelaxed_model_5_multimer_v3_pred_61.pdb	v3	5_v3
776	0.2347524280441824	basic_1005	ranked_775_unrelaxed_model_5_multimer_v3_pred_39.pdb	v3	5_v3
777	0.2347329647969832	basic_1005	ranked_776_unrelaxed_model_5_multimer_v3_pred_25.pdb	v3	5_v3
778	0.2346627603534114	basic_1005	ranked_777_unrelaxed_model_3_multimer_v2_pred_40.pdb	v2	3_v2
779	0.2346622864986074	basic_1005	ranked_778_unrelaxed_model_4_multimer_v2_pred_36.pdb	v2	4_v2
780	0.2346496425258178	basic_1005	ranked_779_unrelaxed_model_5_multimer_v3_pred_46.pdb	v3	5_v3
781	0.2345907384436416	basic_1005	ranked_780_unrelaxed_model_5_multimer_v3_pred_2.pdb	v3	5_v3
782	0.2345882927640383	basic_1005	ranked_781_unrelaxed_model_4_multimer_v2_pred_5.pdb	v2	4_v2
783	0.2345725061512145	basic_1005	ranked_782_unrelaxed_model_5_multimer_v3_pred_52.pdb	v3	5_v3
784	0.2345344221327769	basic_1005	ranked_783_unrelaxed_model_5_multimer_v3_pred_43.pdb	v3	5_v3
785	0.2345104851282059	basic_1005	ranked_784_unrelaxed_model_2_multimer_v2_pred_49.pdb	v2	2_v2
786	0.2345038054300858	basic_1005	ranked_785_unrelaxed_model_4_multimer_v2_pred_10.pdb	v2	4_v2
787	0.23448723772473	basic_1005	ranked_786_unrelaxed_model_5_multimer_v3_pred_21.pdb	v3	5_v3
788	0.2344750521961873	basic_1005	ranked_787_unrelaxed_model_1_multimer_v2_pred_30.pdb	v2	1_v2
789	0.2344726879464994	basic_1005	ranked_788_unrelaxed_model_5_multimer_v3_pred_4.pdb	v3	5_v3
790	0.2344419819387409	basic_1005	ranked_789_unrelaxed_model_5_multimer_v2_pred_30.pdb	v2	5_v2
791	0.2343824643957143	basic_1005	ranked_790_unrelaxed_model_4_multimer_v2_pred_18.pdb	v2	4_v2
792	0.2343579686187985	basic_1005	ranked_791_unrelaxed_model_5_multimer_v3_pred_60.pdb	v3	5_v3
793	0.2343418386636981	basic_1005	ranked_792_unrelaxed_model_5_multimer_v3_pred_40.pdb	v3	5_v3
794	0.2343160053780881	basic_1005	ranked_793_unrelaxed_model_5_multimer_v3_pred_19.pdb	v3	5_v3
795	0.2343087058978205	basic_1005	ranked_794_unrelaxed_model_1_multimer_v3_pred_52.pdb	v3	1_v3
796	0.2342944353359379	basic_1005	ranked_795_unrelaxed_model_5_multimer_v2_pred_39.pdb	v2	5_v2
797	0.2342110059314059	basic_1005	ranked_796_unrelaxed_model_2_multimer_v2_pred_20.pdb	v2	2_v2
798	0.2341874996021966	basic_1005	ranked_797_unrelaxed_model_5_multimer_v3_pred_44.pdb	v3	5_v3
799	0.2341775346353308	basic_1005	ranked_798_unrelaxed_model_5_multimer_v3_pred_17.pdb	v3	5_v3
800	0.2341463369953725	basic_1005	ranked_799_unrelaxed_model_5_multimer_v3_pred_35.pdb	v3	5_v3
801	0.2341048286052034	basic_1005	ranked_800_unrelaxed_model_3_multimer_v2_pred_51.pdb	v2	3_v2
802	0.2340619308494108	basic_1005	ranked_801_unrelaxed_model_5_multimer_v3_pred_57.pdb	v3	5_v3
803	0.2340000228969259	basic_1005	ranked_802_unrelaxed_model_4_multimer_v2_pred_33.pdb	v2	4_v2
804	0.2339982648061209	basic_1005	ranked_803_unrelaxed_model_5_multimer_v3_pred_32.pdb	v3	5_v3
805	0.2339889042744994	basic_1005	ranked_804_unrelaxed_model_5_multimer_v3_pred_42.pdb	v3	5_v3
806	0.2339762487734993	basic_1005	ranked_805_unrelaxed_model_1_multimer_v2_pred_10.pdb	v2	1_v2
807	0.2339567145865479	basic_1005	ranked_806_unrelaxed_model_4_multimer_v2_pred_25.pdb	v2	4_v2
808	0.2339536601159763	basic_1005	ranked_807_unrelaxed_model_5_multimer_v3_pred_11.pdb	v3	5_v3
809	0.2339316094922759	basic_1005	ranked_808_unrelaxed_model_5_multimer_v2_pred_14.pdb	v2	5_v2
810	0.2339181206724695	basic_1005	ranked_809_unrelaxed_model_5_multimer_v3_pred_59.pdb	v3	5_v3
811	0.2338875167907121	basic_1005	ranked_810_unrelaxed_model_5_multimer_v3_pred_33.pdb	v3	5_v3
812	0.2337839793453235	basic_1005	ranked_811_unrelaxed_model_5_multimer_v3_pred_23.pdb	v3	5_v3
813	0.2337771134166672	basic_1005	ranked_812_unrelaxed_model_5_multimer_v3_pred_37.pdb	v3	5_v3
814	0.2337314080337773	basic_1005	ranked_813_unrelaxed_model_5_multimer_v2_pred_25.pdb	v2	5_v2
815	0.2337232018433053	basic_1005	ranked_814_unrelaxed_model_5_multimer_v3_pred_53.pdb	v3	5_v3
816	0.2337184436032749	basic_1005	ranked_815_unrelaxed_model_3_multimer_v2_pred_23.pdb	v2	3_v2
817	0.2336869716312243	basic_1005	ranked_816_unrelaxed_model_5_multimer_v3_pred_7.pdb	v3	5_v3
818	0.2336532207982894	basic_1005	ranked_817_unrelaxed_model_5_multimer_v3_pred_8.pdb	v3	5_v3
819	0.233598087113209	basic_1005	ranked_818_unrelaxed_model_4_multimer_v2_pred_9.pdb	v2	4_v2
820	0.2335747941019958	basic_1005	ranked_819_unrelaxed_model_1_multimer_v3_pred_63.pdb	v3	1_v3
821	0.2335642341033098	basic_1005	ranked_820_unrelaxed_model_5_multimer_v3_pred_31.pdb	v3	5_v3
822	0.2335359680588075	basic_1005	ranked_821_unrelaxed_model_4_multimer_v2_pred_4.pdb	v2	4_v2
823	0.2335033819999704	basic_1005	ranked_822_unrelaxed_model_5_multimer_v2_pred_2.pdb	v2	5_v2
824	0.2334655555445057	basic_1005	ranked_823_unrelaxed_model_4_multimer_v2_pred_60.pdb	v2	4_v2
825	0.2334447982927617	basic_1005	ranked_824_unrelaxed_model_1_multimer_v3_pred_24.pdb	v3	1_v3
826	0.2334193309070823	basic_1005	ranked_825_unrelaxed_model_5_multimer_v3_pred_28.pdb	v3	5_v3
827	0.2334043366751726	basic_1005	ranked_826_unrelaxed_model_3_multimer_v3_pred_11.pdb	v3	3_v3
828	0.2334003354204898	basic_1005	ranked_827_unrelaxed_model_2_multimer_v2_pred_66.pdb	v2	2_v2
829	0.2333827599551045	basic_1005	ranked_828_unrelaxed_model_5_multimer_v3_pred_16.pdb	v3	5_v3
830	0.233366383179897	basic_1005	ranked_829_unrelaxed_model_4_multimer_v2_pred_14.pdb	v2	4_v2
831	0.2333020622157081	basic_1005	ranked_830_unrelaxed_model_5_multimer_v3_pred_66.pdb	v3	5_v3
832	0.2332360641152235	basic_1005	ranked_831_unrelaxed_model_4_multimer_v2_pred_23.pdb	v2	4_v2
833	0.2332091862751973	basic_1005	ranked_832_unrelaxed_model_5_multimer_v3_pred_41.pdb	v3	5_v3
834	0.2331631520882035	basic_1005	ranked_833_unrelaxed_model_4_multimer_v2_pred_20.pdb	v2	4_v2
835	0.2331522369791387	basic_1005	ranked_834_unrelaxed_model_5_multimer_v3_pred_58.pdb	v3	5_v3
836	0.2331184176390744	basic_1005	ranked_835_unrelaxed_model_5_multimer_v3_pred_48.pdb	v3	5_v3
837	0.2329651673472564	basic_1005	ranked_836_unrelaxed_model_5_multimer_v3_pred_15.pdb	v3	5_v3
838	0.2329340952124388	basic_1005	ranked_837_unrelaxed_model_5_multimer_v2_pred_8.pdb	v2	5_v2
839	0.2329262361362585	basic_1005	ranked_838_unrelaxed_model_4_multimer_v2_pred_29.pdb	v2	4_v2
840	0.2328788704944272	basic_1005	ranked_839_unrelaxed_model_5_multimer_v3_pred_14.pdb	v3	5_v3
841	0.2328460282184032	basic_1005	ranked_840_unrelaxed_model_5_multimer_v2_pred_9.pdb	v2	5_v2
842	0.2328282439818133	basic_1005	ranked_841_unrelaxed_model_5_multimer_v3_pred_64.pdb	v3	5_v3
843	0.2328206877897701	basic_1005	ranked_842_unrelaxed_model_4_multimer_v2_pred_1.pdb	v2	4_v2
844	0.2327351407922338	basic_1005	ranked_843_unrelaxed_model_5_multimer_v3_pred_24.pdb	v3	5_v3
845	0.2327224824595714	basic_1005	ranked_844_unrelaxed_model_5_multimer_v3_pred_30.pdb	v3	5_v3
846	0.2326810883201194	basic_1005	ranked_845_unrelaxed_model_4_multimer_v2_pred_28.pdb	v2	4_v2
847	0.2326102766478622	basic_1005	ranked_846_unrelaxed_model_4_multimer_v2_pred_32.pdb	v2	4_v2
848	0.2326072410902824	basic_1005	ranked_847_unrelaxed_model_5_multimer_v3_pred_38.pdb	v3	5_v3
849	0.2325561632677914	basic_1005	ranked_848_unrelaxed_model_4_multimer_v2_pred_55.pdb	v2	4_v2
850	0.2325430738840142	basic_1005	ranked_849_unrelaxed_model_5_multimer_v3_pred_65.pdb	v3	5_v3
851	0.2325021723871264	basic_1005	ranked_850_unrelaxed_model_4_multimer_v2_pred_37.pdb	v2	4_v2
852	0.2324866431483683	basic_1005	ranked_851_unrelaxed_model_1_multimer_v2_pred_8.pdb	v2	1_v2
853	0.2324723239178347	basic_1005	ranked_852_unrelaxed_model_5_multimer_v3_pred_0.pdb	v3	5_v3
854	0.2324594768201653	basic_1005	ranked_853_unrelaxed_model_5_multimer_v3_pred_22.pdb	v3	5_v3
855	0.2324470409563163	basic_1005	ranked_854_unrelaxed_model_5_multimer_v3_pred_20.pdb	v3	5_v3
856	0.2324457768539021	basic_1005	ranked_855_unrelaxed_model_1_multimer_v2_pred_21.pdb	v2	1_v2
857	0.23230575112399	basic_1005	ranked_856_unrelaxed_model_5_multimer_v2_pred_27.pdb	v2	5_v2
858	0.2322684092131123	basic_1005	ranked_857_unrelaxed_model_5_multimer_v2_pred_65.pdb	v2	5_v2
859	0.2322147314966762	basic_1005	ranked_858_unrelaxed_model_3_multimer_v3_pred_52.pdb	v3	3_v3
860	0.2322055609570151	basic_1005	ranked_859_unrelaxed_model_4_multimer_v2_pred_30.pdb	v2	4_v2
861	0.2322020176986103	basic_1005	ranked_860_unrelaxed_model_5_multimer_v3_pred_51.pdb	v3	5_v3
862	0.2321976170672991	basic_1005	ranked_861_unrelaxed_model_3_multimer_v3_pred_42.pdb	v3	3_v3
863	0.2321877631013466	basic_1005	ranked_862_unrelaxed_model_4_multimer_v2_pred_64.pdb	v2	4_v2
864	0.2321270872562419	basic_1005	ranked_863_unrelaxed_model_5_multimer_v3_pred_10.pdb	v3	5_v3
865	0.2320593305725118	basic_1005	ranked_864_unrelaxed_model_5_multimer_v3_pred_45.pdb	v3	5_v3
866	0.2319669523329141	basic_1005	ranked_865_unrelaxed_model_4_multimer_v2_pred_41.pdb	v2	4_v2
867	0.2319014807549743	basic_1005	ranked_866_unrelaxed_model_4_multimer_v2_pred_59.pdb	v2	4_v2
868	0.2318545250118354	basic_1005	ranked_867_unrelaxed_model_1_multimer_v2_pred_35.pdb	v2	1_v2
869	0.2318303610086495	basic_1005	ranked_868_unrelaxed_model_1_multimer_v2_pred_3.pdb	v2	1_v2
870	0.2317862110947083	basic_1005	ranked_869_unrelaxed_model_4_multimer_v2_pred_16.pdb	v2	4_v2
871	0.2317014087646528	basic_1005	ranked_870_unrelaxed_model_4_multimer_v2_pred_63.pdb	v2	4_v2
872	0.2316243271125497	basic_1005	ranked_871_unrelaxed_model_5_multimer_v3_pred_55.pdb	v3	5_v3
873	0.2315803480588849	basic_1005	ranked_872_unrelaxed_model_5_multimer_v3_pred_49.pdb	v3	5_v3
874	0.2315794908090909	basic_1005	ranked_873_unrelaxed_model_3_multimer_v3_pred_39.pdb	v3	3_v3
875	0.231563793352775	basic_1005	ranked_874_unrelaxed_model_4_multimer_v2_pred_48.pdb	v2	4_v2
876	0.2315294081294322	basic_1005	ranked_875_unrelaxed_model_1_multimer_v2_pred_12.pdb	v2	1_v2
877	0.2315195815353526	basic_1005	ranked_876_unrelaxed_model_1_multimer_v2_pred_53.pdb	v2	1_v2
878	0.231465551461671	basic_1005	ranked_877_unrelaxed_model_5_multimer_v3_pred_54.pdb	v3	5_v3
879	0.2313962228837361	basic_1005	ranked_878_unrelaxed_model_4_multimer_v2_pred_7.pdb	v2	4_v2
880	0.231362204216227	basic_1005	ranked_879_unrelaxed_model_5_multimer_v3_pred_3.pdb	v3	5_v3
881	0.2313565533010839	basic_1005	ranked_880_unrelaxed_model_4_multimer_v2_pred_47.pdb	v2	4_v2
882	0.2313306045081226	basic_1005	ranked_881_unrelaxed_model_1_multimer_v2_pred_22.pdb	v2	1_v2
883	0.2313250796712515	basic_1005	ranked_882_unrelaxed_model_5_multimer_v2_pred_5.pdb	v2	5_v2
884	0.2313000421458712	basic_1005	ranked_883_unrelaxed_model_5_multimer_v3_pred_36.pdb	v3	5_v3
885	0.2312760150975018	basic_1005	ranked_884_unrelaxed_model_5_multimer_v3_pred_56.pdb	v3	5_v3
886	0.2311977680366259	basic_1005	ranked_885_unrelaxed_model_4_multimer_v2_pred_57.pdb	v2	4_v2
887	0.2310929894497465	basic_1005	ranked_886_unrelaxed_model_1_multimer_v2_pred_36.pdb	v2	1_v2
888	0.2309739020334561	basic_1005	ranked_887_unrelaxed_model_2_multimer_v2_pred_64.pdb	v2	2_v2
889	0.2309654303836862	basic_1005	ranked_888_unrelaxed_model_3_multimer_v2_pred_32.pdb	v2	3_v2
890	0.230925975125142	basic_1005	ranked_889_unrelaxed_model_4_multimer_v2_pred_12.pdb	v2	4_v2
891	0.2309231621552864	basic_1005	ranked_890_unrelaxed_model_1_multimer_v2_pred_18.pdb	v2	1_v2
892	0.2308773051435369	basic_1005	ranked_891_unrelaxed_model_1_multimer_v2_pred_63.pdb	v2	1_v2
893	0.2308265169341903	basic_1005	ranked_892_unrelaxed_model_4_multimer_v2_pred_22.pdb	v2	4_v2
894	0.2307920548913321	basic_1005	ranked_893_unrelaxed_model_4_multimer_v2_pred_19.pdb	v2	4_v2
895	0.2307603377315193	basic_1005	ranked_894_unrelaxed_model_4_multimer_v2_pred_58.pdb	v2	4_v2
896	0.2307511413164377	basic_1005	ranked_895_unrelaxed_model_3_multimer_v3_pred_12.pdb	v3	3_v3
897	0.2306802355376164	basic_1005	ranked_896_unrelaxed_model_3_multimer_v3_pred_16.pdb	v3	3_v3
898	0.2306619344897337	basic_1005	ranked_897_unrelaxed_model_3_multimer_v2_pred_42.pdb	v2	3_v2
899	0.2306482848456379	basic_1005	ranked_898_unrelaxed_model_3_multimer_v2_pred_59.pdb	v2	3_v2
900	0.2306406925553994	basic_1005	ranked_899_unrelaxed_model_4_multimer_v2_pred_21.pdb	v2	4_v2
901	0.2304918803834292	basic_1005	ranked_900_unrelaxed_model_4_multimer_v2_pred_65.pdb	v2	4_v2
902	0.230458767963351	basic_1005	ranked_901_unrelaxed_model_5_multimer_v3_pred_13.pdb	v3	5_v3
903	0.2303847164177807	basic_1005	ranked_902_unrelaxed_model_3_multimer_v3_pred_8.pdb	v3	3_v3
904	0.2303082799414181	basic_1005	ranked_903_unrelaxed_model_2_multimer_v2_pred_3.pdb	v2	2_v2
905	0.2302465347193403	basic_1005	ranked_904_unrelaxed_model_4_multimer_v2_pred_66.pdb	v2	4_v2
906	0.2302190901299912	basic_1005	ranked_905_unrelaxed_model_5_multimer_v3_pred_1.pdb	v3	5_v3
907	0.2301357532357587	basic_1005	ranked_906_unrelaxed_model_4_multimer_v2_pred_2.pdb	v2	4_v2
908	0.2301041127235226	basic_1005	ranked_907_unrelaxed_model_4_multimer_v2_pred_15.pdb	v2	4_v2
909	0.2297700911428493	basic_1005	ranked_908_unrelaxed_model_4_multimer_v2_pred_39.pdb	v2	4_v2
910	0.2297448722266182	basic_1005	ranked_909_unrelaxed_model_2_multimer_v2_pred_19.pdb	v2	2_v2
911	0.2296375145989399	basic_1005	ranked_910_unrelaxed_model_4_multimer_v2_pred_45.pdb	v2	4_v2
912	0.2296285407842846	basic_1005	ranked_911_unrelaxed_model_3_multimer_v3_pred_29.pdb	v3	3_v3
913	0.2296078247909151	basic_1005	ranked_912_unrelaxed_model_1_multimer_v1_pred_59.pdb	v1	1_v1
914	0.2294875750479812	basic_1005	ranked_913_unrelaxed_model_4_multimer_v2_pred_0.pdb	v2	4_v2
915	0.2294596692443449	basic_1005	ranked_914_unrelaxed_model_4_multimer_v2_pred_35.pdb	v2	4_v2
916	0.2294548987246223	basic_1005	ranked_915_unrelaxed_model_4_multimer_v2_pred_40.pdb	v2	4_v2
917	0.2291573974489345	basic_1005	ranked_916_unrelaxed_model_4_multimer_v2_pred_24.pdb	v2	4_v2
918	0.2291350933037871	basic_1005	ranked_917_unrelaxed_model_4_multimer_v1_pred_65.pdb	v1	4_v1
919	0.2290584398096262	basic_1005	ranked_918_unrelaxed_model_3_multimer_v3_pred_25.pdb	v3	3_v3
920	0.2290058966171244	basic_1005	ranked_919_unrelaxed_model_3_multimer_v3_pred_38.pdb	v3	3_v3
921	0.22894435500818	basic_1005	ranked_920_unrelaxed_model_3_multimer_v3_pred_36.pdb	v3	3_v3
922	0.2289353597885057	basic_1005	ranked_921_unrelaxed_model_4_multimer_v2_pred_61.pdb	v2	4_v2
923	0.2288626707461402	basic_1005	ranked_922_unrelaxed_model_2_multimer_v2_pred_30.pdb	v2	2_v2
924	0.2288196249487932	basic_1005	ranked_923_unrelaxed_model_3_multimer_v3_pred_27.pdb	v3	3_v3
925	0.2286787046546322	basic_1005	ranked_924_unrelaxed_model_3_multimer_v3_pred_55.pdb	v3	3_v3
926	0.2284545319804648	basic_1005	ranked_925_unrelaxed_model_4_multimer_v2_pred_56.pdb	v2	4_v2
927	0.228445223401271	basic_1005	ranked_926_unrelaxed_model_2_multimer_v2_pred_58.pdb	v2	2_v2
928	0.2284023387826962	basic_1005	ranked_927_unrelaxed_model_1_multimer_v2_pred_6.pdb	v2	1_v2
929	0.228320585340598	basic_1005	ranked_928_unrelaxed_model_3_multimer_v3_pred_57.pdb	v3	3_v3
930	0.2279996631244684	basic_1005	ranked_929_unrelaxed_model_3_multimer_v3_pred_2.pdb	v3	3_v3
931	0.2279430797729221	basic_1005	ranked_930_unrelaxed_model_1_multimer_v2_pred_32.pdb	v2	1_v2
932	0.2279424400949539	basic_1005	ranked_931_unrelaxed_model_4_multimer_v2_pred_38.pdb	v2	4_v2
933	0.2278667347815839	basic_1005	ranked_932_unrelaxed_model_3_multimer_v3_pred_6.pdb	v3	3_v3
934	0.2277812637672417	basic_1005	ranked_933_unrelaxed_model_1_multimer_v2_pred_4.pdb	v2	1_v2
935	0.2277746996359123	basic_1005	ranked_934_unrelaxed_model_1_multimer_v2_pred_50.pdb	v2	1_v2
936	0.2277690389034282	basic_1005	ranked_935_unrelaxed_model_2_multimer_v2_pred_35.pdb	v2	2_v2
937	0.2277401491858665	basic_1005	ranked_936_unrelaxed_model_5_multimer_v1_pred_17.pdb	v1	5_v1
938	0.2277354768079246	basic_1005	ranked_937_unrelaxed_model_2_multimer_v2_pred_15.pdb	v2	2_v2
939	0.2276454811896902	basic_1005	ranked_938_unrelaxed_model_4_multimer_v2_pred_31.pdb	v2	4_v2
940	0.2276124977877985	basic_1005	ranked_939_unrelaxed_model_4_multimer_v2_pred_52.pdb	v2	4_v2
941	0.227597410132827	basic_1005	ranked_940_unrelaxed_model_3_multimer_v3_pred_59.pdb	v3	3_v3
942	0.2275652161698083	basic_1005	ranked_941_unrelaxed_model_3_multimer_v3_pred_0.pdb	v3	3_v3
943	0.2275483112057404	basic_1005	ranked_942_unrelaxed_model_3_multimer_v3_pred_31.pdb	v3	3_v3
944	0.2274125255737188	basic_1005	ranked_943_unrelaxed_model_2_multimer_v2_pred_46.pdb	v2	2_v2
945	0.2271969032048887	basic_1005	ranked_944_unrelaxed_model_3_multimer_v3_pred_10.pdb	v3	3_v3
946	0.2271272464957456	basic_1005	ranked_945_unrelaxed_model_3_multimer_v3_pred_43.pdb	v3	3_v3
947	0.227109467400289	basic_1005	ranked_946_unrelaxed_model_3_multimer_v3_pred_61.pdb	v3	3_v3
948	0.2270926791598358	basic_1005	ranked_947_unrelaxed_model_3_multimer_v3_pred_58.pdb	v3	3_v3
949	0.2269136582097656	basic_1005	ranked_948_unrelaxed_model_4_multimer_v2_pred_54.pdb	v2	4_v2
950	0.2267965738279287	basic_1005	ranked_949_unrelaxed_model_4_multimer_v2_pred_44.pdb	v2	4_v2
951	0.2266142446948044	basic_1005	ranked_950_unrelaxed_model_3_multimer_v3_pred_33.pdb	v3	3_v3
952	0.2264620796193204	basic_1005	ranked_951_unrelaxed_model_3_multimer_v3_pred_3.pdb	v3	3_v3
953	0.2264571054822438	basic_1005	ranked_952_unrelaxed_model_4_multimer_v2_pred_17.pdb	v2	4_v2
954	0.2262877701149802	basic_1005	ranked_953_unrelaxed_model_3_multimer_v3_pred_63.pdb	v3	3_v3
955	0.2262444182516294	basic_1005	ranked_954_unrelaxed_model_3_multimer_v3_pred_9.pdb	v3	3_v3
956	0.2258148829829066	basic_1005	ranked_955_unrelaxed_model_3_multimer_v3_pred_62.pdb	v3	3_v3
957	0.2257343749255375	basic_1005	ranked_956_unrelaxed_model_3_multimer_v3_pred_35.pdb	v3	3_v3
958	0.225633258362692	basic_1005	ranked_957_unrelaxed_model_3_multimer_v3_pred_5.pdb	v3	3_v3
959	0.2254533715362838	basic_1005	ranked_958_unrelaxed_model_4_multimer_v2_pred_49.pdb	v2	4_v2
960	0.2253290714539172	basic_1005	ranked_959_unrelaxed_model_5_multimer_v2_pred_7.pdb	v2	5_v2
961	0.2252410835103459	basic_1005	ranked_960_unrelaxed_model_3_multimer_v3_pred_4.pdb	v3	3_v3
962	0.2252402732735016	basic_1005	ranked_961_unrelaxed_model_3_multimer_v3_pred_64.pdb	v3	3_v3
963	0.2251157911316403	basic_1005	ranked_962_unrelaxed_model_4_multimer_v2_pred_8.pdb	v2	4_v2
964	0.2250635152876055	basic_1005	ranked_963_unrelaxed_model_3_multimer_v3_pred_24.pdb	v3	3_v3
965	0.2250570903314279	basic_1005	ranked_964_unrelaxed_model_3_multimer_v3_pred_26.pdb	v3	3_v3
966	0.224986421748528	basic_1005	ranked_965_unrelaxed_model_3_multimer_v3_pred_41.pdb	v3	3_v3
967	0.2249781565328457	basic_1005	ranked_966_unrelaxed_model_1_multimer_v1_pred_3.pdb	v1	1_v1
968	0.2249525424599339	basic_1005	ranked_967_unrelaxed_model_3_multimer_v3_pred_14.pdb	v3	3_v3
969	0.2247891200390371	basic_1005	ranked_968_unrelaxed_model_3_multimer_v3_pred_32.pdb	v3	3_v3
970	0.224722005716332	basic_1005	ranked_969_unrelaxed_model_3_multimer_v3_pred_20.pdb	v3	3_v3
971	0.2246402134208593	basic_1005	ranked_970_unrelaxed_model_3_multimer_v3_pred_45.pdb	v3	3_v3
972	0.2246235892417839	basic_1005	ranked_971_unrelaxed_model_4_multimer_v2_pred_43.pdb	v2	4_v2
973	0.2246014919850815	basic_1005	ranked_972_unrelaxed_model_3_multimer_v3_pred_48.pdb	v3	3_v3
974	0.224494471785953	basic_1005	ranked_973_unrelaxed_model_3_multimer_v3_pred_53.pdb	v3	3_v3
975	0.2244605608483083	basic_1005	ranked_974_unrelaxed_model_3_multimer_v3_pred_1.pdb	v3	3_v3
976	0.2244291125037592	basic_1005	ranked_975_unrelaxed_model_3_multimer_v3_pred_46.pdb	v3	3_v3
977	0.2244106899561402	basic_1005	ranked_976_unrelaxed_model_1_multimer_v1_pred_46.pdb	v1	1_v1
978	0.2241697769503061	basic_1005	ranked_977_unrelaxed_model_3_multimer_v3_pred_17.pdb	v3	3_v3
979	0.224146485923791	basic_1005	ranked_978_unrelaxed_model_3_multimer_v3_pred_13.pdb	v3	3_v3
980	0.2239714099096635	basic_1005	ranked_979_unrelaxed_model_3_multimer_v3_pred_28.pdb	v3	3_v3
981	0.2239129344332794	basic_1005	ranked_980_unrelaxed_model_3_multimer_v3_pred_65.pdb	v3	3_v3
982	0.22387406587297	basic_1005	ranked_981_unrelaxed_model_3_multimer_v3_pred_22.pdb	v3	3_v3
983	0.2238227398017799	basic_1005	ranked_982_unrelaxed_model_3_multimer_v3_pred_54.pdb	v3	3_v3
984	0.2236087842382462	basic_1005	ranked_983_unrelaxed_model_3_multimer_v3_pred_50.pdb	v3	3_v3
985	0.2235959305072262	basic_1005	ranked_984_unrelaxed_model_3_multimer_v3_pred_34.pdb	v3	3_v3
986	0.2235618044261098	basic_1005	ranked_985_unrelaxed_model_3_multimer_v3_pred_40.pdb	v3	3_v3
987	0.2234811613561512	basic_1005	ranked_986_unrelaxed_model_3_multimer_v3_pred_51.pdb	v3	3_v3
988	0.2231244508429069	basic_1005	ranked_987_unrelaxed_model_1_multimer_v2_pred_44.pdb	v2	1_v2
989	0.2229869521907297	basic_1005	ranked_988_unrelaxed_model_3_multimer_v3_pred_19.pdb	v3	3_v3
990	0.2229862898935556	basic_1005	ranked_989_unrelaxed_model_3_multimer_v3_pred_15.pdb	v3	3_v3
991	0.2229053604517171	basic_1005	ranked_990_unrelaxed_model_3_multimer_v3_pred_37.pdb	v3	3_v3
992	0.2228086292390565	basic_1005	ranked_991_unrelaxed_model_3_multimer_v3_pred_60.pdb	v3	3_v3
993	0.2227674778357019	basic_1005	ranked_992_unrelaxed_model_3_multimer_v3_pred_47.pdb	v3	3_v3
994	0.2225403974992009	basic_1005	ranked_993_unrelaxed_model_3_multimer_v3_pred_21.pdb	v3	3_v3
995	0.222502642216945	basic_1005	ranked_994_unrelaxed_model_3_multimer_v3_pred_44.pdb	v3	3_v3
996	0.2222263916337022	basic_1005	ranked_995_unrelaxed_model_3_multimer_v3_pred_66.pdb	v3	3_v3
997	0.2216646568501937	basic_1005	ranked_996_unrelaxed_model_3_multimer_v3_pred_23.pdb	v3	3_v3
998	0.2216013178237119	basic_1005	ranked_997_unrelaxed_model_3_multimer_v3_pred_49.pdb	v3	3_v3
999	0.221494595465147	basic_1005	ranked_998_unrelaxed_model_4_multimer_v1_pred_27.pdb	v1	4_v1
1000	0.2213503364513318	basic_1005	ranked_999_unrelaxed_model_3_multimer_v3_pred_56.pdb	v3	3_v3
1001	0.2213040588234958	basic_1005	ranked_1000_unrelaxed_model_3_multimer_v3_pred_18.pdb	v3	3_v3
1002	0.2211238829209562	basic_1005	ranked_1001_unrelaxed_model_4_multimer_v2_pred_46.pdb	v2	4_v2
1003	0.2204737249546868	basic_1005	ranked_1002_unrelaxed_model_3_multimer_v3_pred_30.pdb	v3	3_v3
1004	0.2203535412225864	basic_1005	ranked_1003_unrelaxed_model_1_multimer_v2_pred_60.pdb	v2	1_v2
1005	0.2187874031125207	basic_1005	ranked_1004_unrelaxed_model_1_multimer_v1_pred_55.pdb	v1	1_v1
