# Supplementary material for: MassiveFold: unveiling AlphaFold’s hidden potential with optimized and parallelized massive sampling
Source: Nat Comput Sci. 2024 Nov 11;4(11):824–8. doi: 10.1038/s43588-024-00714-4 (PMC11578886; doi:10.1038/s43588-024-00714-4)
Supplement: Supplementary file 4 — Statistical source data for Fig. 2. [file 43588_2024_714_MOESM4_ESM.zip › data_Figure_2b.csv]

global_rank	iptm+ptm	parameters	file
1	0.9231577193581996	basic_1005	ranked_0_unrelaxed_model_3_multimer_v1_pred_23.pdb
2	0.923083118269724	basic_1005	ranked_1_unrelaxed_model_1_multimer_v1_pred_10.pdb
3	0.9229110785985664	basic_1005	ranked_2_unrelaxed_model_5_multimer_v1_pred_0.pdb
4	0.9213176925244942	basic_1005	ranked_3_unrelaxed_model_3_multimer_v1_pred_14.pdb
5	0.9175659763454408	basic_1005	ranked_4_unrelaxed_model_5_multimer_v1_pred_23.pdb
6	0.9171440122930608	basic_1005	ranked_5_unrelaxed_model_3_multimer_v1_pred_54.pdb
7	0.9159582854113502	basic_1005	ranked_6_unrelaxed_model_4_multimer_v1_pred_3.pdb
8	0.914999418358689	basic_1005	ranked_7_unrelaxed_model_3_multimer_v1_pred_12.pdb
9	0.9148073442928042	basic_1005	ranked_8_unrelaxed_model_4_multimer_v1_pred_54.pdb
10	0.913519313764865	basic_1005	ranked_9_unrelaxed_model_5_multimer_v1_pred_2.pdb
11	0.9126260667901936	basic_1005	ranked_10_unrelaxed_model_3_multimer_v1_pred_35.pdb
12	0.9111918186986928	basic_1005	ranked_11_unrelaxed_model_1_multimer_v1_pred_66.pdb
13	0.9049265310922612	basic_1005	ranked_12_unrelaxed_model_5_multimer_v1_pred_35.pdb
14	0.89559861410874	basic_1005	ranked_13_unrelaxed_model_5_multimer_v1_pred_3.pdb
15	0.8928096277029884	basic_1005	ranked_14_unrelaxed_model_5_multimer_v1_pred_44.pdb
16	0.8897024671014819	basic_1005	ranked_15_unrelaxed_model_5_multimer_v1_pred_22.pdb
17	0.8823135331942995	basic_1005	ranked_16_unrelaxed_model_5_multimer_v1_pred_4.pdb
18	0.8681083812621327	basic_1005	ranked_17_unrelaxed_model_5_multimer_v1_pred_11.pdb
19	0.8464591627735911	basic_1005	ranked_18_unrelaxed_model_3_multimer_v1_pred_20.pdb
20	0.7977379974426984	basic_1005	ranked_19_unrelaxed_model_3_multimer_v1_pred_26.pdb
21	0.6251835322402637	basic_1005	ranked_20_unrelaxed_model_2_multimer_v1_pred_10.pdb
22	0.5987545203234843	basic_1005	ranked_21_unrelaxed_model_2_multimer_v1_pred_36.pdb
23	0.5827556098923573	basic_1005	ranked_22_unrelaxed_model_2_multimer_v1_pred_17.pdb
24	0.5805606119948296	basic_1005	ranked_23_unrelaxed_model_2_multimer_v1_pred_22.pdb
25	0.5745655604532977	basic_1005	ranked_24_unrelaxed_model_2_multimer_v1_pred_33.pdb
26	0.5662160789311315	basic_1005	ranked_25_unrelaxed_model_2_multimer_v1_pred_41.pdb
27	0.5658194333355857	basic_1005	ranked_26_unrelaxed_model_2_multimer_v1_pred_49.pdb
28	0.5514293975426473	basic_1005	ranked_27_unrelaxed_model_2_multimer_v1_pred_3.pdb
29	0.5421023455057571	basic_1005	ranked_28_unrelaxed_model_5_multimer_v1_pred_52.pdb
30	0.5309116150705536	basic_1005	ranked_29_unrelaxed_model_2_multimer_v1_pred_29.pdb
31	0.5260711222419596	basic_1005	ranked_30_unrelaxed_model_5_multimer_v1_pred_60.pdb
32	0.5235897054486657	basic_1005	ranked_31_unrelaxed_model_2_multimer_v1_pred_65.pdb
33	0.5171505169013855	basic_1005	ranked_32_unrelaxed_model_5_multimer_v1_pred_58.pdb
34	0.5144208581826051	basic_1005	ranked_33_unrelaxed_model_4_multimer_v1_pred_31.pdb
35	0.5096550636099665	basic_1005	ranked_34_unrelaxed_model_2_multimer_v1_pred_12.pdb
36	0.5088648824058387	basic_1005	ranked_35_unrelaxed_model_5_multimer_v1_pred_10.pdb
37	0.5076663072589772	basic_1005	ranked_36_unrelaxed_model_2_multimer_v1_pred_27.pdb
38	0.5049956580470104	basic_1005	ranked_37_unrelaxed_model_5_multimer_v1_pred_38.pdb
39	0.5028924087980683	basic_1005	ranked_38_unrelaxed_model_5_multimer_v1_pred_49.pdb
40	0.5028580903030578	basic_1005	ranked_39_unrelaxed_model_5_multimer_v1_pred_27.pdb
41	0.5016196559085337	basic_1005	ranked_40_unrelaxed_model_5_multimer_v1_pred_48.pdb
42	0.4978965113603111	basic_1005	ranked_41_unrelaxed_model_5_multimer_v1_pred_19.pdb
43	0.4923102398841102	basic_1005	ranked_42_unrelaxed_model_2_multimer_v1_pred_37.pdb
44	0.4920775777042508	basic_1005	ranked_43_unrelaxed_model_5_multimer_v1_pred_66.pdb
45	0.4873820906988454	basic_1005	ranked_44_unrelaxed_model_5_multimer_v1_pred_28.pdb
46	0.4867884587910916	basic_1005	ranked_45_unrelaxed_model_5_multimer_v1_pred_25.pdb
47	0.4826743725231411	basic_1005	ranked_46_unrelaxed_model_5_multimer_v1_pred_59.pdb
48	0.4825492432357698	basic_1005	ranked_47_unrelaxed_model_5_multimer_v1_pred_62.pdb
49	0.4819640033393564	basic_1005	ranked_48_unrelaxed_model_2_multimer_v1_pred_44.pdb
50	0.4802011984833481	basic_1005	ranked_49_unrelaxed_model_5_multimer_v1_pred_56.pdb
51	0.4784282544867193	basic_1005	ranked_50_unrelaxed_model_5_multimer_v1_pred_41.pdb
52	0.4762176036793051	basic_1005	ranked_51_unrelaxed_model_5_multimer_v1_pred_37.pdb
53	0.4758150018136794	basic_1005	ranked_52_unrelaxed_model_2_multimer_v1_pred_50.pdb
54	0.475189678141756	basic_1005	ranked_53_unrelaxed_model_1_multimer_v1_pred_56.pdb
55	0.4727884677359131	basic_1005	ranked_54_unrelaxed_model_5_multimer_v1_pred_63.pdb
56	0.4705776310672337	basic_1005	ranked_55_unrelaxed_model_1_multimer_v1_pred_65.pdb
57	0.4686201632151117	basic_1005	ranked_56_unrelaxed_model_2_multimer_v1_pred_13.pdb
58	0.4668767933620594	basic_1005	ranked_57_unrelaxed_model_2_multimer_v1_pred_34.pdb
59	0.4597040655649367	basic_1005	ranked_58_unrelaxed_model_4_multimer_v1_pred_30.pdb
60	0.4591343618569643	basic_1005	ranked_59_unrelaxed_model_2_multimer_v1_pred_43.pdb
61	0.4578021745609743	basic_1005	ranked_60_unrelaxed_model_5_multimer_v1_pred_24.pdb
62	0.4534186233356192	basic_1005	ranked_61_unrelaxed_model_4_multimer_v1_pred_45.pdb
63	0.4524793766121812	basic_1005	ranked_62_unrelaxed_model_2_multimer_v1_pred_5.pdb
64	0.4499012751925462	basic_1005	ranked_63_unrelaxed_model_2_multimer_v1_pred_4.pdb
65	0.4489112229897312	basic_1005	ranked_64_unrelaxed_model_2_multimer_v1_pred_21.pdb
66	0.4483686327383654	basic_1005	ranked_65_unrelaxed_model_5_multimer_v1_pred_33.pdb
67	0.4480223278842843	basic_1005	ranked_66_unrelaxed_model_2_multimer_v1_pred_25.pdb
68	0.4476599297591193	basic_1005	ranked_67_unrelaxed_model_2_multimer_v1_pred_48.pdb
69	0.4469934693727178	basic_1005	ranked_68_unrelaxed_model_4_multimer_v1_pred_63.pdb
70	0.4459773016750086	basic_1005	ranked_69_unrelaxed_model_2_multimer_v1_pred_55.pdb
71	0.4438524821503997	basic_1005	ranked_70_unrelaxed_model_2_multimer_v1_pred_0.pdb
72	0.4423504671354308	basic_1005	ranked_71_unrelaxed_model_5_multimer_v1_pred_57.pdb
73	0.4394523857709715	basic_1005	ranked_72_unrelaxed_model_5_multimer_v1_pred_5.pdb
74	0.435830630234822	basic_1005	ranked_73_unrelaxed_model_5_multimer_v1_pred_9.pdb
75	0.4351596494814769	basic_1005	ranked_74_unrelaxed_model_2_multimer_v1_pred_54.pdb
76	0.4345537889421512	basic_1005	ranked_75_unrelaxed_model_2_multimer_v1_pred_6.pdb
77	0.433760357399958	basic_1005	ranked_76_unrelaxed_model_2_multimer_v1_pred_57.pdb
78	0.4318615994606505	basic_1005	ranked_77_unrelaxed_model_2_multimer_v1_pred_47.pdb
79	0.4304456963627596	basic_1005	ranked_78_unrelaxed_model_2_multimer_v1_pred_42.pdb
80	0.4302559398137539	basic_1005	ranked_79_unrelaxed_model_4_multimer_v1_pred_39.pdb
81	0.4282906507793627	basic_1005	ranked_80_unrelaxed_model_4_multimer_v1_pred_40.pdb
82	0.4274154826830776	basic_1005	ranked_81_unrelaxed_model_2_multimer_v1_pred_28.pdb
83	0.4244367615409425	basic_1005	ranked_82_unrelaxed_model_5_multimer_v1_pred_21.pdb
84	0.4226312533362591	basic_1005	ranked_83_unrelaxed_model_2_multimer_v1_pred_30.pdb
85	0.42040754154644	basic_1005	ranked_84_unrelaxed_model_2_multimer_v1_pred_52.pdb
86	0.4201895122474209	basic_1005	ranked_85_unrelaxed_model_1_multimer_v1_pred_19.pdb
87	0.4179206937680804	basic_1005	ranked_86_unrelaxed_model_4_multimer_v1_pred_37.pdb
88	0.4173376519330795	basic_1005	ranked_87_unrelaxed_model_2_multimer_v1_pred_16.pdb
89	0.4171813570071236	basic_1005	ranked_88_unrelaxed_model_2_multimer_v1_pred_63.pdb
90	0.4168904156556352	basic_1005	ranked_89_unrelaxed_model_2_multimer_v1_pred_61.pdb
91	0.4163847635659226	basic_1005	ranked_90_unrelaxed_model_3_multimer_v1_pred_47.pdb
92	0.414657089916791	basic_1005	ranked_91_unrelaxed_model_5_multimer_v1_pred_15.pdb
93	0.4142327685091443	basic_1005	ranked_92_unrelaxed_model_4_multimer_v1_pred_0.pdb
94	0.4139218654092907	basic_1005	ranked_93_unrelaxed_model_1_multimer_v1_pred_45.pdb
95	0.4109390419902282	basic_1005	ranked_94_unrelaxed_model_2_multimer_v1_pred_15.pdb
96	0.4105372504930625	basic_1005	ranked_95_unrelaxed_model_3_multimer_v1_pred_7.pdb
97	0.4102972438322706	basic_1005	ranked_96_unrelaxed_model_5_multimer_v1_pred_61.pdb
98	0.4076713328902336	basic_1005	ranked_97_unrelaxed_model_5_multimer_v1_pred_36.pdb
99	0.4055235812851606	basic_1005	ranked_98_unrelaxed_model_2_multimer_v1_pred_46.pdb
100	0.405384289399254	basic_1005	ranked_99_unrelaxed_model_2_multimer_v1_pred_18.pdb
101	0.4051069238037593	basic_1005	ranked_100_unrelaxed_model_1_multimer_v1_pred_12.pdb
102	0.4042664909849309	basic_1005	ranked_101_unrelaxed_model_5_multimer_v1_pred_65.pdb
103	0.4030443983924761	basic_1005	ranked_102_unrelaxed_model_3_multimer_v1_pred_36.pdb
104	0.3931077000212865	basic_1005	ranked_103_unrelaxed_model_3_multimer_v1_pred_38.pdb
105	0.3905521363489699	basic_1005	ranked_104_unrelaxed_model_5_multimer_v1_pred_1.pdb
106	0.3886405584524588	basic_1005	ranked_105_unrelaxed_model_5_multimer_v1_pred_20.pdb
107	0.3882640527654155	basic_1005	ranked_106_unrelaxed_model_4_multimer_v1_pred_15.pdb
108	0.3837349578401466	basic_1005	ranked_107_unrelaxed_model_1_multimer_v1_pred_62.pdb
109	0.3826527330146539	basic_1005	ranked_108_unrelaxed_model_2_multimer_v1_pred_40.pdb
110	0.3819479508492936	basic_1005	ranked_109_unrelaxed_model_2_multimer_v1_pred_26.pdb
111	0.3810941131411497	basic_1005	ranked_110_unrelaxed_model_4_multimer_v1_pred_41.pdb
112	0.3801068177720826	basic_1005	ranked_111_unrelaxed_model_3_multimer_v1_pred_59.pdb
113	0.3786525588305278	basic_1005	ranked_112_unrelaxed_model_1_multimer_v1_pred_37.pdb
114	0.3752598601829212	basic_1005	ranked_113_unrelaxed_model_3_multimer_v1_pred_21.pdb
115	0.3749529073086828	basic_1005	ranked_114_unrelaxed_model_4_multimer_v1_pred_32.pdb
116	0.374165555737461	basic_1005	ranked_115_unrelaxed_model_2_multimer_v1_pred_38.pdb
117	0.3729186660419612	basic_1005	ranked_116_unrelaxed_model_1_multimer_v1_pred_43.pdb
118	0.3728347309000341	basic_1005	ranked_117_unrelaxed_model_4_multimer_v1_pred_62.pdb
119	0.3705188834984451	basic_1005	ranked_118_unrelaxed_model_5_multimer_v1_pred_32.pdb
120	0.3704350796141343	basic_1005	ranked_119_unrelaxed_model_4_multimer_v1_pred_66.pdb
121	0.3697439756024863	basic_1005	ranked_120_unrelaxed_model_2_multimer_v1_pred_9.pdb
122	0.368057270900285	basic_1005	ranked_121_unrelaxed_model_1_multimer_v1_pred_36.pdb
123	0.3677184075205344	basic_1005	ranked_122_unrelaxed_model_5_multimer_v1_pred_45.pdb
124	0.3675855280882527	basic_1005	ranked_123_unrelaxed_model_5_multimer_v1_pred_42.pdb
125	0.3672886614067314	basic_1005	ranked_124_unrelaxed_model_4_multimer_v1_pred_36.pdb
126	0.3656652483721251	basic_1005	ranked_125_unrelaxed_model_5_multimer_v1_pred_8.pdb
127	0.3653165736221139	basic_1005	ranked_126_unrelaxed_model_3_multimer_v1_pred_42.pdb
128	0.364306225757497	basic_1005	ranked_127_unrelaxed_model_5_multimer_v1_pred_64.pdb
129	0.364167285572946	basic_1005	ranked_128_unrelaxed_model_3_multimer_v1_pred_4.pdb
130	0.3626520402881711	basic_1005	ranked_129_unrelaxed_model_2_multimer_v1_pred_2.pdb
131	0.3613822758922832	basic_1005	ranked_130_unrelaxed_model_4_multimer_v1_pred_23.pdb
132	0.3613551903699968	basic_1005	ranked_131_unrelaxed_model_5_multimer_v1_pred_6.pdb
133	0.3606881092717385	basic_1005	ranked_132_unrelaxed_model_2_multimer_v1_pred_23.pdb
134	0.3593530963080503	basic_1005	ranked_133_unrelaxed_model_2_multimer_v1_pred_35.pdb
135	0.3589464974924559	basic_1005	ranked_134_unrelaxed_model_4_multimer_v1_pred_12.pdb
136	0.3588999609368517	basic_1005	ranked_135_unrelaxed_model_3_multimer_v1_pred_22.pdb
137	0.3577351292529676	basic_1005	ranked_136_unrelaxed_model_4_multimer_v1_pred_42.pdb
138	0.3577343124316171	basic_1005	ranked_137_unrelaxed_model_5_multimer_v1_pred_51.pdb
139	0.3566164435021267	basic_1005	ranked_138_unrelaxed_model_2_multimer_v1_pred_32.pdb
140	0.3554932846179427	basic_1005	ranked_139_unrelaxed_model_5_multimer_v1_pred_53.pdb
141	0.3542285228518262	basic_1005	ranked_140_unrelaxed_model_5_multimer_v1_pred_47.pdb
142	0.3532132667994759	basic_1005	ranked_141_unrelaxed_model_3_multimer_v1_pred_6.pdb
143	0.3519268434997371	basic_1005	ranked_142_unrelaxed_model_1_multimer_v1_pred_25.pdb
144	0.3517090212632221	basic_1005	ranked_143_unrelaxed_model_3_multimer_v1_pred_15.pdb
145	0.3497835922661115	basic_1005	ranked_144_unrelaxed_model_1_multimer_v1_pred_44.pdb
146	0.3497823803984305	basic_1005	ranked_145_unrelaxed_model_3_multimer_v1_pred_25.pdb
147	0.3494637531309593	basic_1005	ranked_146_unrelaxed_model_3_multimer_v1_pred_5.pdb
148	0.348797569091015	basic_1005	ranked_147_unrelaxed_model_4_multimer_v1_pred_21.pdb
149	0.3467796559648106	basic_1005	ranked_148_unrelaxed_model_4_multimer_v1_pred_35.pdb
150	0.3467250275522491	basic_1005	ranked_149_unrelaxed_model_3_multimer_v1_pred_65.pdb
151	0.3462182646255223	basic_1005	ranked_150_unrelaxed_model_1_multimer_v1_pred_60.pdb
152	0.3459068594796288	basic_1005	ranked_151_unrelaxed_model_1_multimer_v1_pred_33.pdb
153	0.3444843910915083	basic_1005	ranked_152_unrelaxed_model_5_multimer_v1_pred_50.pdb
154	0.3442943571517164	basic_1005	ranked_153_unrelaxed_model_3_multimer_v1_pred_66.pdb
155	0.3436089094255269	basic_1005	ranked_154_unrelaxed_model_3_multimer_v1_pred_2.pdb
156	0.3434099316388732	basic_1005	ranked_155_unrelaxed_model_2_multimer_v1_pred_60.pdb
157	0.3433690534149479	basic_1005	ranked_156_unrelaxed_model_4_multimer_v1_pred_13.pdb
158	0.3428038899591503	basic_1005	ranked_157_unrelaxed_model_4_multimer_v1_pred_48.pdb
159	0.342163686208462	basic_1005	ranked_158_unrelaxed_model_4_multimer_v1_pred_55.pdb
160	0.3419186914879505	basic_1005	ranked_159_unrelaxed_model_1_multimer_v1_pred_24.pdb
161	0.3413564042365292	basic_1005	ranked_160_unrelaxed_model_3_multimer_v1_pred_13.pdb
162	0.3410855959500163	basic_1005	ranked_161_unrelaxed_model_2_multimer_v1_pred_58.pdb
163	0.340896727047458	basic_1005	ranked_162_unrelaxed_model_4_multimer_v1_pred_52.pdb
164	0.3402775628109036	basic_1005	ranked_163_unrelaxed_model_2_multimer_v1_pred_45.pdb
165	0.338498863183537	basic_1005	ranked_164_unrelaxed_model_3_multimer_v1_pred_40.pdb
166	0.3383588709769278	basic_1005	ranked_165_unrelaxed_model_3_multimer_v1_pred_63.pdb
167	0.3378105059694432	basic_1005	ranked_166_unrelaxed_model_4_multimer_v1_pred_28.pdb
168	0.3374717700901692	basic_1005	ranked_167_unrelaxed_model_2_multimer_v1_pred_56.pdb
169	0.3361327608812411	basic_1005	ranked_168_unrelaxed_model_4_multimer_v1_pred_20.pdb
170	0.335654825511719	basic_1005	ranked_169_unrelaxed_model_1_multimer_v1_pred_15.pdb
171	0.3351973451402562	basic_1005	ranked_170_unrelaxed_model_3_multimer_v1_pred_32.pdb
172	0.3339556276377946	basic_1005	ranked_171_unrelaxed_model_2_multimer_v1_pred_66.pdb
173	0.3332177670809351	basic_1005	ranked_172_unrelaxed_model_1_multimer_v1_pred_57.pdb
174	0.3324556374783917	basic_1005	ranked_173_unrelaxed_model_5_multimer_v1_pred_55.pdb
175	0.3316724870835441	basic_1005	ranked_174_unrelaxed_model_4_multimer_v1_pred_7.pdb
176	0.3316393442222587	basic_1005	ranked_175_unrelaxed_model_4_multimer_v1_pred_10.pdb
177	0.3308620716775519	basic_1005	ranked_176_unrelaxed_model_4_multimer_v1_pred_4.pdb
178	0.3304784912377196	basic_1005	ranked_177_unrelaxed_model_3_multimer_v1_pred_58.pdb
179	0.3303700952750266	basic_1005	ranked_178_unrelaxed_model_5_multimer_v1_pred_29.pdb
180	0.3302621807345823	basic_1005	ranked_179_unrelaxed_model_3_multimer_v1_pred_52.pdb
181	0.3302205510081402	basic_1005	ranked_180_unrelaxed_model_3_multimer_v1_pred_34.pdb
182	0.3301601732265514	basic_1005	ranked_181_unrelaxed_model_2_multimer_v1_pred_20.pdb
183	0.3297144037412954	basic_1005	ranked_182_unrelaxed_model_5_multimer_v1_pred_54.pdb
184	0.3295016686593432	basic_1005	ranked_183_unrelaxed_model_3_multimer_v1_pred_55.pdb
185	0.3293814637344583	basic_1005	ranked_184_unrelaxed_model_5_multimer_v1_pred_7.pdb
186	0.3287933576272551	basic_1005	ranked_185_unrelaxed_model_1_multimer_v1_pred_41.pdb
187	0.328706015961046	basic_1005	ranked_186_unrelaxed_model_1_multimer_v1_pred_61.pdb
188	0.3284878635852392	basic_1005	ranked_187_unrelaxed_model_1_multimer_v1_pred_39.pdb
189	0.3281725016376313	basic_1005	ranked_188_unrelaxed_model_4_multimer_v1_pred_26.pdb
190	0.3279447112078084	basic_1005	ranked_189_unrelaxed_model_3_multimer_v1_pred_17.pdb
191	0.3278113106594443	basic_1005	ranked_190_unrelaxed_model_3_multimer_v1_pred_39.pdb
192	0.3273129616754725	basic_1005	ranked_191_unrelaxed_model_5_multimer_v1_pred_26.pdb
193	0.3271798677895857	basic_1005	ranked_192_unrelaxed_model_3_multimer_v1_pred_41.pdb
194	0.3263860703920483	basic_1005	ranked_193_unrelaxed_model_3_multimer_v1_pred_64.pdb
195	0.32511516533987	basic_1005	ranked_194_unrelaxed_model_1_multimer_v1_pred_27.pdb
196	0.3249153344511972	basic_1005	ranked_195_unrelaxed_model_2_multimer_v1_pred_62.pdb
197	0.3244778597928183	basic_1005	ranked_196_unrelaxed_model_2_multimer_v1_pred_11.pdb
198	0.3243097759130035	basic_1005	ranked_197_unrelaxed_model_5_multimer_v1_pred_18.pdb
199	0.3235244503519882	basic_1005	ranked_198_unrelaxed_model_2_multimer_v1_pred_53.pdb
200	0.3228240580941995	basic_1005	ranked_199_unrelaxed_model_3_multimer_v1_pred_29.pdb
201	0.3222918284886794	basic_1005	ranked_200_unrelaxed_model_3_multimer_v1_pred_10.pdb
202	0.3219205607253294	basic_1005	ranked_201_unrelaxed_model_5_multimer_v1_pred_34.pdb
203	0.321058211083386	basic_1005	ranked_202_unrelaxed_model_3_multimer_v1_pred_9.pdb
204	0.3198171876014883	basic_1005	ranked_203_unrelaxed_model_3_multimer_v1_pred_28.pdb
205	0.3196690338252239	basic_1005	ranked_204_unrelaxed_model_3_multimer_v1_pred_44.pdb
206	0.3187093522775716	basic_1005	ranked_205_unrelaxed_model_3_multimer_v1_pred_48.pdb
207	0.318683808855616	basic_1005	ranked_206_unrelaxed_model_4_multimer_v1_pred_9.pdb
208	0.3184033640731263	basic_1005	ranked_207_unrelaxed_model_1_multimer_v1_pred_20.pdb
209	0.3183150113737628	basic_1005	ranked_208_unrelaxed_model_3_multimer_v1_pred_18.pdb
210	0.3172832762545594	basic_1005	ranked_209_unrelaxed_model_4_multimer_v1_pred_11.pdb
211	0.3165012670893375	basic_1005	ranked_210_unrelaxed_model_3_multimer_v1_pred_43.pdb
212	0.3162901517422469	basic_1005	ranked_211_unrelaxed_model_2_multimer_v1_pred_8.pdb
213	0.3154466951042669	basic_1005	ranked_212_unrelaxed_model_1_multimer_v1_pred_17.pdb
214	0.3154141126454984	basic_1005	ranked_213_unrelaxed_model_3_multimer_v1_pred_3.pdb
215	0.3152953453939582	basic_1005	ranked_214_unrelaxed_model_5_multimer_v1_pred_14.pdb
216	0.315251406862129	basic_1005	ranked_215_unrelaxed_model_4_multimer_v1_pred_33.pdb
217	0.3151743273963935	basic_1005	ranked_216_unrelaxed_model_3_multimer_v1_pred_8.pdb
218	0.3150519838747121	basic_1005	ranked_217_unrelaxed_model_1_multimer_v1_pred_0.pdb
219	0.3142176862715259	basic_1005	ranked_218_unrelaxed_model_1_multimer_v1_pred_26.pdb
220	0.3140251540947232	basic_1005	ranked_219_unrelaxed_model_3_multimer_v1_pred_1.pdb
221	0.313678178785982	basic_1005	ranked_220_unrelaxed_model_4_multimer_v1_pred_19.pdb
222	0.3106882265665706	basic_1005	ranked_221_unrelaxed_model_3_multimer_v1_pred_60.pdb
223	0.3103903053709795	basic_1005	ranked_222_unrelaxed_model_4_multimer_v1_pred_61.pdb
224	0.310204432506138	basic_1005	ranked_223_unrelaxed_model_2_multimer_v1_pred_1.pdb
225	0.3101157873236857	basic_1005	ranked_224_unrelaxed_model_1_multimer_v1_pred_35.pdb
226	0.3100037636882312	basic_1005	ranked_225_unrelaxed_model_3_multimer_v1_pred_62.pdb
227	0.309800362685148	basic_1005	ranked_226_unrelaxed_model_3_multimer_v1_pred_0.pdb
228	0.3092942045672109	basic_1005	ranked_227_unrelaxed_model_1_multimer_v1_pred_40.pdb
229	0.3088240167571351	basic_1005	ranked_228_unrelaxed_model_1_multimer_v1_pred_6.pdb
230	0.3087390222445252	basic_1005	ranked_229_unrelaxed_model_4_multimer_v1_pred_49.pdb
231	0.3086163192610319	basic_1005	ranked_230_unrelaxed_model_3_multimer_v1_pred_24.pdb
232	0.3086089778876711	basic_1005	ranked_231_unrelaxed_model_4_multimer_v1_pred_46.pdb
233	0.306901020240909	basic_1005	ranked_232_unrelaxed_model_3_multimer_v1_pred_51.pdb
234	0.3062900519910808	basic_1005	ranked_233_unrelaxed_model_5_multimer_v1_pred_13.pdb
235	0.3059197713257709	basic_1005	ranked_234_unrelaxed_model_3_multimer_v1_pred_45.pdb
236	0.3057147490549963	basic_1005	ranked_235_unrelaxed_model_4_multimer_v1_pred_29.pdb
237	0.3043493056743941	basic_1005	ranked_236_unrelaxed_model_3_multimer_v1_pred_46.pdb
238	0.3039841640586747	basic_1005	ranked_237_unrelaxed_model_1_multimer_v1_pred_13.pdb
239	0.3038465565091169	basic_1005	ranked_238_unrelaxed_model_4_multimer_v1_pred_34.pdb
240	0.3037800593344168	basic_1005	ranked_239_unrelaxed_model_3_multimer_v1_pred_19.pdb
241	0.3036167432062977	basic_1005	ranked_240_unrelaxed_model_3_multimer_v1_pred_49.pdb
242	0.303544345460377	basic_1005	ranked_241_unrelaxed_model_2_multimer_v1_pred_7.pdb
243	0.3034042703337581	basic_1005	ranked_242_unrelaxed_model_1_multimer_v1_pred_5.pdb
244	0.3032818106764881	basic_1005	ranked_243_unrelaxed_model_3_multimer_v1_pred_37.pdb
245	0.3032811183412779	basic_1005	ranked_244_unrelaxed_model_4_multimer_v1_pred_47.pdb
246	0.3032294322967058	basic_1005	ranked_245_unrelaxed_model_2_multimer_v1_pred_59.pdb
247	0.3019461655001854	basic_1005	ranked_246_unrelaxed_model_1_multimer_v1_pred_38.pdb
248	0.3009674933821253	basic_1005	ranked_247_unrelaxed_model_5_multimer_v1_pred_16.pdb
249	0.2998671063250631	basic_1005	ranked_248_unrelaxed_model_4_multimer_v1_pred_18.pdb
250	0.2993608308955923	basic_1005	ranked_249_unrelaxed_model_3_multimer_v1_pred_53.pdb
251	0.2984653932082795	basic_1005	ranked_250_unrelaxed_model_3_multimer_v1_pred_31.pdb
252	0.2973031300684979	basic_1005	ranked_251_unrelaxed_model_1_multimer_v1_pred_34.pdb
253	0.2968482886374254	basic_1005	ranked_252_unrelaxed_model_4_multimer_v1_pred_59.pdb
254	0.2966573381022432	basic_1005	ranked_253_unrelaxed_model_3_multimer_v1_pred_16.pdb
255	0.2961796696756452	basic_1005	ranked_254_unrelaxed_model_5_multimer_v1_pred_43.pdb
256	0.2959910499494733	basic_1005	ranked_255_unrelaxed_model_3_multimer_v1_pred_56.pdb
257	0.2959557907496224	basic_1005	ranked_256_unrelaxed_model_4_multimer_v1_pred_1.pdb
258	0.2949070016633424	basic_1005	ranked_257_unrelaxed_model_2_multimer_v1_pred_51.pdb
259	0.2948023377410764	basic_1005	ranked_258_unrelaxed_model_1_multimer_v1_pred_2.pdb
260	0.2945999727931766	basic_1005	ranked_259_unrelaxed_model_5_multimer_v1_pred_39.pdb
261	0.2945594061903658	basic_1005	ranked_260_unrelaxed_model_3_multimer_v1_pred_61.pdb
262	0.2944583132147097	basic_1005	ranked_261_unrelaxed_model_3_multimer_v1_pred_50.pdb
263	0.2942946801673278	basic_1005	ranked_262_unrelaxed_model_1_multimer_v1_pred_22.pdb
264	0.2932962235737099	basic_1005	ranked_263_unrelaxed_model_1_multimer_v1_pred_51.pdb
265	0.2932441137843018	basic_1005	ranked_264_unrelaxed_model_3_multimer_v1_pred_27.pdb
266	0.2917855748429379	basic_1005	ranked_265_unrelaxed_model_1_multimer_v1_pred_1.pdb
267	0.291610174140622	basic_1005	ranked_266_unrelaxed_model_3_multimer_v2_pred_31.pdb
268	0.2914600671701658	basic_1005	ranked_267_unrelaxed_model_1_multimer_v1_pred_50.pdb
269	0.290764123490549	basic_1005	ranked_268_unrelaxed_model_4_multimer_v1_pred_24.pdb
270	0.2904984471427803	basic_1005	ranked_269_unrelaxed_model_1_multimer_v1_pred_18.pdb
271	0.2900876837753311	basic_1005	ranked_270_unrelaxed_model_1_multimer_v1_pred_11.pdb
272	0.2893460153562473	basic_1005	ranked_271_unrelaxed_model_1_multimer_v1_pred_49.pdb
273	0.2893246520964121	basic_1005	ranked_272_unrelaxed_model_3_multimer_v2_pred_1.pdb
274	0.2889629146954234	basic_1005	ranked_273_unrelaxed_model_4_multimer_v1_pred_58.pdb
275	0.2882170263142665	basic_1005	ranked_274_unrelaxed_model_3_multimer_v1_pred_33.pdb
276	0.2877790074280735	basic_1005	ranked_275_unrelaxed_model_1_multimer_v1_pred_48.pdb
277	0.2864758177195831	basic_1005	ranked_276_unrelaxed_model_4_multimer_v1_pred_22.pdb
278	0.286060155139045	basic_1005	ranked_277_unrelaxed_model_4_multimer_v1_pred_25.pdb
279	0.2839159058884885	basic_1005	ranked_278_unrelaxed_model_1_multimer_v1_pred_29.pdb
280	0.2834979075191614	basic_1005	ranked_279_unrelaxed_model_3_multimer_v2_pred_39.pdb
281	0.2830827498882673	basic_1005	ranked_280_unrelaxed_model_4_multimer_v1_pred_57.pdb
282	0.2827502813057876	basic_1005	ranked_281_unrelaxed_model_3_multimer_v1_pred_30.pdb
283	0.2807599527931983	basic_1005	ranked_282_unrelaxed_model_3_multimer_v1_pred_57.pdb
284	0.2804554582538817	basic_1005	ranked_283_unrelaxed_model_4_multimer_v1_pred_43.pdb
285	0.2791784312400901	basic_1005	ranked_284_unrelaxed_model_4_multimer_v1_pred_16.pdb
286	0.2783422669289936	basic_1005	ranked_285_unrelaxed_model_1_multimer_v1_pred_31.pdb
287	0.2780186885278412	basic_1005	ranked_286_unrelaxed_model_2_multimer_v1_pred_19.pdb
288	0.2777959292055394	basic_1005	ranked_287_unrelaxed_model_3_multimer_v2_pred_52.pdb
289	0.2777049054495312	basic_1005	ranked_288_unrelaxed_model_1_multimer_v1_pred_23.pdb
290	0.2767508048410612	basic_1005	ranked_289_unrelaxed_model_1_multimer_v1_pred_28.pdb
291	0.2750585136128624	basic_1005	ranked_290_unrelaxed_model_4_multimer_v1_pred_53.pdb
292	0.2745190386594379	basic_1005	ranked_291_unrelaxed_model_1_multimer_v1_pred_7.pdb
293	0.2741044843474727	basic_1005	ranked_292_unrelaxed_model_2_multimer_v1_pred_24.pdb
294	0.2730271804966831	basic_1005	ranked_293_unrelaxed_model_1_multimer_v1_pred_30.pdb
295	0.2722877653624117	basic_1005	ranked_294_unrelaxed_model_2_multimer_v1_pred_39.pdb
296	0.2718547967472567	basic_1005	ranked_295_unrelaxed_model_1_multimer_v1_pred_16.pdb
297	0.2709641952168865	basic_1005	ranked_296_unrelaxed_model_1_multimer_v1_pred_54.pdb
298	0.270919994186879	basic_1005	ranked_297_unrelaxed_model_1_multimer_v1_pred_4.pdb
299	0.2704706693142889	basic_1005	ranked_298_unrelaxed_model_4_multimer_v1_pred_14.pdb
300	0.2695745777122198	basic_1005	ranked_299_unrelaxed_model_2_multimer_v1_pred_14.pdb
301	0.2689968852156945	basic_1005	ranked_300_unrelaxed_model_1_multimer_v1_pred_52.pdb
302	0.2688740550969044	basic_1005	ranked_301_unrelaxed_model_5_multimer_v2_pred_61.pdb
303	0.2677667770382204	basic_1005	ranked_302_unrelaxed_model_2_multimer_v3_pred_31.pdb
304	0.2669272227510817	basic_1005	ranked_303_unrelaxed_model_1_multimer_v1_pred_14.pdb
305	0.2668323635212505	basic_1005	ranked_304_unrelaxed_model_5_multimer_v2_pred_46.pdb
306	0.2661427511200475	basic_1005	ranked_305_unrelaxed_model_3_multimer_v1_pred_11.pdb
307	0.2657887755641313	basic_1005	ranked_306_unrelaxed_model_4_multimer_v1_pred_51.pdb
308	0.2652211378746567	basic_1005	ranked_307_unrelaxed_model_2_multimer_v3_pred_2.pdb
309	0.2648845755313525	basic_1005	ranked_308_unrelaxed_model_2_multimer_v3_pred_55.pdb
310	0.2645983416689022	basic_1005	ranked_309_unrelaxed_model_1_multimer_v1_pred_8.pdb
311	0.2644266718606209	basic_1005	ranked_310_unrelaxed_model_4_multimer_v1_pred_60.pdb
312	0.2641238898893755	basic_1005	ranked_311_unrelaxed_model_4_multimer_v1_pred_5.pdb
313	0.2640767431035893	basic_1005	ranked_312_unrelaxed_model_2_multimer_v1_pred_31.pdb
314	0.2633222494079495	basic_1005	ranked_313_unrelaxed_model_2_multimer_v3_pred_17.pdb
315	0.2632220737239628	basic_1005	ranked_314_unrelaxed_model_2_multimer_v3_pred_60.pdb
316	0.2632144288424026	basic_1005	ranked_315_unrelaxed_model_2_multimer_v3_pred_32.pdb
317	0.2631467318608934	basic_1005	ranked_316_unrelaxed_model_4_multimer_v1_pred_44.pdb
318	0.2630464747937013	basic_1005	ranked_317_unrelaxed_model_2_multimer_v3_pred_27.pdb
319	0.2630323943044025	basic_1005	ranked_318_unrelaxed_model_2_multimer_v3_pred_14.pdb
320	0.2630165434085801	basic_1005	ranked_319_unrelaxed_model_2_multimer_v3_pred_56.pdb
321	0.2626833112582846	basic_1005	ranked_320_unrelaxed_model_2_multimer_v3_pred_58.pdb
322	0.2625100325534421	basic_1005	ranked_321_unrelaxed_model_2_multimer_v3_pred_18.pdb
323	0.2625051870184777	basic_1005	ranked_322_unrelaxed_model_2_multimer_v3_pred_0.pdb
324	0.2624558673461879	basic_1005	ranked_323_unrelaxed_model_2_multimer_v3_pred_13.pdb
325	0.2623902089920727	basic_1005	ranked_324_unrelaxed_model_4_multimer_v1_pred_17.pdb
326	0.2623718124091434	basic_1005	ranked_325_unrelaxed_model_2_multimer_v3_pred_29.pdb
327	0.2623119585795952	basic_1005	ranked_326_unrelaxed_model_2_multimer_v3_pred_49.pdb
328	0.2619805613735792	basic_1005	ranked_327_unrelaxed_model_2_multimer_v3_pred_25.pdb
329	0.2618954757260681	basic_1005	ranked_328_unrelaxed_model_4_multimer_v1_pred_50.pdb
330	0.2618005832297917	basic_1005	ranked_329_unrelaxed_model_2_multimer_v3_pred_28.pdb
331	0.2617863984111332	basic_1005	ranked_330_unrelaxed_model_2_multimer_v3_pred_35.pdb
332	0.2614806755280263	basic_1005	ranked_331_unrelaxed_model_2_multimer_v3_pred_65.pdb
333	0.2610292474180991	basic_1005	ranked_332_unrelaxed_model_2_multimer_v3_pred_59.pdb
334	0.2610283898711493	basic_1005	ranked_333_unrelaxed_model_3_multimer_v2_pred_8.pdb
335	0.2610213114629727	basic_1005	ranked_334_unrelaxed_model_3_multimer_v2_pred_46.pdb
336	0.2609148644618164	basic_1005	ranked_335_unrelaxed_model_2_multimer_v3_pred_3.pdb
337	0.2609012941568774	basic_1005	ranked_336_unrelaxed_model_2_multimer_v3_pred_45.pdb
338	0.2608246971575841	basic_1005	ranked_337_unrelaxed_model_2_multimer_v3_pred_10.pdb
339	0.2606709431725778	basic_1005	ranked_338_unrelaxed_model_2_multimer_v3_pred_16.pdb
340	0.2605641882183612	basic_1005	ranked_339_unrelaxed_model_2_multimer_v3_pred_1.pdb
341	0.2604666889271744	basic_1005	ranked_340_unrelaxed_model_1_multimer_v1_pred_53.pdb
342	0.260431338872839	basic_1005	ranked_341_unrelaxed_model_2_multimer_v3_pred_33.pdb
343	0.2602366211073946	basic_1005	ranked_342_unrelaxed_model_1_multimer_v1_pred_63.pdb
344	0.2600987394233115	basic_1005	ranked_343_unrelaxed_model_2_multimer_v3_pred_44.pdb
345	0.2599912977208518	basic_1005	ranked_344_unrelaxed_model_2_multimer_v3_pred_6.pdb
346	0.2599760527716107	basic_1005	ranked_345_unrelaxed_model_2_multimer_v3_pred_8.pdb
347	0.2598539009867006	basic_1005	ranked_346_unrelaxed_model_2_multimer_v3_pred_40.pdb
348	0.2597618344127506	basic_1005	ranked_347_unrelaxed_model_2_multimer_v3_pred_36.pdb
349	0.2596820570514245	basic_1005	ranked_348_unrelaxed_model_2_multimer_v3_pred_54.pdb
350	0.2594405452332274	basic_1005	ranked_349_unrelaxed_model_2_multimer_v3_pred_50.pdb
351	0.2594015808194013	basic_1005	ranked_350_unrelaxed_model_2_multimer_v3_pred_41.pdb
352	0.2593958305079908	basic_1005	ranked_351_unrelaxed_model_2_multimer_v3_pred_43.pdb
353	0.2591863286807854	basic_1005	ranked_352_unrelaxed_model_2_multimer_v3_pred_11.pdb
354	0.2591536671354904	basic_1005	ranked_353_unrelaxed_model_3_multimer_v2_pred_4.pdb
355	0.2588848904291537	basic_1005	ranked_354_unrelaxed_model_2_multimer_v3_pred_48.pdb
356	0.2588348860676219	basic_1005	ranked_355_unrelaxed_model_2_multimer_v3_pred_7.pdb
357	0.2588327892619783	basic_1005	ranked_356_unrelaxed_model_2_multimer_v3_pred_37.pdb
358	0.2587721451232376	basic_1005	ranked_357_unrelaxed_model_2_multimer_v3_pred_61.pdb
359	0.2587240850405994	basic_1005	ranked_358_unrelaxed_model_2_multimer_v3_pred_62.pdb
360	0.2585860021950021	basic_1005	ranked_359_unrelaxed_model_2_multimer_v3_pred_57.pdb
361	0.258570589448452	basic_1005	ranked_360_unrelaxed_model_5_multimer_v1_pred_12.pdb
362	0.258564627956596	basic_1005	ranked_361_unrelaxed_model_2_multimer_v1_pred_64.pdb
363	0.2585488495033852	basic_1005	ranked_362_unrelaxed_model_2_multimer_v3_pred_15.pdb
364	0.2585157995981491	basic_1005	ranked_363_unrelaxed_model_2_multimer_v3_pred_5.pdb
365	0.2584739174308115	basic_1005	ranked_364_unrelaxed_model_2_multimer_v3_pred_20.pdb
366	0.2584506700273384	basic_1005	ranked_365_unrelaxed_model_2_multimer_v3_pred_63.pdb
367	0.2583781082710116	basic_1005	ranked_366_unrelaxed_model_2_multimer_v3_pred_22.pdb
368	0.2579735981949962	basic_1005	ranked_367_unrelaxed_model_1_multimer_v2_pred_62.pdb
369	0.2579498102317052	basic_1005	ranked_368_unrelaxed_model_2_multimer_v3_pred_24.pdb
370	0.2577399683863203	basic_1005	ranked_369_unrelaxed_model_2_multimer_v3_pred_42.pdb
371	0.2576210684423291	basic_1005	ranked_370_unrelaxed_model_2_multimer_v3_pred_66.pdb
372	0.2575696090821615	basic_1005	ranked_371_unrelaxed_model_2_multimer_v3_pred_30.pdb
373	0.2575660683709869	basic_1005	ranked_372_unrelaxed_model_2_multimer_v3_pred_53.pdb
374	0.2574634478437033	basic_1005	ranked_373_unrelaxed_model_2_multimer_v3_pred_9.pdb
375	0.2574543260660912	basic_1005	ranked_374_unrelaxed_model_1_multimer_v2_pred_13.pdb
376	0.257203452060558	basic_1005	ranked_375_unrelaxed_model_2_multimer_v3_pred_23.pdb
377	0.2570538736908084	basic_1005	ranked_376_unrelaxed_model_2_multimer_v3_pred_4.pdb
378	0.2567417247604621	basic_1005	ranked_377_unrelaxed_model_2_multimer_v3_pred_52.pdb
379	0.2565732283222243	basic_1005	ranked_378_unrelaxed_model_2_multimer_v3_pred_51.pdb
380	0.2562272165794835	basic_1005	ranked_379_unrelaxed_model_2_multimer_v3_pred_34.pdb
381	0.2561727621878694	basic_1005	ranked_380_unrelaxed_model_2_multimer_v2_pred_51.pdb
382	0.2560203275456575	basic_1005	ranked_381_unrelaxed_model_5_multimer_v2_pred_40.pdb
383	0.2559098114279837	basic_1005	ranked_382_unrelaxed_model_2_multimer_v3_pred_21.pdb
384	0.2558289673047613	basic_1005	ranked_383_unrelaxed_model_5_multimer_v1_pred_31.pdb
385	0.2558132590398714	basic_1005	ranked_384_unrelaxed_model_2_multimer_v3_pred_39.pdb
386	0.2554667964244954	basic_1005	ranked_385_unrelaxed_model_5_multimer_v1_pred_46.pdb
387	0.2552825256933253	basic_1005	ranked_386_unrelaxed_model_4_multimer_v1_pred_2.pdb
388	0.2551500552916722	basic_1005	ranked_387_unrelaxed_model_2_multimer_v3_pred_38.pdb
389	0.2550031590290551	basic_1005	ranked_388_unrelaxed_model_2_multimer_v2_pred_14.pdb
390	0.2549528175191135	basic_1005	ranked_389_unrelaxed_model_1_multimer_v1_pred_9.pdb
391	0.254735403680521	basic_1005	ranked_390_unrelaxed_model_4_multimer_v3_pred_53.pdb
392	0.2546732220986522	basic_1005	ranked_391_unrelaxed_model_3_multimer_v2_pred_44.pdb
393	0.2545875532256503	basic_1005	ranked_392_unrelaxed_model_4_multimer_v3_pred_31.pdb
394	0.2544889266426526	basic_1005	ranked_393_unrelaxed_model_2_multimer_v3_pred_26.pdb
395	0.2544389109587959	basic_1005	ranked_394_unrelaxed_model_1_multimer_v3_pred_39.pdb
396	0.2537880199976547	basic_1005	ranked_395_unrelaxed_model_2_multimer_v2_pred_31.pdb
397	0.2536986856725497	basic_1005	ranked_396_unrelaxed_model_5_multimer_v2_pred_52.pdb
398	0.253589154479103	basic_1005	ranked_397_unrelaxed_model_1_multimer_v1_pred_42.pdb
399	0.2535640918001477	basic_1005	ranked_398_unrelaxed_model_2_multimer_v3_pred_46.pdb
400	0.2534148301288911	basic_1005	ranked_399_unrelaxed_model_2_multimer_v3_pred_64.pdb
401	0.2531741374712743	basic_1005	ranked_400_unrelaxed_model_2_multimer_v3_pred_19.pdb
402	0.2529928151833099	basic_1005	ranked_401_unrelaxed_model_2_multimer_v3_pred_12.pdb
403	0.2529043335060711	basic_1005	ranked_402_unrelaxed_model_2_multimer_v3_pred_47.pdb
404	0.2527126752631913	basic_1005	ranked_403_unrelaxed_model_1_multimer_v1_pred_58.pdb
405	0.2521352652137166	basic_1005	ranked_404_unrelaxed_model_4_multimer_v1_pred_6.pdb
406	0.2519796080617874	basic_1005	ranked_405_unrelaxed_model_4_multimer_v3_pred_1.pdb
407	0.251926336117649	basic_1005	ranked_406_unrelaxed_model_1_multimer_v3_pred_48.pdb
408	0.251755528330944	basic_1005	ranked_407_unrelaxed_model_4_multimer_v3_pred_61.pdb
409	0.2515255245989927	basic_1005	ranked_408_unrelaxed_model_1_multimer_v2_pred_27.pdb
410	0.2510086682071783	basic_1005	ranked_409_unrelaxed_model_4_multimer_v3_pred_41.pdb
411	0.2509270412381464	basic_1005	ranked_410_unrelaxed_model_1_multimer_v1_pred_21.pdb
412	0.250768288792395	basic_1005	ranked_411_unrelaxed_model_3_multimer_v2_pred_22.pdb
413	0.2507666942132303	basic_1005	ranked_412_unrelaxed_model_3_multimer_v2_pred_50.pdb
414	0.2506831102632457	basic_1005	ranked_413_unrelaxed_model_2_multimer_v2_pred_18.pdb
415	0.2504719388585729	basic_1005	ranked_414_unrelaxed_model_2_multimer_v2_pred_60.pdb
416	0.2504225243346895	basic_1005	ranked_415_unrelaxed_model_1_multimer_v2_pred_46.pdb
417	0.2502691363259062	basic_1005	ranked_416_unrelaxed_model_4_multimer_v3_pred_62.pdb
418	0.2501358170632333	basic_1005	ranked_417_unrelaxed_model_1_multimer_v2_pred_38.pdb
419	0.2501118621814107	basic_1005	ranked_418_unrelaxed_model_4_multimer_v3_pred_28.pdb
420	0.2500757470054294	basic_1005	ranked_419_unrelaxed_model_4_multimer_v3_pred_33.pdb
421	0.2499778589680736	basic_1005	ranked_420_unrelaxed_model_4_multimer_v3_pred_26.pdb
422	0.24975576856995	basic_1005	ranked_421_unrelaxed_model_1_multimer_v2_pred_47.pdb
423	0.2497244801113547	basic_1005	ranked_422_unrelaxed_model_4_multimer_v3_pred_16.pdb
424	0.2497170303671929	basic_1005	ranked_423_unrelaxed_model_3_multimer_v2_pred_38.pdb
425	0.2495876417505346	basic_1005	ranked_424_unrelaxed_model_2_multimer_v2_pred_63.pdb
426	0.2495597072779508	basic_1005	ranked_425_unrelaxed_model_4_multimer_v1_pred_56.pdb
427	0.2495517779584276	basic_1005	ranked_426_unrelaxed_model_2_multimer_v2_pred_43.pdb
428	0.2494782038443782	basic_1005	ranked_427_unrelaxed_model_3_multimer_v2_pred_64.pdb
429	0.2493852911348374	basic_1005	ranked_428_unrelaxed_model_4_multimer_v3_pred_43.pdb
430	0.2491893862267489	basic_1005	ranked_429_unrelaxed_model_1_multimer_v2_pred_11.pdb
431	0.248875548557465	basic_1005	ranked_430_unrelaxed_model_1_multimer_v1_pred_47.pdb
432	0.2486720365216981	basic_1005	ranked_431_unrelaxed_model_1_multimer_v2_pred_55.pdb
433	0.2483671119863415	basic_1005	ranked_432_unrelaxed_model_1_multimer_v2_pred_14.pdb
434	0.2483430195914207	basic_1005	ranked_433_unrelaxed_model_4_multimer_v3_pred_4.pdb
435	0.2482684432575843	basic_1005	ranked_434_unrelaxed_model_5_multimer_v2_pred_23.pdb
436	0.2482308150491595	basic_1005	ranked_435_unrelaxed_model_2_multimer_v2_pred_4.pdb
437	0.2480215877258689	basic_1005	ranked_436_unrelaxed_model_4_multimer_v3_pred_8.pdb
438	0.2480184093846032	basic_1005	ranked_437_unrelaxed_model_4_multimer_v3_pred_44.pdb
439	0.2476824211776156	basic_1005	ranked_438_unrelaxed_model_1_multimer_v2_pred_28.pdb
440	0.2475930293237588	basic_1005	ranked_439_unrelaxed_model_4_multimer_v1_pred_8.pdb
441	0.2475525578081931	basic_1005	ranked_440_unrelaxed_model_4_multimer_v3_pred_42.pdb
442	0.2475361123179225	basic_1005	ranked_441_unrelaxed_model_1_multimer_v2_pred_1.pdb
443	0.2475229825438434	basic_1005	ranked_442_unrelaxed_model_4_multimer_v3_pred_40.pdb
444	0.2474085093952779	basic_1005	ranked_443_unrelaxed_model_3_multimer_v2_pred_37.pdb
445	0.2473557397433592	basic_1005	ranked_444_unrelaxed_model_3_multimer_v2_pred_54.pdb
446	0.2472883142623256	basic_1005	ranked_445_unrelaxed_model_2_multimer_v2_pred_26.pdb
447	0.2472861335495809	basic_1005	ranked_446_unrelaxed_model_1_multimer_v2_pred_48.pdb
448	0.247282029434401	basic_1005	ranked_447_unrelaxed_model_1_multimer_v2_pred_24.pdb
449	0.2471646342147549	basic_1005	ranked_448_unrelaxed_model_1_multimer_v2_pred_45.pdb
450	0.2471590469840234	basic_1005	ranked_449_unrelaxed_model_3_multimer_v2_pred_29.pdb
451	0.2470347216822017	basic_1005	ranked_450_unrelaxed_model_3_multimer_v2_pred_0.pdb
452	0.2470251818484303	basic_1005	ranked_451_unrelaxed_model_2_multimer_v2_pred_52.pdb
453	0.2469535487888942	basic_1005	ranked_452_unrelaxed_model_1_multimer_v3_pred_37.pdb
454	0.2469168125910515	basic_1005	ranked_453_unrelaxed_model_4_multimer_v3_pred_10.pdb
455	0.246855689564648	basic_1005	ranked_454_unrelaxed_model_1_multimer_v1_pred_64.pdb
456	0.2468433741668193	basic_1005	ranked_455_unrelaxed_model_1_multimer_v2_pred_64.pdb
457	0.2467989016597117	basic_1005	ranked_456_unrelaxed_model_2_multimer_v2_pred_11.pdb
458	0.2467619395373067	basic_1005	ranked_457_unrelaxed_model_4_multimer_v3_pred_39.pdb
459	0.2467025763762997	basic_1005	ranked_458_unrelaxed_model_5_multimer_v2_pred_58.pdb
460	0.246656833254367	basic_1005	ranked_459_unrelaxed_model_4_multimer_v3_pred_45.pdb
461	0.2466418009163256	basic_1005	ranked_460_unrelaxed_model_3_multimer_v2_pred_65.pdb
462	0.2466019298411177	basic_1005	ranked_461_unrelaxed_model_2_multimer_v2_pred_0.pdb
463	0.2465471548536466	basic_1005	ranked_462_unrelaxed_model_4_multimer_v3_pred_13.pdb
464	0.2465283453514451	basic_1005	ranked_463_unrelaxed_model_2_multimer_v2_pred_2.pdb
465	0.2464943603706681	basic_1005	ranked_464_unrelaxed_model_4_multimer_v3_pred_0.pdb
466	0.2464520484662304	basic_1005	ranked_465_unrelaxed_model_2_multimer_v2_pred_8.pdb
467	0.2463700190321125	basic_1005	ranked_466_unrelaxed_model_1_multimer_v3_pred_8.pdb
468	0.2463525980462985	basic_1005	ranked_467_unrelaxed_model_4_multimer_v3_pred_60.pdb
469	0.2462151149108793	basic_1005	ranked_468_unrelaxed_model_4_multimer_v3_pred_51.pdb
470	0.246187995824877	basic_1005	ranked_469_unrelaxed_model_4_multimer_v3_pred_7.pdb
471	0.2460362336390963	basic_1005	ranked_470_unrelaxed_model_3_multimer_v2_pred_58.pdb
472	0.2459283010495078	basic_1005	ranked_471_unrelaxed_model_3_multimer_v2_pred_34.pdb
473	0.2458834748563536	basic_1005	ranked_472_unrelaxed_model_3_multimer_v2_pred_5.pdb
474	0.2458814709027443	basic_1005	ranked_473_unrelaxed_model_5_multimer_v2_pred_44.pdb
475	0.245830936823971	basic_1005	ranked_474_unrelaxed_model_4_multimer_v3_pred_15.pdb
476	0.2457744980900959	basic_1005	ranked_475_unrelaxed_model_4_multimer_v3_pred_14.pdb
477	0.2457201315388655	basic_1005	ranked_476_unrelaxed_model_4_multimer_v3_pred_3.pdb
478	0.245654324648792	basic_1005	ranked_477_unrelaxed_model_2_multimer_v2_pred_44.pdb
479	0.2455714434773515	basic_1005	ranked_478_unrelaxed_model_4_multimer_v1_pred_38.pdb
480	0.2455631149339757	basic_1005	ranked_479_unrelaxed_model_4_multimer_v3_pred_34.pdb
481	0.2455599102652892	basic_1005	ranked_480_unrelaxed_model_3_multimer_v2_pred_24.pdb
482	0.2454748979540239	basic_1005	ranked_481_unrelaxed_model_4_multimer_v3_pred_24.pdb
483	0.2453851910192699	basic_1005	ranked_482_unrelaxed_model_4_multimer_v3_pred_19.pdb
484	0.2452284536604478	basic_1005	ranked_483_unrelaxed_model_4_multimer_v3_pred_18.pdb
485	0.2450246892855038	basic_1005	ranked_484_unrelaxed_model_4_multimer_v3_pred_6.pdb
486	0.2450163855646897	basic_1005	ranked_485_unrelaxed_model_1_multimer_v2_pred_51.pdb
487	0.2448319465332781	basic_1005	ranked_486_unrelaxed_model_2_multimer_v2_pred_50.pdb
488	0.2447094594063534	basic_1005	ranked_487_unrelaxed_model_4_multimer_v3_pred_55.pdb
489	0.2446124364833858	basic_1005	ranked_488_unrelaxed_model_3_multimer_v2_pred_10.pdb
490	0.2445568373959362	basic_1005	ranked_489_unrelaxed_model_1_multimer_v3_pred_13.pdb
491	0.2445547378266069	basic_1005	ranked_490_unrelaxed_model_2_multimer_v2_pred_56.pdb
492	0.2444671651181014	basic_1005	ranked_491_unrelaxed_model_1_multimer_v2_pred_0.pdb
493	0.2444217582720255	basic_1005	ranked_492_unrelaxed_model_4_multimer_v3_pred_20.pdb
494	0.2444015226756449	basic_1005	ranked_493_unrelaxed_model_1_multimer_v2_pred_61.pdb
495	0.2443916620613745	basic_1005	ranked_494_unrelaxed_model_4_multimer_v3_pred_50.pdb
496	0.2443712106337724	basic_1005	ranked_495_unrelaxed_model_3_multimer_v2_pred_30.pdb
497	0.244360822335943	basic_1005	ranked_496_unrelaxed_model_3_multimer_v2_pred_45.pdb
498	0.2443453498297929	basic_1005	ranked_497_unrelaxed_model_5_multimer_v2_pred_24.pdb
499	0.2442574236814454	basic_1005	ranked_498_unrelaxed_model_5_multimer_v1_pred_40.pdb
500	0.2442258988889002	basic_1005	ranked_499_unrelaxed_model_1_multimer_v2_pred_23.pdb
501	0.2441915772416891	basic_1005	ranked_500_unrelaxed_model_4_multimer_v2_pred_6.pdb
502	0.2441910759088778	basic_1005	ranked_501_unrelaxed_model_1_multimer_v3_pred_35.pdb
503	0.2441638270130041	basic_1005	ranked_502_unrelaxed_model_1_multimer_v2_pred_54.pdb
504	0.244142349918385	basic_1005	ranked_503_unrelaxed_model_1_multimer_v3_pred_12.pdb
505	0.2440659934136182	basic_1005	ranked_504_unrelaxed_model_4_multimer_v3_pred_32.pdb
506	0.2439754669871608	basic_1005	ranked_505_unrelaxed_model_1_multimer_v1_pred_32.pdb
507	0.2438699213323197	basic_1005	ranked_506_unrelaxed_model_2_multimer_v2_pred_32.pdb
508	0.2438360329459661	basic_1005	ranked_507_unrelaxed_model_3_multimer_v2_pred_56.pdb
509	0.2437395218013577	basic_1005	ranked_508_unrelaxed_model_1_multimer_v2_pred_25.pdb
510	0.2437300285602686	basic_1005	ranked_509_unrelaxed_model_2_multimer_v2_pred_39.pdb
511	0.2435640083426175	basic_1005	ranked_510_unrelaxed_model_5_multimer_v2_pred_63.pdb
512	0.2434812748880466	basic_1005	ranked_511_unrelaxed_model_4_multimer_v3_pred_11.pdb
513	0.2434674852686159	basic_1005	ranked_512_unrelaxed_model_1_multimer_v3_pred_25.pdb
514	0.2434465219223964	basic_1005	ranked_513_unrelaxed_model_3_multimer_v2_pred_17.pdb
515	0.2434244043432255	basic_1005	ranked_514_unrelaxed_model_1_multimer_v2_pred_17.pdb
516	0.2434196834897519	basic_1005	ranked_515_unrelaxed_model_1_multimer_v3_pred_23.pdb
517	0.2433986994410229	basic_1005	ranked_516_unrelaxed_model_4_multimer_v3_pred_17.pdb
518	0.2433053324075563	basic_1005	ranked_517_unrelaxed_model_3_multimer_v2_pred_21.pdb
519	0.243229181844455	basic_1005	ranked_518_unrelaxed_model_4_multimer_v3_pred_27.pdb
520	0.2432267708706246	basic_1005	ranked_519_unrelaxed_model_1_multimer_v2_pred_58.pdb
521	0.2432221617248673	basic_1005	ranked_520_unrelaxed_model_4_multimer_v3_pred_23.pdb
522	0.243209973470863	basic_1005	ranked_521_unrelaxed_model_2_multimer_v2_pred_62.pdb
523	0.2431978826346827	basic_1005	ranked_522_unrelaxed_model_2_multimer_v2_pred_59.pdb
524	0.2431572613688151	basic_1005	ranked_523_unrelaxed_model_1_multimer_v2_pred_29.pdb
525	0.243122276074358	basic_1005	ranked_524_unrelaxed_model_4_multimer_v3_pred_12.pdb
526	0.243089377668502	basic_1005	ranked_525_unrelaxed_model_4_multimer_v3_pred_46.pdb
527	0.2430652132663429	basic_1005	ranked_526_unrelaxed_model_2_multimer_v2_pred_13.pdb
528	0.2430497143732224	basic_1005	ranked_527_unrelaxed_model_4_multimer_v3_pred_29.pdb
529	0.2430048458158395	basic_1005	ranked_528_unrelaxed_model_3_multimer_v2_pred_7.pdb
530	0.2429742457888745	basic_1005	ranked_529_unrelaxed_model_1_multimer_v2_pred_52.pdb
531	0.2429381086156323	basic_1005	ranked_530_unrelaxed_model_3_multimer_v2_pred_66.pdb
532	0.2428682162218197	basic_1005	ranked_531_unrelaxed_model_4_multimer_v3_pred_9.pdb
533	0.2427374125934799	basic_1005	ranked_532_unrelaxed_model_4_multimer_v3_pred_65.pdb
534	0.2426664670824692	basic_1005	ranked_533_unrelaxed_model_4_multimer_v3_pred_36.pdb
535	0.2426093875902411	basic_1005	ranked_534_unrelaxed_model_2_multimer_v2_pred_33.pdb
536	0.2426007358232257	basic_1005	ranked_535_unrelaxed_model_3_multimer_v2_pred_61.pdb
537	0.2425816877176483	basic_1005	ranked_536_unrelaxed_model_5_multimer_v1_pred_30.pdb
538	0.242557690872842	basic_1005	ranked_537_unrelaxed_model_3_multimer_v2_pred_9.pdb
539	0.2424774411616098	basic_1005	ranked_538_unrelaxed_model_4_multimer_v3_pred_52.pdb
540	0.2424490501405216	basic_1005	ranked_539_unrelaxed_model_4_multimer_v3_pred_54.pdb
541	0.2423708100186916	basic_1005	ranked_540_unrelaxed_model_1_multimer_v3_pred_49.pdb
542	0.2423697564195994	basic_1005	ranked_541_unrelaxed_model_3_multimer_v2_pred_15.pdb
543	0.2422970393324419	basic_1005	ranked_542_unrelaxed_model_1_multimer_v3_pred_42.pdb
544	0.2421933269108564	basic_1005	ranked_543_unrelaxed_model_4_multimer_v3_pred_63.pdb
545	0.2421280503874123	basic_1005	ranked_544_unrelaxed_model_4_multimer_v3_pred_2.pdb
546	0.2421180561044039	basic_1005	ranked_545_unrelaxed_model_1_multimer_v2_pred_49.pdb
547	0.2420831811783052	basic_1005	ranked_546_unrelaxed_model_4_multimer_v3_pred_5.pdb
548	0.2420388164542489	basic_1005	ranked_547_unrelaxed_model_1_multimer_v2_pred_59.pdb
549	0.2419636475104221	basic_1005	ranked_548_unrelaxed_model_4_multimer_v3_pred_49.pdb
550	0.2419336764780781	basic_1005	ranked_549_unrelaxed_model_5_multimer_v2_pred_4.pdb
551	0.2419282714151064	basic_1005	ranked_550_unrelaxed_model_1_multimer_v3_pred_55.pdb
552	0.2419072508097534	basic_1005	ranked_551_unrelaxed_model_5_multimer_v2_pred_64.pdb
553	0.2418781867083294	basic_1005	ranked_552_unrelaxed_model_2_multimer_v2_pred_36.pdb
554	0.2418556584259465	basic_1005	ranked_553_unrelaxed_model_1_multimer_v3_pred_7.pdb
555	0.2418440701941194	basic_1005	ranked_554_unrelaxed_model_1_multimer_v2_pred_26.pdb
556	0.2418323745465195	basic_1005	ranked_555_unrelaxed_model_3_multimer_v2_pred_12.pdb
557	0.2418103373126085	basic_1005	ranked_556_unrelaxed_model_5_multimer_v2_pred_15.pdb
558	0.2418100722099299	basic_1005	ranked_557_unrelaxed_model_3_multimer_v2_pred_27.pdb
559	0.2417988996397611	basic_1005	ranked_558_unrelaxed_model_1_multimer_v3_pred_27.pdb
560	0.2417859645870348	basic_1005	ranked_559_unrelaxed_model_1_multimer_v3_pred_41.pdb
561	0.2417767938392997	basic_1005	ranked_560_unrelaxed_model_1_multimer_v3_pred_21.pdb
562	0.2417706130159463	basic_1005	ranked_561_unrelaxed_model_5_multimer_v2_pred_51.pdb
563	0.2417611480445776	basic_1005	ranked_562_unrelaxed_model_1_multimer_v3_pred_51.pdb
564	0.241749286771231	basic_1005	ranked_563_unrelaxed_model_5_multimer_v2_pred_54.pdb
565	0.2417407872210258	basic_1005	ranked_564_unrelaxed_model_1_multimer_v3_pred_18.pdb
566	0.2417162140769379	basic_1005	ranked_565_unrelaxed_model_4_multimer_v3_pred_56.pdb
567	0.2417003172104681	basic_1005	ranked_566_unrelaxed_model_1_multimer_v2_pred_33.pdb
568	0.2416743454097799	basic_1005	ranked_567_unrelaxed_model_4_multimer_v3_pred_35.pdb
569	0.2416300597021106	basic_1005	ranked_568_unrelaxed_model_4_multimer_v3_pred_66.pdb
570	0.2416272236927798	basic_1005	ranked_569_unrelaxed_model_1_multimer_v3_pred_1.pdb
571	0.2415915983362339	basic_1005	ranked_570_unrelaxed_model_1_multimer_v3_pred_58.pdb
572	0.2415859442115628	basic_1005	ranked_571_unrelaxed_model_4_multimer_v3_pred_37.pdb
573	0.2415695414166136	basic_1005	ranked_572_unrelaxed_model_4_multimer_v3_pred_25.pdb
574	0.2415628695597072	basic_1005	ranked_573_unrelaxed_model_5_multimer_v2_pred_35.pdb
575	0.2414855870603001	basic_1005	ranked_574_unrelaxed_model_4_multimer_v3_pred_47.pdb
576	0.2414546532070595	basic_1005	ranked_575_unrelaxed_model_3_multimer_v2_pred_60.pdb
577	0.2414441003426512	basic_1005	ranked_576_unrelaxed_model_5_multimer_v2_pred_47.pdb
578	0.2414165002802661	basic_1005	ranked_577_unrelaxed_model_1_multimer_v3_pred_54.pdb
579	0.2414117686988503	basic_1005	ranked_578_unrelaxed_model_1_multimer_v3_pred_44.pdb
580	0.2414107058427443	basic_1005	ranked_579_unrelaxed_model_1_multimer_v3_pred_34.pdb
581	0.2413857317895316	basic_1005	ranked_580_unrelaxed_model_5_multimer_v2_pred_43.pdb
582	0.2413509379432645	basic_1005	ranked_581_unrelaxed_model_3_multimer_v2_pred_63.pdb
583	0.2412946168605989	basic_1005	ranked_582_unrelaxed_model_1_multimer_v3_pred_14.pdb
584	0.2412875687217239	basic_1005	ranked_583_unrelaxed_model_5_multimer_v2_pred_50.pdb
585	0.2412677736285791	basic_1005	ranked_584_unrelaxed_model_4_multimer_v3_pred_48.pdb
586	0.2412028874943849	basic_1005	ranked_585_unrelaxed_model_5_multimer_v2_pred_21.pdb
587	0.241156655992249	basic_1005	ranked_586_unrelaxed_model_1_multimer_v3_pred_43.pdb
588	0.2411348272197117	basic_1005	ranked_587_unrelaxed_model_1_multimer_v2_pred_7.pdb
589	0.2411319717475335	basic_1005	ranked_588_unrelaxed_model_2_multimer_v2_pred_41.pdb
590	0.241111736654096	basic_1005	ranked_589_unrelaxed_model_1_multimer_v3_pred_31.pdb
591	0.2411025081356771	basic_1005	ranked_590_unrelaxed_model_4_multimer_v3_pred_59.pdb
592	0.2410865112679124	basic_1005	ranked_591_unrelaxed_model_4_multimer_v3_pred_38.pdb
593	0.2410499012121256	basic_1005	ranked_592_unrelaxed_model_3_multimer_v2_pred_53.pdb
594	0.2410056026283129	basic_1005	ranked_593_unrelaxed_model_5_multimer_v2_pred_22.pdb
595	0.2409866406629532	basic_1005	ranked_594_unrelaxed_model_5_multimer_v2_pred_17.pdb
596	0.2408227540496419	basic_1005	ranked_595_unrelaxed_model_3_multimer_v2_pred_19.pdb
597	0.2408178645689967	basic_1005	ranked_596_unrelaxed_model_2_multimer_v2_pred_7.pdb
598	0.2408116646776331	basic_1005	ranked_597_unrelaxed_model_5_multimer_v2_pred_13.pdb
599	0.2407978561111957	basic_1005	ranked_598_unrelaxed_model_1_multimer_v3_pred_65.pdb
600	0.2407967242364212	basic_1005	ranked_599_unrelaxed_model_3_multimer_v2_pred_36.pdb
601	0.2407645465054713	basic_1005	ranked_600_unrelaxed_model_1_multimer_v3_pred_36.pdb
602	0.2407457676121255	basic_1005	ranked_601_unrelaxed_model_1_multimer_v3_pred_61.pdb
603	0.240740744766076	basic_1005	ranked_602_unrelaxed_model_5_multimer_v2_pred_10.pdb
604	0.2406753722001988	basic_1005	ranked_603_unrelaxed_model_1_multimer_v3_pred_32.pdb
605	0.2405653878396064	basic_1005	ranked_604_unrelaxed_model_2_multimer_v2_pred_24.pdb
606	0.2405450739929065	basic_1005	ranked_605_unrelaxed_model_1_multimer_v3_pred_2.pdb
607	0.2405392692073746	basic_1005	ranked_606_unrelaxed_model_3_multimer_v2_pred_47.pdb
608	0.2405160450790288	basic_1005	ranked_607_unrelaxed_model_1_multimer_v2_pred_65.pdb
609	0.2403727913350405	basic_1005	ranked_608_unrelaxed_model_4_multimer_v1_pred_64.pdb
610	0.2402647370930972	basic_1005	ranked_609_unrelaxed_model_1_multimer_v3_pred_22.pdb
611	0.2400969927941513	basic_1005	ranked_610_unrelaxed_model_1_multimer_v3_pred_47.pdb
612	0.2399963126061087	basic_1005	ranked_611_unrelaxed_model_2_multimer_v2_pred_65.pdb
613	0.2399893543454246	basic_1005	ranked_612_unrelaxed_model_1_multimer_v3_pred_59.pdb
614	0.23996567461295	basic_1005	ranked_613_unrelaxed_model_4_multimer_v3_pred_30.pdb
615	0.2399417055157587	basic_1005	ranked_614_unrelaxed_model_1_multimer_v2_pred_34.pdb
616	0.2399186718547687	basic_1005	ranked_615_unrelaxed_model_5_multimer_v2_pred_56.pdb
617	0.2397374418011601	basic_1005	ranked_616_unrelaxed_model_5_multimer_v2_pred_20.pdb
618	0.2397154881241779	basic_1005	ranked_617_unrelaxed_model_2_multimer_v2_pred_12.pdb
619	0.2396738382790934	basic_1005	ranked_618_unrelaxed_model_2_multimer_v2_pred_57.pdb
620	0.2396228130182249	basic_1005	ranked_619_unrelaxed_model_2_multimer_v2_pred_55.pdb
621	0.2395235810786483	basic_1005	ranked_620_unrelaxed_model_1_multimer_v3_pred_3.pdb
622	0.239487977937984	basic_1005	ranked_621_unrelaxed_model_5_multimer_v2_pred_48.pdb
623	0.2394616529331955	basic_1005	ranked_622_unrelaxed_model_3_multimer_v2_pred_43.pdb
624	0.2394575062859984	basic_1005	ranked_623_unrelaxed_model_1_multimer_v3_pred_15.pdb
625	0.2393946359477467	basic_1005	ranked_624_unrelaxed_model_1_multimer_v3_pred_28.pdb
626	0.2393695151966177	basic_1005	ranked_625_unrelaxed_model_2_multimer_v2_pred_54.pdb
627	0.2393472145050967	basic_1005	ranked_626_unrelaxed_model_5_multimer_v2_pred_28.pdb
628	0.239322574934118	basic_1005	ranked_627_unrelaxed_model_5_multimer_v2_pred_26.pdb
629	0.2393196245890934	basic_1005	ranked_628_unrelaxed_model_1_multimer_v3_pred_9.pdb
630	0.2392968184510589	basic_1005	ranked_629_unrelaxed_model_5_multimer_v2_pred_37.pdb
631	0.2391808905521688	basic_1005	ranked_630_unrelaxed_model_3_multimer_v2_pred_2.pdb
632	0.2391698495240141	basic_1005	ranked_631_unrelaxed_model_5_multimer_v2_pred_19.pdb
633	0.2391689296851102	basic_1005	ranked_632_unrelaxed_model_5_multimer_v2_pred_33.pdb
634	0.2391681898573181	basic_1005	ranked_633_unrelaxed_model_5_multimer_v2_pred_60.pdb
635	0.23915492819745	basic_1005	ranked_634_unrelaxed_model_5_multimer_v2_pred_11.pdb
636	0.2391251148732693	basic_1005	ranked_635_unrelaxed_model_2_multimer_v2_pred_16.pdb
637	0.2391113016474747	basic_1005	ranked_636_unrelaxed_model_4_multimer_v3_pred_58.pdb
638	0.2390925039027525	basic_1005	ranked_637_unrelaxed_model_3_multimer_v2_pred_3.pdb
639	0.2390825832190749	basic_1005	ranked_638_unrelaxed_model_3_multimer_v2_pred_41.pdb
640	0.2390565858975809	basic_1005	ranked_639_unrelaxed_model_3_multimer_v2_pred_26.pdb
641	0.2390547193360299	basic_1005	ranked_640_unrelaxed_model_4_multimer_v3_pred_21.pdb
642	0.2390402659314185	basic_1005	ranked_641_unrelaxed_model_1_multimer_v3_pred_10.pdb
643	0.239034899089321	basic_1005	ranked_642_unrelaxed_model_3_multimer_v2_pred_28.pdb
644	0.2390296668543421	basic_1005	ranked_643_unrelaxed_model_1_multimer_v3_pred_60.pdb
645	0.2390070265988946	basic_1005	ranked_644_unrelaxed_model_1_multimer_v3_pred_17.pdb
646	0.2389821577028721	basic_1005	ranked_645_unrelaxed_model_1_multimer_v2_pred_2.pdb
647	0.2389726644235492	basic_1005	ranked_646_unrelaxed_model_5_multimer_v2_pred_49.pdb
648	0.2389345298769536	basic_1005	ranked_647_unrelaxed_model_4_multimer_v3_pred_64.pdb
649	0.2389175879699452	basic_1005	ranked_648_unrelaxed_model_1_multimer_v3_pred_20.pdb
650	0.2388242065149995	basic_1005	ranked_649_unrelaxed_model_3_multimer_v2_pred_33.pdb
651	0.2387965493251418	basic_1005	ranked_650_unrelaxed_model_5_multimer_v2_pred_57.pdb
652	0.2387661428242816	basic_1005	ranked_651_unrelaxed_model_4_multimer_v3_pred_22.pdb
653	0.2387607384321235	basic_1005	ranked_652_unrelaxed_model_1_multimer_v3_pred_53.pdb
654	0.2387594087624847	basic_1005	ranked_653_unrelaxed_model_2_multimer_v2_pred_9.pdb
655	0.2387349083666489	basic_1005	ranked_654_unrelaxed_model_2_multimer_v2_pred_10.pdb
656	0.2386079791823911	basic_1005	ranked_655_unrelaxed_model_5_multimer_v2_pred_45.pdb
657	0.2386070684455064	basic_1005	ranked_656_unrelaxed_model_1_multimer_v3_pred_57.pdb
658	0.2385426381467199	basic_1005	ranked_657_unrelaxed_model_1_multimer_v2_pred_15.pdb
659	0.238540848217964	basic_1005	ranked_658_unrelaxed_model_3_multimer_v2_pred_11.pdb
660	0.2384964190834479	basic_1005	ranked_659_unrelaxed_model_2_multimer_v2_pred_1.pdb
661	0.238456708736968	basic_1005	ranked_660_unrelaxed_model_1_multimer_v3_pred_29.pdb
662	0.2384541732810386	basic_1005	ranked_661_unrelaxed_model_5_multimer_v2_pred_29.pdb
663	0.2384221474973877	basic_1005	ranked_662_unrelaxed_model_5_multimer_v2_pred_34.pdb
664	0.2384193427125251	basic_1005	ranked_663_unrelaxed_model_5_multimer_v2_pred_38.pdb
665	0.2383670797467532	basic_1005	ranked_664_unrelaxed_model_1_multimer_v3_pred_66.pdb
666	0.2383038406323334	basic_1005	ranked_665_unrelaxed_model_1_multimer_v3_pred_46.pdb
667	0.2383030474957386	basic_1005	ranked_666_unrelaxed_model_1_multimer_v3_pred_5.pdb
668	0.2382712294347206	basic_1005	ranked_667_unrelaxed_model_2_multimer_v2_pred_42.pdb
669	0.2382698512067999	basic_1005	ranked_668_unrelaxed_model_3_multimer_v2_pred_49.pdb
670	0.238262067646777	basic_1005	ranked_669_unrelaxed_model_5_multimer_v2_pred_0.pdb
671	0.2382237643732738	basic_1005	ranked_670_unrelaxed_model_3_multimer_v2_pred_55.pdb
672	0.2382179210378715	basic_1005	ranked_671_unrelaxed_model_2_multimer_v2_pred_45.pdb
673	0.2381914045064219	basic_1005	ranked_672_unrelaxed_model_1_multimer_v2_pred_31.pdb
674	0.2381685121496422	basic_1005	ranked_673_unrelaxed_model_1_multimer_v3_pred_62.pdb
675	0.2381127481369731	basic_1005	ranked_674_unrelaxed_model_3_multimer_v2_pred_13.pdb
676	0.2380803954320151	basic_1005	ranked_675_unrelaxed_model_3_multimer_v2_pred_25.pdb
677	0.2380696083646934	basic_1005	ranked_676_unrelaxed_model_2_multimer_v2_pred_29.pdb
678	0.2380695993581829	basic_1005	ranked_677_unrelaxed_model_2_multimer_v2_pred_40.pdb
679	0.2380600939329149	basic_1005	ranked_678_unrelaxed_model_1_multimer_v2_pred_20.pdb
680	0.2380333575180763	basic_1005	ranked_679_unrelaxed_model_4_multimer_v2_pred_53.pdb
681	0.2379790583234877	basic_1005	ranked_680_unrelaxed_model_1_multimer_v3_pred_11.pdb
682	0.2379521740347968	basic_1005	ranked_681_unrelaxed_model_5_multimer_v2_pred_12.pdb
683	0.2379453410733764	basic_1005	ranked_682_unrelaxed_model_1_multimer_v2_pred_16.pdb
684	0.2379098029480507	basic_1005	ranked_683_unrelaxed_model_3_multimer_v2_pred_35.pdb
685	0.237872109734846	basic_1005	ranked_684_unrelaxed_model_4_multimer_v2_pred_26.pdb
686	0.2378619788598815	basic_1005	ranked_685_unrelaxed_model_5_multimer_v2_pred_55.pdb
687	0.2378546684435923	basic_1005	ranked_686_unrelaxed_model_1_multimer_v3_pred_0.pdb
688	0.2378024759335927	basic_1005	ranked_687_unrelaxed_model_2_multimer_v2_pred_5.pdb
689	0.2377955970630141	basic_1005	ranked_688_unrelaxed_model_1_multimer_v2_pred_19.pdb
690	0.2377634132399712	basic_1005	ranked_689_unrelaxed_model_1_multimer_v3_pred_26.pdb
691	0.2377212951036212	basic_1005	ranked_690_unrelaxed_model_5_multimer_v2_pred_31.pdb
692	0.2377049866657284	basic_1005	ranked_691_unrelaxed_model_1_multimer_v3_pred_6.pdb
693	0.237653601594871	basic_1005	ranked_692_unrelaxed_model_5_multimer_v2_pred_62.pdb
694	0.2376343348604274	basic_1005	ranked_693_unrelaxed_model_1_multimer_v3_pred_4.pdb
695	0.2376274645081459	basic_1005	ranked_694_unrelaxed_model_2_multimer_v2_pred_25.pdb
696	0.2375809909321625	basic_1005	ranked_695_unrelaxed_model_5_multimer_v2_pred_3.pdb
697	0.2375509383339696	basic_1005	ranked_696_unrelaxed_model_2_multimer_v2_pred_21.pdb
698	0.2374660316406041	basic_1005	ranked_697_unrelaxed_model_3_multimer_v2_pred_62.pdb
699	0.2373975220109475	basic_1005	ranked_698_unrelaxed_model_4_multimer_v2_pred_42.pdb
700	0.2373746995283324	basic_1005	ranked_699_unrelaxed_model_1_multimer_v2_pred_56.pdb
701	0.2373625570496578	basic_1005	ranked_700_unrelaxed_model_5_multimer_v2_pred_6.pdb
702	0.2373213349676608	basic_1005	ranked_701_unrelaxed_model_5_multimer_v2_pred_66.pdb
703	0.2372835948816113	basic_1005	ranked_702_unrelaxed_model_1_multimer_v2_pred_40.pdb
704	0.2372778127725673	basic_1005	ranked_703_unrelaxed_model_4_multimer_v2_pred_13.pdb
705	0.2372720081483616	basic_1005	ranked_704_unrelaxed_model_2_multimer_v2_pred_28.pdb
706	0.2372074650783189	basic_1005	ranked_705_unrelaxed_model_5_multimer_v2_pred_18.pdb
707	0.2371382169178247	basic_1005	ranked_706_unrelaxed_model_1_multimer_v3_pred_38.pdb
708	0.2371307868592496	basic_1005	ranked_707_unrelaxed_model_2_multimer_v2_pred_34.pdb
709	0.2371207799207691	basic_1005	ranked_708_unrelaxed_model_2_multimer_v2_pred_22.pdb
710	0.2371128454175025	basic_1005	ranked_709_unrelaxed_model_5_multimer_v2_pred_1.pdb
711	0.2370584531564569	basic_1005	ranked_710_unrelaxed_model_1_multimer_v3_pred_45.pdb
712	0.2370434294322085	basic_1005	ranked_711_unrelaxed_model_1_multimer_v2_pred_57.pdb
713	0.2369957483399542	basic_1005	ranked_712_unrelaxed_model_1_multimer_v3_pred_64.pdb
714	0.2369613892085182	basic_1005	ranked_713_unrelaxed_model_5_multimer_v2_pred_53.pdb
715	0.2369391771470687	basic_1005	ranked_714_unrelaxed_model_5_multimer_v2_pred_41.pdb
716	0.2369184666556828	basic_1005	ranked_715_unrelaxed_model_1_multimer_v3_pred_19.pdb
717	0.2368910194045191	basic_1005	ranked_716_unrelaxed_model_5_multimer_v2_pred_42.pdb
718	0.236877591420518	basic_1005	ranked_717_unrelaxed_model_1_multimer_v2_pred_41.pdb
719	0.2368753226720442	basic_1005	ranked_718_unrelaxed_model_2_multimer_v2_pred_53.pdb
720	0.2368132856631508	basic_1005	ranked_719_unrelaxed_model_1_multimer_v2_pred_39.pdb
721	0.2367623084617097	basic_1005	ranked_720_unrelaxed_model_4_multimer_v2_pred_27.pdb
722	0.2366786021672465	basic_1005	ranked_721_unrelaxed_model_5_multimer_v2_pred_16.pdb
723	0.2366072976231998	basic_1005	ranked_722_unrelaxed_model_1_multimer_v2_pred_37.pdb
724	0.2365771401352074	basic_1005	ranked_723_unrelaxed_model_5_multimer_v2_pred_32.pdb
725	0.2365437290402596	basic_1005	ranked_724_unrelaxed_model_5_multimer_v3_pred_62.pdb
726	0.2365382645934128	basic_1005	ranked_725_unrelaxed_model_4_multimer_v2_pred_11.pdb
727	0.2364264056476357	basic_1005	ranked_726_unrelaxed_model_3_multimer_v2_pred_16.pdb
728	0.2363900054688932	basic_1005	ranked_727_unrelaxed_model_1_multimer_v3_pred_50.pdb
729	0.2363821911980783	basic_1005	ranked_728_unrelaxed_model_1_multimer_v2_pred_42.pdb
730	0.2362930803055116	basic_1005	ranked_729_unrelaxed_model_5_multimer_v3_pred_29.pdb
731	0.2362061592468136	basic_1005	ranked_730_unrelaxed_model_4_multimer_v3_pred_57.pdb
732	0.2361998604878218	basic_1005	ranked_731_unrelaxed_model_3_multimer_v2_pred_18.pdb
733	0.236180676915462	basic_1005	ranked_732_unrelaxed_model_2_multimer_v2_pred_37.pdb
734	0.2361379173032153	basic_1005	ranked_733_unrelaxed_model_3_multimer_v2_pred_6.pdb
735	0.2361310181207465	basic_1005	ranked_734_unrelaxed_model_1_multimer_v3_pred_30.pdb
736	0.2361224255593375	basic_1005	ranked_735_unrelaxed_model_2_multimer_v2_pred_23.pdb
737	0.2360531663800322	basic_1005	ranked_736_unrelaxed_model_4_multimer_v2_pred_34.pdb
738	0.2360249045044758	basic_1005	ranked_737_unrelaxed_model_2_multimer_v2_pred_6.pdb
739	0.2359368791189911	basic_1005	ranked_738_unrelaxed_model_3_multimer_v3_pred_7.pdb
740	0.2358798026451909	basic_1005	ranked_739_unrelaxed_model_3_multimer_v2_pred_48.pdb
741	0.2358624844689492	basic_1005	ranked_740_unrelaxed_model_3_multimer_v2_pred_20.pdb
742	0.2358338635411709	basic_1005	ranked_741_unrelaxed_model_1_multimer_v3_pred_40.pdb
743	0.2357199604617265	basic_1005	ranked_742_unrelaxed_model_5_multimer_v3_pred_5.pdb
744	0.235702159305345	basic_1005	ranked_743_unrelaxed_model_2_multimer_v2_pred_38.pdb
745	0.2356751072278662	basic_1005	ranked_744_unrelaxed_model_1_multimer_v2_pred_66.pdb
746	0.2356144150318208	basic_1005	ranked_745_unrelaxed_model_2_multimer_v2_pred_61.pdb
747	0.2355715361975308	basic_1005	ranked_746_unrelaxed_model_1_multimer_v2_pred_9.pdb
748	0.2355635701110823	basic_1005	ranked_747_unrelaxed_model_1_multimer_v2_pred_43.pdb
749	0.2355581114400131	basic_1005	ranked_748_unrelaxed_model_2_multimer_v2_pred_48.pdb
750	0.235536477416243	basic_1005	ranked_749_unrelaxed_model_1_multimer_v2_pred_5.pdb
751	0.2354846378344837	basic_1005	ranked_750_unrelaxed_model_4_multimer_v2_pred_51.pdb
752	0.2354717876822933	basic_1005	ranked_751_unrelaxed_model_2_multimer_v2_pred_47.pdb
753	0.2353385489261107	basic_1005	ranked_752_unrelaxed_model_5_multimer_v3_pred_9.pdb
754	0.2352914456912032	basic_1005	ranked_753_unrelaxed_model_2_multimer_v2_pred_27.pdb
755	0.2352914364596725	basic_1005	ranked_754_unrelaxed_model_5_multimer_v2_pred_59.pdb
756	0.2352860607702566	basic_1005	ranked_755_unrelaxed_model_5_multimer_v3_pred_27.pdb
757	0.2352274035124395	basic_1005	ranked_756_unrelaxed_model_4_multimer_v2_pred_3.pdb
758	0.2351217872446818	basic_1005	ranked_757_unrelaxed_model_5_multimer_v3_pred_63.pdb
759	0.2350945347359829	basic_1005	ranked_758_unrelaxed_model_5_multimer_v3_pred_12.pdb
760	0.2350701095209599	basic_1005	ranked_759_unrelaxed_model_4_multimer_v2_pred_62.pdb
761	0.2350664289553719	basic_1005	ranked_760_unrelaxed_model_5_multimer_v3_pred_47.pdb
762	0.2350248959931354	basic_1005	ranked_761_unrelaxed_model_5_multimer_v2_pred_36.pdb
763	0.2350116830655725	basic_1005	ranked_762_unrelaxed_model_5_multimer_v3_pred_6.pdb
764	0.2350020433260879	basic_1005	ranked_763_unrelaxed_model_5_multimer_v3_pred_34.pdb
765	0.234991179067774	basic_1005	ranked_764_unrelaxed_model_1_multimer_v3_pred_56.pdb
766	0.2349891795951507	basic_1005	ranked_765_unrelaxed_model_4_multimer_v2_pred_50.pdb
767	0.2349803719220665	basic_1005	ranked_766_unrelaxed_model_1_multimer_v3_pred_33.pdb
768	0.2349450203350875	basic_1005	ranked_767_unrelaxed_model_1_multimer_v3_pred_16.pdb
769	0.2349441290694824	basic_1005	ranked_768_unrelaxed_model_3_multimer_v2_pred_14.pdb
770	0.2349304518773419	basic_1005	ranked_769_unrelaxed_model_5_multimer_v3_pred_26.pdb
771	0.2349185601139177	basic_1005	ranked_770_unrelaxed_model_5_multimer_v3_pred_50.pdb
772	0.2349014957541175	basic_1005	ranked_771_unrelaxed_model_5_multimer_v3_pred_18.pdb
773	0.2348870878213712	basic_1005	ranked_772_unrelaxed_model_2_multimer_v2_pred_17.pdb
774	0.2347927944259546	basic_1005	ranked_773_unrelaxed_model_3_multimer_v2_pred_57.pdb
775	0.2347819294862323	basic_1005	ranked_774_unrelaxed_model_5_multimer_v3_pred_61.pdb
776	0.2347524280441824	basic_1005	ranked_775_unrelaxed_model_5_multimer_v3_pred_39.pdb
777	0.2347329647969832	basic_1005	ranked_776_unrelaxed_model_5_multimer_v3_pred_25.pdb
778	0.2346627603534114	basic_1005	ranked_777_unrelaxed_model_3_multimer_v2_pred_40.pdb
779	0.2346622864986074	basic_1005	ranked_778_unrelaxed_model_4_multimer_v2_pred_36.pdb
780	0.2346496425258178	basic_1005	ranked_779_unrelaxed_model_5_multimer_v3_pred_46.pdb
781	0.2345907384436416	basic_1005	ranked_780_unrelaxed_model_5_multimer_v3_pred_2.pdb
782	0.2345882927640383	basic_1005	ranked_781_unrelaxed_model_4_multimer_v2_pred_5.pdb
783	0.2345725061512145	basic_1005	ranked_782_unrelaxed_model_5_multimer_v3_pred_52.pdb
784	0.2345344221327769	basic_1005	ranked_783_unrelaxed_model_5_multimer_v3_pred_43.pdb
785	0.2345104851282059	basic_1005	ranked_784_unrelaxed_model_2_multimer_v2_pred_49.pdb
786	0.2345038054300858	basic_1005	ranked_785_unrelaxed_model_4_multimer_v2_pred_10.pdb
787	0.23448723772473	basic_1005	ranked_786_unrelaxed_model_5_multimer_v3_pred_21.pdb
788	0.2344750521961873	basic_1005	ranked_787_unrelaxed_model_1_multimer_v2_pred_30.pdb
789	0.2344726879464994	basic_1005	ranked_788_unrelaxed_model_5_multimer_v3_pred_4.pdb
790	0.2344419819387409	basic_1005	ranked_789_unrelaxed_model_5_multimer_v2_pred_30.pdb
791	0.2343824643957143	basic_1005	ranked_790_unrelaxed_model_4_multimer_v2_pred_18.pdb
792	0.2343579686187985	basic_1005	ranked_791_unrelaxed_model_5_multimer_v3_pred_60.pdb
793	0.2343418386636981	basic_1005	ranked_792_unrelaxed_model_5_multimer_v3_pred_40.pdb
794	0.2343160053780881	basic_1005	ranked_793_unrelaxed_model_5_multimer_v3_pred_19.pdb
795	0.2343087058978205	basic_1005	ranked_794_unrelaxed_model_1_multimer_v3_pred_52.pdb
796	0.2342944353359379	basic_1005	ranked_795_unrelaxed_model_5_multimer_v2_pred_39.pdb
797	0.2342110059314059	basic_1005	ranked_796_unrelaxed_model_2_multimer_v2_pred_20.pdb
798	0.2341874996021966	basic_1005	ranked_797_unrelaxed_model_5_multimer_v3_pred_44.pdb
799	0.2341775346353308	basic_1005	ranked_798_unrelaxed_model_5_multimer_v3_pred_17.pdb
800	0.2341463369953725	basic_1005	ranked_799_unrelaxed_model_5_multimer_v3_pred_35.pdb
801	0.2341048286052034	basic_1005	ranked_800_unrelaxed_model_3_multimer_v2_pred_51.pdb
802	0.2340619308494108	basic_1005	ranked_801_unrelaxed_model_5_multimer_v3_pred_57.pdb
803	0.2340000228969259	basic_1005	ranked_802_unrelaxed_model_4_multimer_v2_pred_33.pdb
804	0.2339982648061209	basic_1005	ranked_803_unrelaxed_model_5_multimer_v3_pred_32.pdb
805	0.2339889042744994	basic_1005	ranked_804_unrelaxed_model_5_multimer_v3_pred_42.pdb
806	0.2339762487734993	basic_1005	ranked_805_unrelaxed_model_1_multimer_v2_pred_10.pdb
807	0.2339567145865479	basic_1005	ranked_806_unrelaxed_model_4_multimer_v2_pred_25.pdb
808	0.2339536601159763	basic_1005	ranked_807_unrelaxed_model_5_multimer_v3_pred_11.pdb
809	0.2339316094922759	basic_1005	ranked_808_unrelaxed_model_5_multimer_v2_pred_14.pdb
810	0.2339181206724695	basic_1005	ranked_809_unrelaxed_model_5_multimer_v3_pred_59.pdb
811	0.2338875167907121	basic_1005	ranked_810_unrelaxed_model_5_multimer_v3_pred_33.pdb
812	0.2337839793453235	basic_1005	ranked_811_unrelaxed_model_5_multimer_v3_pred_23.pdb
813	0.2337771134166672	basic_1005	ranked_812_unrelaxed_model_5_multimer_v3_pred_37.pdb
814	0.2337314080337773	basic_1005	ranked_813_unrelaxed_model_5_multimer_v2_pred_25.pdb
815	0.2337232018433053	basic_1005	ranked_814_unrelaxed_model_5_multimer_v3_pred_53.pdb
816	0.2337184436032749	basic_1005	ranked_815_unrelaxed_model_3_multimer_v2_pred_23.pdb
817	0.2336869716312243	basic_1005	ranked_816_unrelaxed_model_5_multimer_v3_pred_7.pdb
818	0.2336532207982894	basic_1005	ranked_817_unrelaxed_model_5_multimer_v3_pred_8.pdb
819	0.233598087113209	basic_1005	ranked_818_unrelaxed_model_4_multimer_v2_pred_9.pdb
820	0.2335747941019958	basic_1005	ranked_819_unrelaxed_model_1_multimer_v3_pred_63.pdb
821	0.2335642341033098	basic_1005	ranked_820_unrelaxed_model_5_multimer_v3_pred_31.pdb
822	0.2335359680588075	basic_1005	ranked_821_unrelaxed_model_4_multimer_v2_pred_4.pdb
823	0.2335033819999704	basic_1005	ranked_822_unrelaxed_model_5_multimer_v2_pred_2.pdb
824	0.2334655555445057	basic_1005	ranked_823_unrelaxed_model_4_multimer_v2_pred_60.pdb
825	0.2334447982927617	basic_1005	ranked_824_unrelaxed_model_1_multimer_v3_pred_24.pdb
826	0.2334193309070823	basic_1005	ranked_825_unrelaxed_model_5_multimer_v3_pred_28.pdb
827	0.2334043366751726	basic_1005	ranked_826_unrelaxed_model_3_multimer_v3_pred_11.pdb
828	0.2334003354204898	basic_1005	ranked_827_unrelaxed_model_2_multimer_v2_pred_66.pdb
829	0.2333827599551045	basic_1005	ranked_828_unrelaxed_model_5_multimer_v3_pred_16.pdb
830	0.233366383179897	basic_1005	ranked_829_unrelaxed_model_4_multimer_v2_pred_14.pdb
831	0.2333020622157081	basic_1005	ranked_830_unrelaxed_model_5_multimer_v3_pred_66.pdb
832	0.2332360641152235	basic_1005	ranked_831_unrelaxed_model_4_multimer_v2_pred_23.pdb
833	0.2332091862751973	basic_1005	ranked_832_unrelaxed_model_5_multimer_v3_pred_41.pdb
834	0.2331631520882035	basic_1005	ranked_833_unrelaxed_model_4_multimer_v2_pred_20.pdb
835	0.2331522369791387	basic_1005	ranked_834_unrelaxed_model_5_multimer_v3_pred_58.pdb
836	0.2331184176390744	basic_1005	ranked_835_unrelaxed_model_5_multimer_v3_pred_48.pdb
837	0.2329651673472564	basic_1005	ranked_836_unrelaxed_model_5_multimer_v3_pred_15.pdb
838	0.2329340952124388	basic_1005	ranked_837_unrelaxed_model_5_multimer_v2_pred_8.pdb
839	0.2329262361362585	basic_1005	ranked_838_unrelaxed_model_4_multimer_v2_pred_29.pdb
840	0.2328788704944272	basic_1005	ranked_839_unrelaxed_model_5_multimer_v3_pred_14.pdb
841	0.2328460282184032	basic_1005	ranked_840_unrelaxed_model_5_multimer_v2_pred_9.pdb
842	0.2328282439818133	basic_1005	ranked_841_unrelaxed_model_5_multimer_v3_pred_64.pdb
843	0.2328206877897701	basic_1005	ranked_842_unrelaxed_model_4_multimer_v2_pred_1.pdb
844	0.2327351407922338	basic_1005	ranked_843_unrelaxed_model_5_multimer_v3_pred_24.pdb
845	0.2327224824595714	basic_1005	ranked_844_unrelaxed_model_5_multimer_v3_pred_30.pdb
846	0.2326810883201194	basic_1005	ranked_845_unrelaxed_model_4_multimer_v2_pred_28.pdb
847	0.2326102766478622	basic_1005	ranked_846_unrelaxed_model_4_multimer_v2_pred_32.pdb
848	0.2326072410902824	basic_1005	ranked_847_unrelaxed_model_5_multimer_v3_pred_38.pdb
849	0.2325561632677914	basic_1005	ranked_848_unrelaxed_model_4_multimer_v2_pred_55.pdb
850	0.2325430738840142	basic_1005	ranked_849_unrelaxed_model_5_multimer_v3_pred_65.pdb
851	0.2325021723871264	basic_1005	ranked_850_unrelaxed_model_4_multimer_v2_pred_37.pdb
852	0.2324866431483683	basic_1005	ranked_851_unrelaxed_model_1_multimer_v2_pred_8.pdb
853	0.2324723239178347	basic_1005	ranked_852_unrelaxed_model_5_multimer_v3_pred_0.pdb
854	0.2324594768201653	basic_1005	ranked_853_unrelaxed_model_5_multimer_v3_pred_22.pdb
855	0.2324470409563163	basic_1005	ranked_854_unrelaxed_model_5_multimer_v3_pred_20.pdb
856	0.2324457768539021	basic_1005	ranked_855_unrelaxed_model_1_multimer_v2_pred_21.pdb
857	0.23230575112399	basic_1005	ranked_856_unrelaxed_model_5_multimer_v2_pred_27.pdb
858	0.2322684092131123	basic_1005	ranked_857_unrelaxed_model_5_multimer_v2_pred_65.pdb
859	0.2322147314966762	basic_1005	ranked_858_unrelaxed_model_3_multimer_v3_pred_52.pdb
860	0.2322055609570151	basic_1005	ranked_859_unrelaxed_model_4_multimer_v2_pred_30.pdb
861	0.2322020176986103	basic_1005	ranked_860_unrelaxed_model_5_multimer_v3_pred_51.pdb
862	0.2321976170672991	basic_1005	ranked_861_unrelaxed_model_3_multimer_v3_pred_42.pdb
863	0.2321877631013466	basic_1005	ranked_862_unrelaxed_model_4_multimer_v2_pred_64.pdb
864	0.2321270872562419	basic_1005	ranked_863_unrelaxed_model_5_multimer_v3_pred_10.pdb
865	0.2320593305725118	basic_1005	ranked_864_unrelaxed_model_5_multimer_v3_pred_45.pdb
866	0.2319669523329141	basic_1005	ranked_865_unrelaxed_model_4_multimer_v2_pred_41.pdb
867	0.2319014807549743	basic_1005	ranked_866_unrelaxed_model_4_multimer_v2_pred_59.pdb
868	0.2318545250118354	basic_1005	ranked_867_unrelaxed_model_1_multimer_v2_pred_35.pdb
869	0.2318303610086495	basic_1005	ranked_868_unrelaxed_model_1_multimer_v2_pred_3.pdb
870	0.2317862110947083	basic_1005	ranked_869_unrelaxed_model_4_multimer_v2_pred_16.pdb
871	0.2317014087646528	basic_1005	ranked_870_unrelaxed_model_4_multimer_v2_pred_63.pdb
872	0.2316243271125497	basic_1005	ranked_871_unrelaxed_model_5_multimer_v3_pred_55.pdb
873	0.2315803480588849	basic_1005	ranked_872_unrelaxed_model_5_multimer_v3_pred_49.pdb
874	0.2315794908090909	basic_1005	ranked_873_unrelaxed_model_3_multimer_v3_pred_39.pdb
875	0.231563793352775	basic_1005	ranked_874_unrelaxed_model_4_multimer_v2_pred_48.pdb
876	0.2315294081294322	basic_1005	ranked_875_unrelaxed_model_1_multimer_v2_pred_12.pdb
877	0.2315195815353526	basic_1005	ranked_876_unrelaxed_model_1_multimer_v2_pred_53.pdb
878	0.231465551461671	basic_1005	ranked_877_unrelaxed_model_5_multimer_v3_pred_54.pdb
879	0.2313962228837361	basic_1005	ranked_878_unrelaxed_model_4_multimer_v2_pred_7.pdb
880	0.231362204216227	basic_1005	ranked_879_unrelaxed_model_5_multimer_v3_pred_3.pdb
881	0.2313565533010839	basic_1005	ranked_880_unrelaxed_model_4_multimer_v2_pred_47.pdb
882	0.2313306045081226	basic_1005	ranked_881_unrelaxed_model_1_multimer_v2_pred_22.pdb
883	0.2313250796712515	basic_1005	ranked_882_unrelaxed_model_5_multimer_v2_pred_5.pdb
884	0.2313000421458712	basic_1005	ranked_883_unrelaxed_model_5_multimer_v3_pred_36.pdb
885	0.2312760150975018	basic_1005	ranked_884_unrelaxed_model_5_multimer_v3_pred_56.pdb
886	0.2311977680366259	basic_1005	ranked_885_unrelaxed_model_4_multimer_v2_pred_57.pdb
887	0.2310929894497465	basic_1005	ranked_886_unrelaxed_model_1_multimer_v2_pred_36.pdb
888	0.2309739020334561	basic_1005	ranked_887_unrelaxed_model_2_multimer_v2_pred_64.pdb
889	0.2309654303836862	basic_1005	ranked_888_unrelaxed_model_3_multimer_v2_pred_32.pdb
890	0.230925975125142	basic_1005	ranked_889_unrelaxed_model_4_multimer_v2_pred_12.pdb
891	0.2309231621552864	basic_1005	ranked_890_unrelaxed_model_1_multimer_v2_pred_18.pdb
892	0.2308773051435369	basic_1005	ranked_891_unrelaxed_model_1_multimer_v2_pred_63.pdb
893	0.2308265169341903	basic_1005	ranked_892_unrelaxed_model_4_multimer_v2_pred_22.pdb
894	0.2307920548913321	basic_1005	ranked_893_unrelaxed_model_4_multimer_v2_pred_19.pdb
895	0.2307603377315193	basic_1005	ranked_894_unrelaxed_model_4_multimer_v2_pred_58.pdb
896	0.2307511413164377	basic_1005	ranked_895_unrelaxed_model_3_multimer_v3_pred_12.pdb
897	0.2306802355376164	basic_1005	ranked_896_unrelaxed_model_3_multimer_v3_pred_16.pdb
898	0.2306619344897337	basic_1005	ranked_897_unrelaxed_model_3_multimer_v2_pred_42.pdb
899	0.2306482848456379	basic_1005	ranked_898_unrelaxed_model_3_multimer_v2_pred_59.pdb
900	0.2306406925553994	basic_1005	ranked_899_unrelaxed_model_4_multimer_v2_pred_21.pdb
901	0.2304918803834292	basic_1005	ranked_900_unrelaxed_model_4_multimer_v2_pred_65.pdb
902	0.230458767963351	basic_1005	ranked_901_unrelaxed_model_5_multimer_v3_pred_13.pdb
903	0.2303847164177807	basic_1005	ranked_902_unrelaxed_model_3_multimer_v3_pred_8.pdb
904	0.2303082799414181	basic_1005	ranked_903_unrelaxed_model_2_multimer_v2_pred_3.pdb
905	0.2302465347193403	basic_1005	ranked_904_unrelaxed_model_4_multimer_v2_pred_66.pdb
906	0.2302190901299912	basic_1005	ranked_905_unrelaxed_model_5_multimer_v3_pred_1.pdb
907	0.2301357532357587	basic_1005	ranked_906_unrelaxed_model_4_multimer_v2_pred_2.pdb
908	0.2301041127235226	basic_1005	ranked_907_unrelaxed_model_4_multimer_v2_pred_15.pdb
909	0.2297700911428493	basic_1005	ranked_908_unrelaxed_model_4_multimer_v2_pred_39.pdb
910	0.2297448722266182	basic_1005	ranked_909_unrelaxed_model_2_multimer_v2_pred_19.pdb
911	0.2296375145989399	basic_1005	ranked_910_unrelaxed_model_4_multimer_v2_pred_45.pdb
912	0.2296285407842846	basic_1005	ranked_911_unrelaxed_model_3_multimer_v3_pred_29.pdb
913	0.2296078247909151	basic_1005	ranked_912_unrelaxed_model_1_multimer_v1_pred_59.pdb
914	0.2294875750479812	basic_1005	ranked_913_unrelaxed_model_4_multimer_v2_pred_0.pdb
915	0.2294596692443449	basic_1005	ranked_914_unrelaxed_model_4_multimer_v2_pred_35.pdb
916	0.2294548987246223	basic_1005	ranked_915_unrelaxed_model_4_multimer_v2_pred_40.pdb
917	0.2291573974489345	basic_1005	ranked_916_unrelaxed_model_4_multimer_v2_pred_24.pdb
918	0.2291350933037871	basic_1005	ranked_917_unrelaxed_model_4_multimer_v1_pred_65.pdb
919	0.2290584398096262	basic_1005	ranked_918_unrelaxed_model_3_multimer_v3_pred_25.pdb
920	0.2290058966171244	basic_1005	ranked_919_unrelaxed_model_3_multimer_v3_pred_38.pdb
921	0.22894435500818	basic_1005	ranked_920_unrelaxed_model_3_multimer_v3_pred_36.pdb
922	0.2289353597885057	basic_1005	ranked_921_unrelaxed_model_4_multimer_v2_pred_61.pdb
923	0.2288626707461402	basic_1005	ranked_922_unrelaxed_model_2_multimer_v2_pred_30.pdb
924	0.2288196249487932	basic_1005	ranked_923_unrelaxed_model_3_multimer_v3_pred_27.pdb
925	0.2286787046546322	basic_1005	ranked_924_unrelaxed_model_3_multimer_v3_pred_55.pdb
926	0.2284545319804648	basic_1005	ranked_925_unrelaxed_model_4_multimer_v2_pred_56.pdb
927	0.228445223401271	basic_1005	ranked_926_unrelaxed_model_2_multimer_v2_pred_58.pdb
928	0.2284023387826962	basic_1005	ranked_927_unrelaxed_model_1_multimer_v2_pred_6.pdb
929	0.228320585340598	basic_1005	ranked_928_unrelaxed_model_3_multimer_v3_pred_57.pdb
930	0.2279996631244684	basic_1005	ranked_929_unrelaxed_model_3_multimer_v3_pred_2.pdb
931	0.2279430797729221	basic_1005	ranked_930_unrelaxed_model_1_multimer_v2_pred_32.pdb
932	0.2279424400949539	basic_1005	ranked_931_unrelaxed_model_4_multimer_v2_pred_38.pdb
933	0.2278667347815839	basic_1005	ranked_932_unrelaxed_model_3_multimer_v3_pred_6.pdb
934	0.2277812637672417	basic_1005	ranked_933_unrelaxed_model_1_multimer_v2_pred_4.pdb
935	0.2277746996359123	basic_1005	ranked_934_unrelaxed_model_1_multimer_v2_pred_50.pdb
936	0.2277690389034282	basic_1005	ranked_935_unrelaxed_model_2_multimer_v2_pred_35.pdb
937	0.2277401491858665	basic_1005	ranked_936_unrelaxed_model_5_multimer_v1_pred_17.pdb
938	0.2277354768079246	basic_1005	ranked_937_unrelaxed_model_2_multimer_v2_pred_15.pdb
939	0.2276454811896902	basic_1005	ranked_938_unrelaxed_model_4_multimer_v2_pred_31.pdb
940	0.2276124977877985	basic_1005	ranked_939_unrelaxed_model_4_multimer_v2_pred_52.pdb
941	0.227597410132827	basic_1005	ranked_940_unrelaxed_model_3_multimer_v3_pred_59.pdb
942	0.2275652161698083	basic_1005	ranked_941_unrelaxed_model_3_multimer_v3_pred_0.pdb
943	0.2275483112057404	basic_1005	ranked_942_unrelaxed_model_3_multimer_v3_pred_31.pdb
944	0.2274125255737188	basic_1005	ranked_943_unrelaxed_model_2_multimer_v2_pred_46.pdb
945	0.2271969032048887	basic_1005	ranked_944_unrelaxed_model_3_multimer_v3_pred_10.pdb
946	0.2271272464957456	basic_1005	ranked_945_unrelaxed_model_3_multimer_v3_pred_43.pdb
947	0.227109467400289	basic_1005	ranked_946_unrelaxed_model_3_multimer_v3_pred_61.pdb
948	0.2270926791598358	basic_1005	ranked_947_unrelaxed_model_3_multimer_v3_pred_58.pdb
949	0.2269136582097656	basic_1005	ranked_948_unrelaxed_model_4_multimer_v2_pred_54.pdb
950	0.2267965738279287	basic_1005	ranked_949_unrelaxed_model_4_multimer_v2_pred_44.pdb
951	0.2266142446948044	basic_1005	ranked_950_unrelaxed_model_3_multimer_v3_pred_33.pdb
952	0.2264620796193204	basic_1005	ranked_951_unrelaxed_model_3_multimer_v3_pred_3.pdb
953	0.2264571054822438	basic_1005	ranked_952_unrelaxed_model_4_multimer_v2_pred_17.pdb
954	0.2262877701149802	basic_1005	ranked_953_unrelaxed_model_3_multimer_v3_pred_63.pdb
955	0.2262444182516294	basic_1005	ranked_954_unrelaxed_model_3_multimer_v3_pred_9.pdb
956	0.2258148829829066	basic_1005	ranked_955_unrelaxed_model_3_multimer_v3_pred_62.pdb
957	0.2257343749255375	basic_1005	ranked_956_unrelaxed_model_3_multimer_v3_pred_35.pdb
958	0.225633258362692	basic_1005	ranked_957_unrelaxed_model_3_multimer_v3_pred_5.pdb
959	0.2254533715362838	basic_1005	ranked_958_unrelaxed_model_4_multimer_v2_pred_49.pdb
960	0.2253290714539172	basic_1005	ranked_959_unrelaxed_model_5_multimer_v2_pred_7.pdb
961	0.2252410835103459	basic_1005	ranked_960_unrelaxed_model_3_multimer_v3_pred_4.pdb
962	0.2252402732735016	basic_1005	ranked_961_unrelaxed_model_3_multimer_v3_pred_64.pdb
963	0.2251157911316403	basic_1005	ranked_962_unrelaxed_model_4_multimer_v2_pred_8.pdb
964	0.2250635152876055	basic_1005	ranked_963_unrelaxed_model_3_multimer_v3_pred_24.pdb
965	0.2250570903314279	basic_1005	ranked_964_unrelaxed_model_3_multimer_v3_pred_26.pdb
966	0.224986421748528	basic_1005	ranked_965_unrelaxed_model_3_multimer_v3_pred_41.pdb
967	0.2249781565328457	basic_1005	ranked_966_unrelaxed_model_1_multimer_v1_pred_3.pdb
968	0.2249525424599339	basic_1005	ranked_967_unrelaxed_model_3_multimer_v3_pred_14.pdb
969	0.2247891200390371	basic_1005	ranked_968_unrelaxed_model_3_multimer_v3_pred_32.pdb
970	0.224722005716332	basic_1005	ranked_969_unrelaxed_model_3_multimer_v3_pred_20.pdb
971	0.2246402134208593	basic_1005	ranked_970_unrelaxed_model_3_multimer_v3_pred_45.pdb
972	0.2246235892417839	basic_1005	ranked_971_unrelaxed_model_4_multimer_v2_pred_43.pdb
973	0.2246014919850815	basic_1005	ranked_972_unrelaxed_model_3_multimer_v3_pred_48.pdb
974	0.224494471785953	basic_1005	ranked_973_unrelaxed_model_3_multimer_v3_pred_53.pdb
975	0.2244605608483083	basic_1005	ranked_974_unrelaxed_model_3_multimer_v3_pred_1.pdb
976	0.2244291125037592	basic_1005	ranked_975_unrelaxed_model_3_multimer_v3_pred_46.pdb
977	0.2244106899561402	basic_1005	ranked_976_unrelaxed_model_1_multimer_v1_pred_46.pdb
978	0.2241697769503061	basic_1005	ranked_977_unrelaxed_model_3_multimer_v3_pred_17.pdb
979	0.224146485923791	basic_1005	ranked_978_unrelaxed_model_3_multimer_v3_pred_13.pdb
980	0.2239714099096635	basic_1005	ranked_979_unrelaxed_model_3_multimer_v3_pred_28.pdb
981	0.2239129344332794	basic_1005	ranked_980_unrelaxed_model_3_multimer_v3_pred_65.pdb
982	0.22387406587297	basic_1005	ranked_981_unrelaxed_model_3_multimer_v3_pred_22.pdb
983	0.2238227398017799	basic_1005	ranked_982_unrelaxed_model_3_multimer_v3_pred_54.pdb
984	0.2236087842382462	basic_1005	ranked_983_unrelaxed_model_3_multimer_v3_pred_50.pdb
985	0.2235959305072262	basic_1005	ranked_984_unrelaxed_model_3_multimer_v3_pred_34.pdb
986	0.2235618044261098	basic_1005	ranked_985_unrelaxed_model_3_multimer_v3_pred_40.pdb
987	0.2234811613561512	basic_1005	ranked_986_unrelaxed_model_3_multimer_v3_pred_51.pdb
988	0.2231244508429069	basic_1005	ranked_987_unrelaxed_model_1_multimer_v2_pred_44.pdb
989	0.2229869521907297	basic_1005	ranked_988_unrelaxed_model_3_multimer_v3_pred_19.pdb
990	0.2229862898935556	basic_1005	ranked_989_unrelaxed_model_3_multimer_v3_pred_15.pdb
991	0.2229053604517171	basic_1005	ranked_990_unrelaxed_model_3_multimer_v3_pred_37.pdb
992	0.2228086292390565	basic_1005	ranked_991_unrelaxed_model_3_multimer_v3_pred_60.pdb
993	0.2227674778357019	basic_1005	ranked_992_unrelaxed_model_3_multimer_v3_pred_47.pdb
994	0.2225403974992009	basic_1005	ranked_993_unrelaxed_model_3_multimer_v3_pred_21.pdb
995	0.222502642216945	basic_1005	ranked_994_unrelaxed_model_3_multimer_v3_pred_44.pdb
996	0.2222263916337022	basic_1005	ranked_995_unrelaxed_model_3_multimer_v3_pred_66.pdb
997	0.2216646568501937	basic_1005	ranked_996_unrelaxed_model_3_multimer_v3_pred_23.pdb
998	0.2216013178237119	basic_1005	ranked_997_unrelaxed_model_3_multimer_v3_pred_49.pdb
999	0.221494595465147	basic_1005	ranked_998_unrelaxed_model_4_multimer_v1_pred_27.pdb
1000	0.2213503364513318	basic_1005	ranked_999_unrelaxed_model_3_multimer_v3_pred_56.pdb
1001	0.2213040588234958	basic_1005	ranked_1000_unrelaxed_model_3_multimer_v3_pred_18.pdb
1002	0.2211238829209562	basic_1005	ranked_1001_unrelaxed_model_4_multimer_v2_pred_46.pdb
1003	0.2204737249546868	basic_1005	ranked_1002_unrelaxed_model_3_multimer_v3_pred_30.pdb
1004	0.2203535412225864	basic_1005	ranked_1003_unrelaxed_model_1_multimer_v2_pred_60.pdb
1005	0.2187874031125207	basic_1005	ranked_1004_unrelaxed_model_1_multimer_v1_pred_55.pdb
1	0.9263058131863506	dropout_full_woTemplates_1005	ranked_0_unrelaxed_model_4_multimer_v1_pred_55.pdb
2	0.925057456528861	dropout_full_woTemplates_1005	ranked_1_unrelaxed_model_3_multimer_v1_pred_34.pdb
3	0.9236370440848916	dropout_full_woTemplates_1005	ranked_2_unrelaxed_model_5_multimer_v1_pred_56.pdb
4	0.9233764017017164	dropout_full_woTemplates_1005	ranked_3_unrelaxed_model_4_multimer_v1_pred_53.pdb
5	0.9233121174640168	dropout_full_woTemplates_1005	ranked_4_unrelaxed_model_4_multimer_v1_pred_17.pdb
6	0.9225085278469316	dropout_full_woTemplates_1005	ranked_5_unrelaxed_model_4_multimer_v1_pred_60.pdb
7	0.922498432789959	dropout_full_woTemplates_1005	ranked_6_unrelaxed_model_5_multimer_v1_pred_53.pdb
8	0.9219507942799284	dropout_full_woTemplates_1005	ranked_7_unrelaxed_model_4_multimer_v1_pred_37.pdb
9	0.9215791586404872	dropout_full_woTemplates_1005	ranked_8_unrelaxed_model_4_multimer_v1_pred_9.pdb
10	0.9215717581549702	dropout_full_woTemplates_1005	ranked_9_unrelaxed_model_5_multimer_v1_pred_61.pdb
11	0.9213212274705376	dropout_full_woTemplates_1005	ranked_10_unrelaxed_model_4_multimer_v1_pred_50.pdb
12	0.9212687039594508	dropout_full_woTemplates_1005	ranked_11_unrelaxed_model_4_multimer_v1_pred_46.pdb
13	0.92126465469838	dropout_full_woTemplates_1005	ranked_12_unrelaxed_model_4_multimer_v1_pred_34.pdb
14	0.9211016510234412	dropout_full_woTemplates_1005	ranked_13_unrelaxed_model_5_multimer_v1_pred_63.pdb
15	0.9196218435528404	dropout_full_woTemplates_1005	ranked_14_unrelaxed_model_1_multimer_v1_pred_10.pdb
16	0.9194067225104928	dropout_full_woTemplates_1005	ranked_15_unrelaxed_model_4_multimer_v1_pred_1.pdb
17	0.9193782212505122	dropout_full_woTemplates_1005	ranked_16_unrelaxed_model_4_multimer_v1_pred_48.pdb
18	0.918838695611899	dropout_full_woTemplates_1005	ranked_17_unrelaxed_model_4_multimer_v1_pred_33.pdb
19	0.9188141715779874	dropout_full_woTemplates_1005	ranked_18_unrelaxed_model_5_multimer_v1_pred_0.pdb
20	0.9179400934740236	dropout_full_woTemplates_1005	ranked_19_unrelaxed_model_4_multimer_v1_pred_10.pdb
21	0.9177844790259468	dropout_full_woTemplates_1005	ranked_20_unrelaxed_model_4_multimer_v1_pred_27.pdb
22	0.9148875633143996	dropout_full_woTemplates_1005	ranked_21_unrelaxed_model_4_multimer_v1_pred_47.pdb
23	0.9004673867771439	dropout_full_woTemplates_1005	ranked_22_unrelaxed_model_4_multimer_v1_pred_14.pdb
24	0.8854370509406004	dropout_full_woTemplates_1005	ranked_23_unrelaxed_model_1_multimer_v1_pred_39.pdb
25	0.8680429463491905	dropout_full_woTemplates_1005	ranked_24_unrelaxed_model_5_multimer_v1_pred_19.pdb
26	0.8667172544311654	dropout_full_woTemplates_1005	ranked_25_unrelaxed_model_4_multimer_v1_pred_26.pdb
27	0.8561816754962868	dropout_full_woTemplates_1005	ranked_26_unrelaxed_model_4_multimer_v1_pred_44.pdb
28	0.8169135326963508	dropout_full_woTemplates_1005	ranked_27_unrelaxed_model_4_multimer_v1_pred_38.pdb
29	0.679233641191897	dropout_full_woTemplates_1005	ranked_28_unrelaxed_model_2_multimer_v1_pred_13.pdb
30	0.6532484967268872	dropout_full_woTemplates_1005	ranked_29_unrelaxed_model_5_multimer_v1_pred_65.pdb
31	0.641754753462811	dropout_full_woTemplates_1005	ranked_30_unrelaxed_model_2_multimer_v1_pred_43.pdb
32	0.6306552935994006	dropout_full_woTemplates_1005	ranked_31_unrelaxed_model_5_multimer_v1_pred_57.pdb
33	0.607232924756443	dropout_full_woTemplates_1005	ranked_32_unrelaxed_model_5_multimer_v1_pred_52.pdb
34	0.5857526471767799	dropout_full_woTemplates_1005	ranked_33_unrelaxed_model_2_multimer_v1_pred_16.pdb
35	0.5789979827835651	dropout_full_woTemplates_1005	ranked_34_unrelaxed_model_5_multimer_v1_pred_50.pdb
36	0.5778862738327801	dropout_full_woTemplates_1005	ranked_35_unrelaxed_model_2_multimer_v1_pred_9.pdb
37	0.5753222942647972	dropout_full_woTemplates_1005	ranked_36_unrelaxed_model_2_multimer_v1_pred_29.pdb
38	0.5557274279558011	dropout_full_woTemplates_1005	ranked_37_unrelaxed_model_2_multimer_v1_pred_52.pdb
39	0.5547442151057543	dropout_full_woTemplates_1005	ranked_38_unrelaxed_model_2_multimer_v1_pred_30.pdb
40	0.551811424886836	dropout_full_woTemplates_1005	ranked_39_unrelaxed_model_2_multimer_v1_pred_17.pdb
41	0.5467414703421181	dropout_full_woTemplates_1005	ranked_40_unrelaxed_model_4_multimer_v1_pred_49.pdb
42	0.5454120305825328	dropout_full_woTemplates_1005	ranked_41_unrelaxed_model_2_multimer_v1_pred_33.pdb
43	0.5444247200065774	dropout_full_woTemplates_1005	ranked_42_unrelaxed_model_2_multimer_v1_pred_65.pdb
44	0.5413638646064022	dropout_full_woTemplates_1005	ranked_43_unrelaxed_model_2_multimer_v1_pred_57.pdb
45	0.5387873417928051	dropout_full_woTemplates_1005	ranked_44_unrelaxed_model_2_multimer_v1_pred_58.pdb
46	0.533562145167742	dropout_full_woTemplates_1005	ranked_45_unrelaxed_model_5_multimer_v1_pred_15.pdb
47	0.5292020531079323	dropout_full_woTemplates_1005	ranked_46_unrelaxed_model_2_multimer_v1_pred_50.pdb
48	0.5243945532162491	dropout_full_woTemplates_1005	ranked_47_unrelaxed_model_2_multimer_v1_pred_4.pdb
49	0.5209445833098707	dropout_full_woTemplates_1005	ranked_48_unrelaxed_model_2_multimer_v1_pred_36.pdb
50	0.5207926913331999	dropout_full_woTemplates_1005	ranked_49_unrelaxed_model_2_multimer_v1_pred_60.pdb
51	0.5111531383928827	dropout_full_woTemplates_1005	ranked_50_unrelaxed_model_2_multimer_v1_pred_25.pdb
52	0.5103976730395559	dropout_full_woTemplates_1005	ranked_51_unrelaxed_model_2_multimer_v1_pred_18.pdb
53	0.5101893820102221	dropout_full_woTemplates_1005	ranked_52_unrelaxed_model_2_multimer_v1_pred_56.pdb
54	0.5097831648766864	dropout_full_woTemplates_1005	ranked_53_unrelaxed_model_2_multimer_v1_pred_27.pdb
55	0.5088665034314426	dropout_full_woTemplates_1005	ranked_54_unrelaxed_model_2_multimer_v1_pred_5.pdb
56	0.5044335898468628	dropout_full_woTemplates_1005	ranked_55_unrelaxed_model_4_multimer_v1_pred_24.pdb
57	0.5043183220036077	dropout_full_woTemplates_1005	ranked_56_unrelaxed_model_2_multimer_v1_pred_35.pdb
58	0.501569604852494	dropout_full_woTemplates_1005	ranked_57_unrelaxed_model_2_multimer_v1_pred_34.pdb
59	0.499883956595944	dropout_full_woTemplates_1005	ranked_58_unrelaxed_model_2_multimer_v1_pred_26.pdb
60	0.4973733403702148	dropout_full_woTemplates_1005	ranked_59_unrelaxed_model_2_multimer_v1_pred_46.pdb
61	0.4972892733169472	dropout_full_woTemplates_1005	ranked_60_unrelaxed_model_2_multimer_v1_pred_61.pdb
62	0.4960210508389044	dropout_full_woTemplates_1005	ranked_61_unrelaxed_model_2_multimer_v1_pred_12.pdb
63	0.4956782920536225	dropout_full_woTemplates_1005	ranked_62_unrelaxed_model_2_multimer_v1_pred_53.pdb
64	0.4955574889935736	dropout_full_woTemplates_1005	ranked_63_unrelaxed_model_2_multimer_v1_pred_37.pdb
65	0.4917676107284898	dropout_full_woTemplates_1005	ranked_64_unrelaxed_model_2_multimer_v1_pred_63.pdb
66	0.4914466226840454	dropout_full_woTemplates_1005	ranked_65_unrelaxed_model_2_multimer_v1_pred_0.pdb
67	0.491227370122829	dropout_full_woTemplates_1005	ranked_66_unrelaxed_model_2_multimer_v1_pred_48.pdb
68	0.4907463287823679	dropout_full_woTemplates_1005	ranked_67_unrelaxed_model_4_multimer_v1_pred_11.pdb
69	0.4905326386081307	dropout_full_woTemplates_1005	ranked_68_unrelaxed_model_2_multimer_v1_pred_66.pdb
70	0.4861595788871017	dropout_full_woTemplates_1005	ranked_69_unrelaxed_model_2_multimer_v1_pred_28.pdb
71	0.4856585970250397	dropout_full_woTemplates_1005	ranked_70_unrelaxed_model_2_multimer_v1_pred_22.pdb
72	0.478102773678557	dropout_full_woTemplates_1005	ranked_71_unrelaxed_model_4_multimer_v1_pred_36.pdb
73	0.4732215423743215	dropout_full_woTemplates_1005	ranked_72_unrelaxed_model_2_multimer_v1_pred_45.pdb
74	0.4693127292812419	dropout_full_woTemplates_1005	ranked_73_unrelaxed_model_5_multimer_v1_pred_36.pdb
75	0.4679430193499937	dropout_full_woTemplates_1005	ranked_74_unrelaxed_model_2_multimer_v1_pred_54.pdb
76	0.4666961502359651	dropout_full_woTemplates_1005	ranked_75_unrelaxed_model_4_multimer_v1_pred_6.pdb
77	0.4653928048888807	dropout_full_woTemplates_1005	ranked_76_unrelaxed_model_2_multimer_v1_pred_3.pdb
78	0.4647938189217752	dropout_full_woTemplates_1005	ranked_77_unrelaxed_model_4_multimer_v1_pred_35.pdb
79	0.4640586930081802	dropout_full_woTemplates_1005	ranked_78_unrelaxed_model_2_multimer_v1_pred_1.pdb
80	0.4631602581453908	dropout_full_woTemplates_1005	ranked_79_unrelaxed_model_5_multimer_v1_pred_34.pdb
81	0.4631233770242431	dropout_full_woTemplates_1005	ranked_80_unrelaxed_model_2_multimer_v1_pred_24.pdb
82	0.4622068311712923	dropout_full_woTemplates_1005	ranked_81_unrelaxed_model_2_multimer_v1_pred_20.pdb
83	0.4621839270421746	dropout_full_woTemplates_1005	ranked_82_unrelaxed_model_2_multimer_v1_pred_41.pdb
84	0.46172295786307	dropout_full_woTemplates_1005	ranked_83_unrelaxed_model_2_multimer_v1_pred_40.pdb
85	0.4550052571969002	dropout_full_woTemplates_1005	ranked_84_unrelaxed_model_2_multimer_v1_pred_21.pdb
86	0.4527499716805042	dropout_full_woTemplates_1005	ranked_85_unrelaxed_model_2_multimer_v1_pred_49.pdb
87	0.4515552484201527	dropout_full_woTemplates_1005	ranked_86_unrelaxed_model_2_multimer_v1_pred_23.pdb
88	0.4507715619996133	dropout_full_woTemplates_1005	ranked_87_unrelaxed_model_2_multimer_v1_pred_7.pdb
89	0.4498987907996709	dropout_full_woTemplates_1005	ranked_88_unrelaxed_model_2_multimer_v1_pred_64.pdb
90	0.4486777481914172	dropout_full_woTemplates_1005	ranked_89_unrelaxed_model_2_multimer_v1_pred_59.pdb
91	0.4471594929994256	dropout_full_woTemplates_1005	ranked_90_unrelaxed_model_2_multimer_v1_pred_19.pdb
92	0.4470984942767332	dropout_full_woTemplates_1005	ranked_91_unrelaxed_model_2_multimer_v1_pred_2.pdb
93	0.4443249694941333	dropout_full_woTemplates_1005	ranked_92_unrelaxed_model_5_multimer_v1_pred_66.pdb
94	0.4438667880718285	dropout_full_woTemplates_1005	ranked_93_unrelaxed_model_2_multimer_v1_pred_15.pdb
95	0.4427973338980517	dropout_full_woTemplates_1005	ranked_94_unrelaxed_model_5_multimer_v1_pred_10.pdb
96	0.4418994232929331	dropout_full_woTemplates_1005	ranked_95_unrelaxed_model_5_multimer_v1_pred_29.pdb
97	0.4391536410252891	dropout_full_woTemplates_1005	ranked_96_unrelaxed_model_2_multimer_v1_pred_14.pdb
98	0.4375322203820007	dropout_full_woTemplates_1005	ranked_97_unrelaxed_model_2_multimer_v1_pred_6.pdb
99	0.4353717394493787	dropout_full_woTemplates_1005	ranked_98_unrelaxed_model_2_multimer_v1_pred_55.pdb
100	0.4298314745484933	dropout_full_woTemplates_1005	ranked_99_unrelaxed_model_4_multimer_v1_pred_22.pdb
101	0.4297052400788558	dropout_full_woTemplates_1005	ranked_100_unrelaxed_model_5_multimer_v1_pred_60.pdb
102	0.4294606389103496	dropout_full_woTemplates_1005	ranked_101_unrelaxed_model_2_multimer_v1_pred_10.pdb
103	0.4294019429307304	dropout_full_woTemplates_1005	ranked_102_unrelaxed_model_4_multimer_v1_pred_30.pdb
104	0.4278819371367464	dropout_full_woTemplates_1005	ranked_103_unrelaxed_model_5_multimer_v1_pred_48.pdb
105	0.4270570081738049	dropout_full_woTemplates_1005	ranked_104_unrelaxed_model_4_multimer_v1_pred_23.pdb
106	0.4269613538926747	dropout_full_woTemplates_1005	ranked_105_unrelaxed_model_3_multimer_v1_pred_20.pdb
107	0.4242884294899399	dropout_full_woTemplates_1005	ranked_106_unrelaxed_model_4_multimer_v1_pred_51.pdb
108	0.4218778598302719	dropout_full_woTemplates_1005	ranked_107_unrelaxed_model_2_multimer_v1_pred_8.pdb
109	0.4212884898668947	dropout_full_woTemplates_1005	ranked_108_unrelaxed_model_5_multimer_v1_pred_24.pdb
110	0.4205722339687243	dropout_full_woTemplates_1005	ranked_109_unrelaxed_model_5_multimer_v1_pred_59.pdb
111	0.4177907306883962	dropout_full_woTemplates_1005	ranked_110_unrelaxed_model_2_multimer_v1_pred_11.pdb
112	0.4175462070568638	dropout_full_woTemplates_1005	ranked_111_unrelaxed_model_2_multimer_v1_pred_62.pdb
113	0.4167784554202088	dropout_full_woTemplates_1005	ranked_112_unrelaxed_model_4_multimer_v1_pred_56.pdb
114	0.4162836189073901	dropout_full_woTemplates_1005	ranked_113_unrelaxed_model_5_multimer_v1_pred_3.pdb
115	0.4155266473226413	dropout_full_woTemplates_1005	ranked_114_unrelaxed_model_2_multimer_v1_pred_39.pdb
116	0.4153026849585979	dropout_full_woTemplates_1005	ranked_115_unrelaxed_model_4_multimer_v1_pred_45.pdb
117	0.414984122203372	dropout_full_woTemplates_1005	ranked_116_unrelaxed_model_5_multimer_v1_pred_55.pdb
118	0.4146936946320289	dropout_full_woTemplates_1005	ranked_117_unrelaxed_model_3_multimer_v1_pred_22.pdb
119	0.4139097476491995	dropout_full_woTemplates_1005	ranked_118_unrelaxed_model_5_multimer_v1_pred_5.pdb
120	0.4130480472988228	dropout_full_woTemplates_1005	ranked_119_unrelaxed_model_3_multimer_v1_pred_48.pdb
121	0.408045555167505	dropout_full_woTemplates_1005	ranked_120_unrelaxed_model_5_multimer_v1_pred_7.pdb
122	0.4067112454197565	dropout_full_woTemplates_1005	ranked_121_unrelaxed_model_4_multimer_v1_pred_41.pdb
123	0.4058640005117736	dropout_full_woTemplates_1005	ranked_122_unrelaxed_model_4_multimer_v1_pred_16.pdb
124	0.404026846520039	dropout_full_woTemplates_1005	ranked_123_unrelaxed_model_4_multimer_v1_pred_8.pdb
125	0.403119893465751	dropout_full_woTemplates_1005	ranked_124_unrelaxed_model_3_multimer_v1_pred_17.pdb
126	0.4005892938743738	dropout_full_woTemplates_1005	ranked_125_unrelaxed_model_5_multimer_v1_pred_40.pdb
127	0.3980899409226789	dropout_full_woTemplates_1005	ranked_126_unrelaxed_model_4_multimer_v1_pred_18.pdb
128	0.3976153937290925	dropout_full_woTemplates_1005	ranked_127_unrelaxed_model_4_multimer_v1_pred_65.pdb
129	0.3961291789035251	dropout_full_woTemplates_1005	ranked_128_unrelaxed_model_5_multimer_v1_pred_21.pdb
130	0.3960908555877528	dropout_full_woTemplates_1005	ranked_129_unrelaxed_model_5_multimer_v1_pred_35.pdb
131	0.3949427977886825	dropout_full_woTemplates_1005	ranked_130_unrelaxed_model_5_multimer_v1_pred_31.pdb
132	0.3943846470910424	dropout_full_woTemplates_1005	ranked_131_unrelaxed_model_2_multimer_v1_pred_32.pdb
133	0.3943034730961473	dropout_full_woTemplates_1005	ranked_132_unrelaxed_model_4_multimer_v1_pred_40.pdb
134	0.3909372516043267	dropout_full_woTemplates_1005	ranked_133_unrelaxed_model_5_multimer_v1_pred_25.pdb
135	0.3894489143694367	dropout_full_woTemplates_1005	ranked_134_unrelaxed_model_4_multimer_v1_pred_5.pdb
136	0.3882448534216609	dropout_full_woTemplates_1005	ranked_135_unrelaxed_model_3_multimer_v1_pred_28.pdb
137	0.3881780935534525	dropout_full_woTemplates_1005	ranked_136_unrelaxed_model_4_multimer_v1_pred_63.pdb
138	0.3865468697461208	dropout_full_woTemplates_1005	ranked_137_unrelaxed_model_3_multimer_v1_pred_61.pdb
139	0.3838446251563068	dropout_full_woTemplates_1005	ranked_138_unrelaxed_model_5_multimer_v1_pred_4.pdb
140	0.3825053454594915	dropout_full_woTemplates_1005	ranked_139_unrelaxed_model_4_multimer_v1_pred_52.pdb
141	0.3817924778306811	dropout_full_woTemplates_1005	ranked_140_unrelaxed_model_4_multimer_v1_pred_61.pdb
142	0.3805804094149502	dropout_full_woTemplates_1005	ranked_141_unrelaxed_model_5_multimer_v1_pred_1.pdb
143	0.3801094341952108	dropout_full_woTemplates_1005	ranked_142_unrelaxed_model_5_multimer_v1_pred_11.pdb
144	0.3777244809562372	dropout_full_woTemplates_1005	ranked_143_unrelaxed_model_5_multimer_v1_pred_43.pdb
145	0.3767710704370607	dropout_full_woTemplates_1005	ranked_144_unrelaxed_model_5_multimer_v1_pred_23.pdb
146	0.375881722276894	dropout_full_woTemplates_1005	ranked_145_unrelaxed_model_3_multimer_v1_pred_41.pdb
147	0.3742764339448988	dropout_full_woTemplates_1005	ranked_146_unrelaxed_model_4_multimer_v1_pred_54.pdb
148	0.3742176235532179	dropout_full_woTemplates_1005	ranked_147_unrelaxed_model_5_multimer_v1_pred_13.pdb
149	0.3734245383462955	dropout_full_woTemplates_1005	ranked_148_unrelaxed_model_3_multimer_v1_pred_49.pdb
150	0.3732429268654635	dropout_full_woTemplates_1005	ranked_149_unrelaxed_model_3_multimer_v1_pred_24.pdb
151	0.3711263696229103	dropout_full_woTemplates_1005	ranked_150_unrelaxed_model_5_multimer_v1_pred_6.pdb
152	0.3707198686965299	dropout_full_woTemplates_1005	ranked_151_unrelaxed_model_3_multimer_v1_pred_26.pdb
153	0.3678723453672845	dropout_full_woTemplates_1005	ranked_152_unrelaxed_model_4_multimer_v1_pred_64.pdb
154	0.367777757338522	dropout_full_woTemplates_1005	ranked_153_unrelaxed_model_3_multimer_v1_pred_11.pdb
155	0.3648856771683771	dropout_full_woTemplates_1005	ranked_154_unrelaxed_model_5_multimer_v1_pred_44.pdb
156	0.3607886724963556	dropout_full_woTemplates_1005	ranked_155_unrelaxed_model_5_multimer_v1_pred_51.pdb
157	0.3583751573568229	dropout_full_woTemplates_1005	ranked_156_unrelaxed_model_3_multimer_v1_pred_65.pdb
158	0.3580147470975082	dropout_full_woTemplates_1005	ranked_157_unrelaxed_model_5_multimer_v1_pred_26.pdb
159	0.3573504606335023	dropout_full_woTemplates_1005	ranked_158_unrelaxed_model_2_multimer_v1_pred_47.pdb
160	0.357265542838557	dropout_full_woTemplates_1005	ranked_159_unrelaxed_model_3_multimer_v1_pred_47.pdb
161	0.3572467172548911	dropout_full_woTemplates_1005	ranked_160_unrelaxed_model_5_multimer_v1_pred_2.pdb
162	0.3565194756773127	dropout_full_woTemplates_1005	ranked_161_unrelaxed_model_3_multimer_v1_pred_43.pdb
163	0.3549070172589146	dropout_full_woTemplates_1005	ranked_162_unrelaxed_model_4_multimer_v1_pred_20.pdb
164	0.3525426825019075	dropout_full_woTemplates_1005	ranked_163_unrelaxed_model_5_multimer_v1_pred_41.pdb
165	0.3522124618678172	dropout_full_woTemplates_1005	ranked_164_unrelaxed_model_3_multimer_v1_pred_23.pdb
166	0.3510741744077675	dropout_full_woTemplates_1005	ranked_165_unrelaxed_model_2_multimer_v1_pred_51.pdb
167	0.3507871525202103	dropout_full_woTemplates_1005	ranked_166_unrelaxed_model_3_multimer_v1_pred_12.pdb
168	0.3502169572861321	dropout_full_woTemplates_1005	ranked_167_unrelaxed_model_4_multimer_v1_pred_39.pdb
169	0.3491628130323947	dropout_full_woTemplates_1005	ranked_168_unrelaxed_model_4_multimer_v1_pred_3.pdb
170	0.3489685290945734	dropout_full_woTemplates_1005	ranked_169_unrelaxed_model_3_multimer_v1_pred_50.pdb
171	0.3484554238175983	dropout_full_woTemplates_1005	ranked_170_unrelaxed_model_3_multimer_v1_pred_30.pdb
172	0.3479273559662655	dropout_full_woTemplates_1005	ranked_171_unrelaxed_model_3_multimer_v1_pred_37.pdb
173	0.3446334564579654	dropout_full_woTemplates_1005	ranked_172_unrelaxed_model_5_multimer_v1_pred_64.pdb
174	0.34456230303967	dropout_full_woTemplates_1005	ranked_173_unrelaxed_model_5_multimer_v1_pred_49.pdb
175	0.3429608066329499	dropout_full_woTemplates_1005	ranked_174_unrelaxed_model_2_multimer_v1_pred_42.pdb
176	0.3424632084807251	dropout_full_woTemplates_1005	ranked_175_unrelaxed_model_3_multimer_v1_pred_2.pdb
177	0.3414604969136148	dropout_full_woTemplates_1005	ranked_176_unrelaxed_model_3_multimer_v3_pred_14.pdb
178	0.3376305617375096	dropout_full_woTemplates_1005	ranked_177_unrelaxed_model_5_multimer_v1_pred_62.pdb
179	0.3348361886851461	dropout_full_woTemplates_1005	ranked_178_unrelaxed_model_3_multimer_v1_pred_66.pdb
180	0.3336224922559481	dropout_full_woTemplates_1005	ranked_179_unrelaxed_model_5_multimer_v1_pred_27.pdb
181	0.3329783992002727	dropout_full_woTemplates_1005	ranked_180_unrelaxed_model_3_multimer_v1_pred_0.pdb
182	0.3327445566701177	dropout_full_woTemplates_1005	ranked_181_unrelaxed_model_5_multimer_v1_pred_39.pdb
183	0.332471951736642	dropout_full_woTemplates_1005	ranked_182_unrelaxed_model_3_multimer_v1_pred_36.pdb
184	0.3320846576895591	dropout_full_woTemplates_1005	ranked_183_unrelaxed_model_5_multimer_v1_pred_8.pdb
185	0.3315725228984861	dropout_full_woTemplates_1005	ranked_184_unrelaxed_model_4_multimer_v1_pred_7.pdb
186	0.329140759168684	dropout_full_woTemplates_1005	ranked_185_unrelaxed_model_5_multimer_v1_pred_18.pdb
187	0.3282877876425453	dropout_full_woTemplates_1005	ranked_186_unrelaxed_model_4_multimer_v1_pred_2.pdb
188	0.327212850792439	dropout_full_woTemplates_1005	ranked_187_unrelaxed_model_3_multimer_v1_pred_27.pdb
189	0.3267664662458213	dropout_full_woTemplates_1005	ranked_188_unrelaxed_model_4_multimer_v1_pred_25.pdb
190	0.3262236652088555	dropout_full_woTemplates_1005	ranked_189_unrelaxed_model_5_multimer_v1_pred_17.pdb
191	0.324772874323711	dropout_full_woTemplates_1005	ranked_190_unrelaxed_model_2_multimer_v1_pred_31.pdb
192	0.3231284964250874	dropout_full_woTemplates_1005	ranked_191_unrelaxed_model_3_multimer_v1_pred_52.pdb
193	0.3220449215034019	dropout_full_woTemplates_1005	ranked_192_unrelaxed_model_3_multimer_v3_pred_35.pdb
194	0.3207832270670359	dropout_full_woTemplates_1005	ranked_193_unrelaxed_model_5_multimer_v1_pred_32.pdb
195	0.3186694379211157	dropout_full_woTemplates_1005	ranked_194_unrelaxed_model_4_multimer_v1_pred_28.pdb
196	0.3169230375498217	dropout_full_woTemplates_1005	ranked_195_unrelaxed_model_2_multimer_v3_pred_59.pdb
197	0.3168649058443821	dropout_full_woTemplates_1005	ranked_196_unrelaxed_model_5_multimer_v1_pred_12.pdb
198	0.3153940939289744	dropout_full_woTemplates_1005	ranked_197_unrelaxed_model_2_multimer_v3_pred_60.pdb
199	0.3146084342210083	dropout_full_woTemplates_1005	ranked_198_unrelaxed_model_3_multimer_v1_pred_64.pdb
200	0.3118110628130648	dropout_full_woTemplates_1005	ranked_199_unrelaxed_model_2_multimer_v3_pred_14.pdb
201	0.3114804383276901	dropout_full_woTemplates_1005	ranked_200_unrelaxed_model_5_multimer_v1_pred_47.pdb
202	0.3104565335862074	dropout_full_woTemplates_1005	ranked_201_unrelaxed_model_4_multimer_v1_pred_21.pdb
203	0.3102733869758356	dropout_full_woTemplates_1005	ranked_202_unrelaxed_model_3_multimer_v1_pred_15.pdb
204	0.3101784443292689	dropout_full_woTemplates_1005	ranked_203_unrelaxed_model_2_multimer_v3_pred_12.pdb
205	0.3101659058299563	dropout_full_woTemplates_1005	ranked_204_unrelaxed_model_2_multimer_v3_pred_8.pdb
206	0.3095830531164479	dropout_full_woTemplates_1005	ranked_205_unrelaxed_model_5_multimer_v1_pred_42.pdb
207	0.3088908487114669	dropout_full_woTemplates_1005	ranked_206_unrelaxed_model_2_multimer_v3_pred_10.pdb
208	0.3086299950713157	dropout_full_woTemplates_1005	ranked_207_unrelaxed_model_3_multimer_v3_pred_54.pdb
209	0.3085928054622955	dropout_full_woTemplates_1005	ranked_208_unrelaxed_model_2_multimer_v3_pred_41.pdb
210	0.3067581422441333	dropout_full_woTemplates_1005	ranked_209_unrelaxed_model_3_multimer_v1_pred_33.pdb
211	0.306530161058144	dropout_full_woTemplates_1005	ranked_210_unrelaxed_model_1_multimer_v1_pred_20.pdb
212	0.3064086765098596	dropout_full_woTemplates_1005	ranked_211_unrelaxed_model_3_multimer_v3_pred_30.pdb
213	0.305303063951115	dropout_full_woTemplates_1005	ranked_212_unrelaxed_model_2_multimer_v3_pred_18.pdb
214	0.3036029390211634	dropout_full_woTemplates_1005	ranked_213_unrelaxed_model_3_multimer_v1_pred_53.pdb
215	0.3034844480142098	dropout_full_woTemplates_1005	ranked_214_unrelaxed_model_3_multimer_v1_pred_58.pdb
216	0.3027423184699707	dropout_full_woTemplates_1005	ranked_215_unrelaxed_model_3_multimer_v1_pred_25.pdb
217	0.3022950015650234	dropout_full_woTemplates_1005	ranked_216_unrelaxed_model_2_multimer_v3_pred_35.pdb
218	0.3002198222192442	dropout_full_woTemplates_1005	ranked_217_unrelaxed_model_2_multimer_v3_pred_40.pdb
219	0.2985281079716082	dropout_full_woTemplates_1005	ranked_218_unrelaxed_model_3_multimer_v1_pred_13.pdb
220	0.297821976211028	dropout_full_woTemplates_1005	ranked_219_unrelaxed_model_2_multimer_v1_pred_38.pdb
221	0.2966481227868369	dropout_full_woTemplates_1005	ranked_220_unrelaxed_model_3_multimer_v3_pred_46.pdb
222	0.2959127537805714	dropout_full_woTemplates_1005	ranked_221_unrelaxed_model_3_multimer_v1_pred_44.pdb
223	0.2957011174957868	dropout_full_woTemplates_1005	ranked_222_unrelaxed_model_3_multimer_v2_pred_34.pdb
224	0.295503946528136	dropout_full_woTemplates_1005	ranked_223_unrelaxed_model_2_multimer_v3_pred_52.pdb
225	0.2953486826053904	dropout_full_woTemplates_1005	ranked_224_unrelaxed_model_4_multimer_v1_pred_57.pdb
226	0.2948485835288408	dropout_full_woTemplates_1005	ranked_225_unrelaxed_model_3_multimer_v3_pred_51.pdb
227	0.2947606236725668	dropout_full_woTemplates_1005	ranked_226_unrelaxed_model_2_multimer_v3_pred_48.pdb
228	0.2945890524157997	dropout_full_woTemplates_1005	ranked_227_unrelaxed_model_2_multimer_v3_pred_63.pdb
229	0.2943784931918969	dropout_full_woTemplates_1005	ranked_228_unrelaxed_model_3_multimer_v3_pred_44.pdb
230	0.2941871952897645	dropout_full_woTemplates_1005	ranked_229_unrelaxed_model_4_multimer_v2_pred_32.pdb
231	0.2938121594388577	dropout_full_woTemplates_1005	ranked_230_unrelaxed_model_3_multimer_v1_pred_55.pdb
232	0.2931527381530414	dropout_full_woTemplates_1005	ranked_231_unrelaxed_model_2_multimer_v3_pred_51.pdb
233	0.2930288190776545	dropout_full_woTemplates_1005	ranked_232_unrelaxed_model_3_multimer_v1_pred_40.pdb
234	0.2929490778994743	dropout_full_woTemplates_1005	ranked_233_unrelaxed_model_2_multimer_v3_pred_15.pdb
235	0.2928102617510672	dropout_full_woTemplates_1005	ranked_234_unrelaxed_model_3_multimer_v1_pred_59.pdb
236	0.2926621466117602	dropout_full_woTemplates_1005	ranked_235_unrelaxed_model_2_multimer_v3_pred_49.pdb
237	0.2925994175755705	dropout_full_woTemplates_1005	ranked_236_unrelaxed_model_2_multimer_v3_pred_53.pdb
238	0.2924253192389396	dropout_full_woTemplates_1005	ranked_237_unrelaxed_model_2_multimer_v3_pred_33.pdb
239	0.2923732229580312	dropout_full_woTemplates_1005	ranked_238_unrelaxed_model_3_multimer_v3_pred_55.pdb
240	0.2918278974690734	dropout_full_woTemplates_1005	ranked_239_unrelaxed_model_4_multimer_v1_pred_13.pdb
241	0.2916520594537343	dropout_full_woTemplates_1005	ranked_240_unrelaxed_model_3_multimer_v3_pred_17.pdb
242	0.2913592603648065	dropout_full_woTemplates_1005	ranked_241_unrelaxed_model_2_multimer_v3_pred_16.pdb
243	0.2912723788726549	dropout_full_woTemplates_1005	ranked_242_unrelaxed_model_3_multimer_v3_pred_13.pdb
244	0.2910684543464176	dropout_full_woTemplates_1005	ranked_243_unrelaxed_model_2_multimer_v3_pred_34.pdb
245	0.2908724518632092	dropout_full_woTemplates_1005	ranked_244_unrelaxed_model_2_multimer_v3_pred_46.pdb
246	0.2908488312387272	dropout_full_woTemplates_1005	ranked_245_unrelaxed_model_2_multimer_v3_pred_29.pdb
247	0.2907839767746854	dropout_full_woTemplates_1005	ranked_246_unrelaxed_model_3_multimer_v3_pred_60.pdb
248	0.2905445333099291	dropout_full_woTemplates_1005	ranked_247_unrelaxed_model_2_multimer_v3_pred_61.pdb
249	0.2905438895118651	dropout_full_woTemplates_1005	ranked_248_unrelaxed_model_2_multimer_v3_pred_7.pdb
250	0.2903482317464515	dropout_full_woTemplates_1005	ranked_249_unrelaxed_model_2_multimer_v3_pred_1.pdb
251	0.290265373185806	dropout_full_woTemplates_1005	ranked_250_unrelaxed_model_2_multimer_v3_pred_54.pdb
252	0.2899306906261427	dropout_full_woTemplates_1005	ranked_251_unrelaxed_model_2_multimer_v3_pred_37.pdb
253	0.2897205080493091	dropout_full_woTemplates_1005	ranked_252_unrelaxed_model_4_multimer_v2_pred_49.pdb
254	0.2896983729560077	dropout_full_woTemplates_1005	ranked_253_unrelaxed_model_2_multimer_v3_pred_44.pdb
255	0.2879887700214417	dropout_full_woTemplates_1005	ranked_254_unrelaxed_model_3_multimer_v1_pred_7.pdb
256	0.2878489154404801	dropout_full_woTemplates_1005	ranked_255_unrelaxed_model_3_multimer_v3_pred_62.pdb
257	0.2875482189611287	dropout_full_woTemplates_1005	ranked_256_unrelaxed_model_2_multimer_v3_pred_32.pdb
258	0.2874097642615137	dropout_full_woTemplates_1005	ranked_257_unrelaxed_model_2_multimer_v3_pred_20.pdb
259	0.2873286136244478	dropout_full_woTemplates_1005	ranked_258_unrelaxed_model_2_multimer_v3_pred_42.pdb
260	0.2868169821146577	dropout_full_woTemplates_1005	ranked_259_unrelaxed_model_3_multimer_v3_pred_6.pdb
261	0.286311585552211	dropout_full_woTemplates_1005	ranked_260_unrelaxed_model_5_multimer_v1_pred_37.pdb
262	0.285749725556588	dropout_full_woTemplates_1005	ranked_261_unrelaxed_model_3_multimer_v2_pred_8.pdb
263	0.2857253895489247	dropout_full_woTemplates_1005	ranked_262_unrelaxed_model_3_multimer_v3_pred_38.pdb
264	0.2855225390313329	dropout_full_woTemplates_1005	ranked_263_unrelaxed_model_2_multimer_v3_pred_22.pdb
265	0.2837738837830899	dropout_full_woTemplates_1005	ranked_264_unrelaxed_model_2_multimer_v3_pred_24.pdb
266	0.283683747605737	dropout_full_woTemplates_1005	ranked_265_unrelaxed_model_2_multimer_v3_pred_55.pdb
267	0.2836666514525456	dropout_full_woTemplates_1005	ranked_266_unrelaxed_model_2_multimer_v3_pred_3.pdb
268	0.2835828158427653	dropout_full_woTemplates_1005	ranked_267_unrelaxed_model_2_multimer_v3_pred_62.pdb
269	0.2832427719259583	dropout_full_woTemplates_1005	ranked_268_unrelaxed_model_2_multimer_v3_pred_28.pdb
270	0.2831263919422457	dropout_full_woTemplates_1005	ranked_269_unrelaxed_model_3_multimer_v3_pred_40.pdb
271	0.2830960459143113	dropout_full_woTemplates_1005	ranked_270_unrelaxed_model_3_multimer_v1_pred_31.pdb
272	0.2830707781723589	dropout_full_woTemplates_1005	ranked_271_unrelaxed_model_3_multimer_v1_pred_1.pdb
273	0.2816442864537504	dropout_full_woTemplates_1005	ranked_272_unrelaxed_model_2_multimer_v3_pred_45.pdb
274	0.2815982445826644	dropout_full_woTemplates_1005	ranked_273_unrelaxed_model_2_multimer_v2_pred_62.pdb
275	0.2813017852377231	dropout_full_woTemplates_1005	ranked_274_unrelaxed_model_3_multimer_v1_pred_51.pdb
276	0.2808036567697883	dropout_full_woTemplates_1005	ranked_275_unrelaxed_model_2_multimer_v3_pred_9.pdb
277	0.2807200024404802	dropout_full_woTemplates_1005	ranked_276_unrelaxed_model_2_multimer_v3_pred_19.pdb
278	0.2805036843763046	dropout_full_woTemplates_1005	ranked_277_unrelaxed_model_3_multimer_v1_pred_56.pdb
279	0.2804986331416469	dropout_full_woTemplates_1005	ranked_278_unrelaxed_model_3_multimer_v1_pred_19.pdb
280	0.2803738744007093	dropout_full_woTemplates_1005	ranked_279_unrelaxed_model_3_multimer_v2_pred_16.pdb
281	0.2803599131418897	dropout_full_woTemplates_1005	ranked_280_unrelaxed_model_5_multimer_v1_pred_46.pdb
282	0.2801250953116723	dropout_full_woTemplates_1005	ranked_281_unrelaxed_model_3_multimer_v1_pred_21.pdb
283	0.2790529592048431	dropout_full_woTemplates_1005	ranked_282_unrelaxed_model_1_multimer_v1_pred_28.pdb
284	0.2783246055889306	dropout_full_woTemplates_1005	ranked_283_unrelaxed_model_2_multimer_v3_pred_30.pdb
285	0.2781337216672706	dropout_full_woTemplates_1005	ranked_284_unrelaxed_model_3_multimer_v1_pred_60.pdb
286	0.278101063475873	dropout_full_woTemplates_1005	ranked_285_unrelaxed_model_2_multimer_v2_pred_61.pdb
287	0.2777032285637421	dropout_full_woTemplates_1005	ranked_286_unrelaxed_model_3_multimer_v3_pred_57.pdb
288	0.2775486242191312	dropout_full_woTemplates_1005	ranked_287_unrelaxed_model_3_multimer_v1_pred_38.pdb
289	0.2774589425782786	dropout_full_woTemplates_1005	ranked_288_unrelaxed_model_2_multimer_v3_pred_36.pdb
290	0.2774156152360026	dropout_full_woTemplates_1005	ranked_289_unrelaxed_model_2_multimer_v3_pred_66.pdb
291	0.2772213019967624	dropout_full_woTemplates_1005	ranked_290_unrelaxed_model_3_multimer_v1_pred_10.pdb
292	0.2771501869479807	dropout_full_woTemplates_1005	ranked_291_unrelaxed_model_2_multimer_v3_pred_26.pdb
293	0.2770498279160295	dropout_full_woTemplates_1005	ranked_292_unrelaxed_model_2_multimer_v3_pred_43.pdb
294	0.2765259691502604	dropout_full_woTemplates_1005	ranked_293_unrelaxed_model_2_multimer_v2_pred_45.pdb
295	0.2758065841865886	dropout_full_woTemplates_1005	ranked_294_unrelaxed_model_2_multimer_v3_pred_39.pdb
296	0.2754714959077063	dropout_full_woTemplates_1005	ranked_295_unrelaxed_model_1_multimer_v3_pred_17.pdb
297	0.2752577962067983	dropout_full_woTemplates_1005	ranked_296_unrelaxed_model_3_multimer_v1_pred_18.pdb
298	0.2751543867840252	dropout_full_woTemplates_1005	ranked_297_unrelaxed_model_3_multimer_v3_pred_45.pdb
299	0.2751049350603525	dropout_full_woTemplates_1005	ranked_298_unrelaxed_model_1_multimer_v3_pred_28.pdb
300	0.2749984173359693	dropout_full_woTemplates_1005	ranked_299_unrelaxed_model_1_multimer_v1_pred_44.pdb
301	0.2749811569644495	dropout_full_woTemplates_1005	ranked_300_unrelaxed_model_2_multimer_v3_pred_58.pdb
302	0.2746815258288239	dropout_full_woTemplates_1005	ranked_301_unrelaxed_model_1_multimer_v3_pred_47.pdb
303	0.2746355414397989	dropout_full_woTemplates_1005	ranked_302_unrelaxed_model_2_multimer_v3_pred_6.pdb
304	0.2745785745509591	dropout_full_woTemplates_1005	ranked_303_unrelaxed_model_3_multimer_v1_pred_6.pdb
305	0.2745660398555272	dropout_full_woTemplates_1005	ranked_304_unrelaxed_model_2_multimer_v3_pred_27.pdb
306	0.2742838667547921	dropout_full_woTemplates_1005	ranked_305_unrelaxed_model_3_multimer_v1_pred_42.pdb
307	0.2740793744602123	dropout_full_woTemplates_1005	ranked_306_unrelaxed_model_3_multimer_v1_pred_57.pdb
308	0.2739941701682185	dropout_full_woTemplates_1005	ranked_307_unrelaxed_model_2_multimer_v3_pred_50.pdb
309	0.2738495630507443	dropout_full_woTemplates_1005	ranked_308_unrelaxed_model_5_multimer_v1_pred_58.pdb
310	0.27384281709557	dropout_full_woTemplates_1005	ranked_309_unrelaxed_model_3_multimer_v3_pred_63.pdb
311	0.2737193929552144	dropout_full_woTemplates_1005	ranked_310_unrelaxed_model_5_multimer_v1_pred_28.pdb
312	0.2736143350651111	dropout_full_woTemplates_1005	ranked_311_unrelaxed_model_2_multimer_v3_pred_47.pdb
313	0.2729194086763424	dropout_full_woTemplates_1005	ranked_312_unrelaxed_model_2_multimer_v3_pred_5.pdb
314	0.2728570784138987	dropout_full_woTemplates_1005	ranked_313_unrelaxed_model_2_multimer_v3_pred_17.pdb
315	0.2727715811080181	dropout_full_woTemplates_1005	ranked_314_unrelaxed_model_3_multimer_v3_pred_49.pdb
316	0.2726473186989275	dropout_full_woTemplates_1005	ranked_315_unrelaxed_model_2_multimer_v3_pred_23.pdb
317	0.2726380865252058	dropout_full_woTemplates_1005	ranked_316_unrelaxed_model_4_multimer_v1_pred_43.pdb
318	0.2723623019217024	dropout_full_woTemplates_1005	ranked_317_unrelaxed_model_3_multimer_v3_pred_23.pdb
319	0.2722267926934597	dropout_full_woTemplates_1005	ranked_318_unrelaxed_model_3_multimer_v1_pred_32.pdb
320	0.2718732297937119	dropout_full_woTemplates_1005	ranked_319_unrelaxed_model_2_multimer_v3_pred_56.pdb
321	0.271778764671872	dropout_full_woTemplates_1005	ranked_320_unrelaxed_model_3_multimer_v1_pred_45.pdb
322	0.2717455725518731	dropout_full_woTemplates_1005	ranked_321_unrelaxed_model_1_multimer_v3_pred_50.pdb
323	0.2713527981549248	dropout_full_woTemplates_1005	ranked_322_unrelaxed_model_2_multimer_v3_pred_65.pdb
324	0.2713457276600858	dropout_full_woTemplates_1005	ranked_323_unrelaxed_model_2_multimer_v3_pred_38.pdb
325	0.2711350587747706	dropout_full_woTemplates_1005	ranked_324_unrelaxed_model_4_multimer_v2_pred_25.pdb
326	0.2711264000792823	dropout_full_woTemplates_1005	ranked_325_unrelaxed_model_3_multimer_v1_pred_54.pdb
327	0.2709533207146894	dropout_full_woTemplates_1005	ranked_326_unrelaxed_model_3_multimer_v2_pred_61.pdb
328	0.2708789168096854	dropout_full_woTemplates_1005	ranked_327_unrelaxed_model_3_multimer_v1_pred_5.pdb
329	0.2707564759337216	dropout_full_woTemplates_1005	ranked_328_unrelaxed_model_3_multimer_v3_pred_59.pdb
330	0.2706636006597962	dropout_full_woTemplates_1005	ranked_329_unrelaxed_model_1_multimer_v3_pred_56.pdb
331	0.2706546433679512	dropout_full_woTemplates_1005	ranked_330_unrelaxed_model_3_multimer_v1_pred_8.pdb
332	0.2706244868055912	dropout_full_woTemplates_1005	ranked_331_unrelaxed_model_2_multimer_v3_pred_31.pdb
333	0.270124042569782	dropout_full_woTemplates_1005	ranked_332_unrelaxed_model_2_multimer_v3_pred_25.pdb
334	0.269987295696083	dropout_full_woTemplates_1005	ranked_333_unrelaxed_model_2_multimer_v3_pred_57.pdb
335	0.2699759236010902	dropout_full_woTemplates_1005	ranked_334_unrelaxed_model_2_multimer_v3_pred_13.pdb
336	0.2694135994575127	dropout_full_woTemplates_1005	ranked_335_unrelaxed_model_4_multimer_v2_pred_19.pdb
337	0.2691268606070507	dropout_full_woTemplates_1005	ranked_336_unrelaxed_model_1_multimer_v3_pred_6.pdb
338	0.2690804081305269	dropout_full_woTemplates_1005	ranked_337_unrelaxed_model_5_multimer_v2_pred_5.pdb
339	0.2687877005796001	dropout_full_woTemplates_1005	ranked_338_unrelaxed_model_3_multimer_v2_pred_30.pdb
340	0.2686092629697014	dropout_full_woTemplates_1005	ranked_339_unrelaxed_model_4_multimer_v2_pred_38.pdb
341	0.2680188070172361	dropout_full_woTemplates_1005	ranked_340_unrelaxed_model_1_multimer_v3_pred_33.pdb
342	0.2677560775715399	dropout_full_woTemplates_1005	ranked_341_unrelaxed_model_3_multimer_v2_pred_9.pdb
343	0.2677291733339063	dropout_full_woTemplates_1005	ranked_342_unrelaxed_model_1_multimer_v3_pred_19.pdb
344	0.2676080542122417	dropout_full_woTemplates_1005	ranked_343_unrelaxed_model_2_multimer_v2_pred_59.pdb
345	0.2675827999152992	dropout_full_woTemplates_1005	ranked_344_unrelaxed_model_2_multimer_v2_pred_40.pdb
346	0.2673908361051949	dropout_full_woTemplates_1005	ranked_345_unrelaxed_model_3_multimer_v1_pred_4.pdb
347	0.2672212722556273	dropout_full_woTemplates_1005	ranked_346_unrelaxed_model_4_multimer_v3_pred_3.pdb
348	0.2670292001936167	dropout_full_woTemplates_1005	ranked_347_unrelaxed_model_2_multimer_v3_pred_11.pdb
349	0.2667491928557083	dropout_full_woTemplates_1005	ranked_348_unrelaxed_model_5_multimer_v2_pred_31.pdb
350	0.2667378980896318	dropout_full_woTemplates_1005	ranked_349_unrelaxed_model_1_multimer_v3_pred_9.pdb
351	0.2667084163120357	dropout_full_woTemplates_1005	ranked_350_unrelaxed_model_1_multimer_v3_pred_10.pdb
352	0.2666834935382922	dropout_full_woTemplates_1005	ranked_351_unrelaxed_model_1_multimer_v3_pred_31.pdb
353	0.2666192869436649	dropout_full_woTemplates_1005	ranked_352_unrelaxed_model_1_multimer_v1_pred_25.pdb
354	0.2665355352092433	dropout_full_woTemplates_1005	ranked_353_unrelaxed_model_1_multimer_v2_pred_65.pdb
355	0.2665266240558807	dropout_full_woTemplates_1005	ranked_354_unrelaxed_model_1_multimer_v3_pred_13.pdb
356	0.2664970766961574	dropout_full_woTemplates_1005	ranked_355_unrelaxed_model_1_multimer_v3_pred_5.pdb
357	0.2660888551016882	dropout_full_woTemplates_1005	ranked_356_unrelaxed_model_1_multimer_v3_pred_49.pdb
358	0.265993703745465	dropout_full_woTemplates_1005	ranked_357_unrelaxed_model_2_multimer_v2_pred_54.pdb
359	0.265834970675273	dropout_full_woTemplates_1005	ranked_358_unrelaxed_model_5_multimer_v1_pred_54.pdb
360	0.2656692779775919	dropout_full_woTemplates_1005	ranked_359_unrelaxed_model_1_multimer_v3_pred_30.pdb
361	0.2654709493467435	dropout_full_woTemplates_1005	ranked_360_unrelaxed_model_3_multimer_v2_pred_65.pdb
362	0.2652876323579436	dropout_full_woTemplates_1005	ranked_361_unrelaxed_model_2_multimer_v2_pred_30.pdb
363	0.2651661280518201	dropout_full_woTemplates_1005	ranked_362_unrelaxed_model_2_multimer_v3_pred_64.pdb
364	0.2650164690290024	dropout_full_woTemplates_1005	ranked_363_unrelaxed_model_4_multimer_v2_pred_12.pdb
365	0.264938604980988	dropout_full_woTemplates_1005	ranked_364_unrelaxed_model_4_multimer_v3_pred_51.pdb
366	0.2648821956970142	dropout_full_woTemplates_1005	ranked_365_unrelaxed_model_4_multimer_v1_pred_32.pdb
367	0.2646376531736851	dropout_full_woTemplates_1005	ranked_366_unrelaxed_model_3_multimer_v1_pred_35.pdb
368	0.2645184235575417	dropout_full_woTemplates_1005	ranked_367_unrelaxed_model_2_multimer_v2_pred_24.pdb
369	0.2644780128734417	dropout_full_woTemplates_1005	ranked_368_unrelaxed_model_1_multimer_v3_pred_45.pdb
370	0.2641940020222738	dropout_full_woTemplates_1005	ranked_369_unrelaxed_model_4_multimer_v3_pred_56.pdb
371	0.2641351964788317	dropout_full_woTemplates_1005	ranked_370_unrelaxed_model_1_multimer_v3_pred_57.pdb
372	0.2639375049553412	dropout_full_woTemplates_1005	ranked_371_unrelaxed_model_3_multimer_v1_pred_16.pdb
373	0.263777359645855	dropout_full_woTemplates_1005	ranked_372_unrelaxed_model_2_multimer_v2_pred_35.pdb
374	0.2636809036525102	dropout_full_woTemplates_1005	ranked_373_unrelaxed_model_4_multimer_v2_pred_56.pdb
375	0.2636675230380422	dropout_full_woTemplates_1005	ranked_374_unrelaxed_model_3_multimer_v1_pred_46.pdb
376	0.2619389975774388	dropout_full_woTemplates_1005	ranked_375_unrelaxed_model_1_multimer_v3_pred_7.pdb
377	0.2619236233362199	dropout_full_woTemplates_1005	ranked_376_unrelaxed_model_3_multimer_v1_pred_3.pdb
378	0.2618530499340203	dropout_full_woTemplates_1005	ranked_377_unrelaxed_model_2_multimer_v2_pred_18.pdb
379	0.2617677154370942	dropout_full_woTemplates_1005	ranked_378_unrelaxed_model_4_multimer_v3_pred_53.pdb
380	0.2614126721515713	dropout_full_woTemplates_1005	ranked_379_unrelaxed_model_1_multimer_v3_pred_60.pdb
381	0.2612508235628558	dropout_full_woTemplates_1005	ranked_380_unrelaxed_model_1_multimer_v3_pred_8.pdb
382	0.2611481229046496	dropout_full_woTemplates_1005	ranked_381_unrelaxed_model_3_multimer_v1_pred_29.pdb
383	0.2611309582146337	dropout_full_woTemplates_1005	ranked_382_unrelaxed_model_3_multimer_v2_pred_44.pdb
384	0.2610809532333455	dropout_full_woTemplates_1005	ranked_383_unrelaxed_model_2_multimer_v3_pred_4.pdb
385	0.2610362642136289	dropout_full_woTemplates_1005	ranked_384_unrelaxed_model_4_multimer_v2_pred_10.pdb
386	0.2609166576616279	dropout_full_woTemplates_1005	ranked_385_unrelaxed_model_3_multimer_v1_pred_62.pdb
387	0.2607254489881467	dropout_full_woTemplates_1005	ranked_386_unrelaxed_model_4_multimer_v2_pred_64.pdb
388	0.2606943205175139	dropout_full_woTemplates_1005	ranked_387_unrelaxed_model_4_multimer_v1_pred_58.pdb
389	0.2606890855316192	dropout_full_woTemplates_1005	ranked_388_unrelaxed_model_1_multimer_v3_pred_22.pdb
390	0.2606717825707887	dropout_full_woTemplates_1005	ranked_389_unrelaxed_model_2_multimer_v2_pred_53.pdb
391	0.2603230671927193	dropout_full_woTemplates_1005	ranked_390_unrelaxed_model_1_multimer_v3_pred_16.pdb
392	0.2602154476611917	dropout_full_woTemplates_1005	ranked_391_unrelaxed_model_3_multimer_v3_pred_2.pdb
393	0.2602002671393474	dropout_full_woTemplates_1005	ranked_392_unrelaxed_model_1_multimer_v3_pred_54.pdb
394	0.2599175035282101	dropout_full_woTemplates_1005	ranked_393_unrelaxed_model_2_multimer_v2_pred_25.pdb
395	0.2597489420257275	dropout_full_woTemplates_1005	ranked_394_unrelaxed_model_1_multimer_v3_pred_62.pdb
396	0.259696709528865	dropout_full_woTemplates_1005	ranked_395_unrelaxed_model_3_multimer_v2_pred_63.pdb
397	0.2594427340440703	dropout_full_woTemplates_1005	ranked_396_unrelaxed_model_3_multimer_v2_pred_46.pdb
398	0.2592555440226595	dropout_full_woTemplates_1005	ranked_397_unrelaxed_model_1_multimer_v3_pred_51.pdb
399	0.2588202887500117	dropout_full_woTemplates_1005	ranked_398_unrelaxed_model_3_multimer_v3_pred_29.pdb
400	0.2587520707203384	dropout_full_woTemplates_1005	ranked_399_unrelaxed_model_3_multimer_v3_pred_15.pdb
401	0.2587421546005031	dropout_full_woTemplates_1005	ranked_400_unrelaxed_model_1_multimer_v3_pred_48.pdb
402	0.2586723548954166	dropout_full_woTemplates_1005	ranked_401_unrelaxed_model_1_multimer_v2_pred_59.pdb
403	0.2585185838482587	dropout_full_woTemplates_1005	ranked_402_unrelaxed_model_3_multimer_v1_pred_14.pdb
404	0.2582986509748272	dropout_full_woTemplates_1005	ranked_403_unrelaxed_model_2_multimer_v3_pred_2.pdb
405	0.2581167848793645	dropout_full_woTemplates_1005	ranked_404_unrelaxed_model_1_multimer_v3_pred_34.pdb
406	0.2581059104364844	dropout_full_woTemplates_1005	ranked_405_unrelaxed_model_2_multimer_v2_pred_11.pdb
407	0.2580387213935551	dropout_full_woTemplates_1005	ranked_406_unrelaxed_model_3_multimer_v2_pred_6.pdb
408	0.2578583609819324	dropout_full_woTemplates_1005	ranked_407_unrelaxed_model_4_multimer_v2_pred_24.pdb
409	0.2578480431758704	dropout_full_woTemplates_1005	ranked_408_unrelaxed_model_1_multimer_v3_pred_41.pdb
410	0.2577639018545377	dropout_full_woTemplates_1005	ranked_409_unrelaxed_model_1_multimer_v3_pred_26.pdb
411	0.2576413646644617	dropout_full_woTemplates_1005	ranked_410_unrelaxed_model_4_multimer_v3_pred_24.pdb
412	0.2574467325108172	dropout_full_woTemplates_1005	ranked_411_unrelaxed_model_3_multimer_v2_pred_23.pdb
413	0.2574451069341854	dropout_full_woTemplates_1005	ranked_412_unrelaxed_model_4_multimer_v2_pred_20.pdb
414	0.25729851871382	dropout_full_woTemplates_1005	ranked_413_unrelaxed_model_2_multimer_v2_pred_31.pdb
415	0.2572912474948083	dropout_full_woTemplates_1005	ranked_414_unrelaxed_model_2_multimer_v2_pred_1.pdb
416	0.2572246884780594	dropout_full_woTemplates_1005	ranked_415_unrelaxed_model_3_multimer_v2_pred_10.pdb
417	0.257174036111275	dropout_full_woTemplates_1005	ranked_416_unrelaxed_model_1_multimer_v3_pred_12.pdb
418	0.2570546545753653	dropout_full_woTemplates_1005	ranked_417_unrelaxed_model_1_multimer_v3_pred_36.pdb
419	0.2569504825017564	dropout_full_woTemplates_1005	ranked_418_unrelaxed_model_2_multimer_v1_pred_44.pdb
420	0.2568390656492749	dropout_full_woTemplates_1005	ranked_419_unrelaxed_model_1_multimer_v3_pred_37.pdb
421	0.2567000805574491	dropout_full_woTemplates_1005	ranked_420_unrelaxed_model_5_multimer_v1_pred_33.pdb
422	0.256371271245952	dropout_full_woTemplates_1005	ranked_421_unrelaxed_model_2_multimer_v3_pred_21.pdb
423	0.2563681022529142	dropout_full_woTemplates_1005	ranked_422_unrelaxed_model_2_multimer_v2_pred_0.pdb
424	0.2563206792181318	dropout_full_woTemplates_1005	ranked_423_unrelaxed_model_5_multimer_v1_pred_45.pdb
425	0.2562331320135959	dropout_full_woTemplates_1005	ranked_424_unrelaxed_model_4_multimer_v3_pred_61.pdb
426	0.2561888324364541	dropout_full_woTemplates_1005	ranked_425_unrelaxed_model_2_multimer_v2_pred_16.pdb
427	0.2561635219905911	dropout_full_woTemplates_1005	ranked_426_unrelaxed_model_2_multimer_v2_pred_32.pdb
428	0.2560972669532701	dropout_full_woTemplates_1005	ranked_427_unrelaxed_model_1_multimer_v3_pred_24.pdb
429	0.2560783227886843	dropout_full_woTemplates_1005	ranked_428_unrelaxed_model_4_multimer_v2_pred_15.pdb
430	0.2560330484080727	dropout_full_woTemplates_1005	ranked_429_unrelaxed_model_2_multimer_v2_pred_65.pdb
431	0.2560238685200874	dropout_full_woTemplates_1005	ranked_430_unrelaxed_model_1_multimer_v3_pred_2.pdb
432	0.2559763191481576	dropout_full_woTemplates_1005	ranked_431_unrelaxed_model_3_multimer_v1_pred_9.pdb
433	0.2558768164660717	dropout_full_woTemplates_1005	ranked_432_unrelaxed_model_4_multimer_v2_pred_53.pdb
434	0.255695111629992	dropout_full_woTemplates_1005	ranked_433_unrelaxed_model_5_multimer_v3_pred_33.pdb
435	0.2553048561066852	dropout_full_woTemplates_1005	ranked_434_unrelaxed_model_4_multimer_v2_pred_47.pdb
436	0.2553030495170663	dropout_full_woTemplates_1005	ranked_435_unrelaxed_model_2_multimer_v2_pred_9.pdb
437	0.2552335813308406	dropout_full_woTemplates_1005	ranked_436_unrelaxed_model_1_multimer_v1_pred_65.pdb
438	0.2551757412383333	dropout_full_woTemplates_1005	ranked_437_unrelaxed_model_4_multimer_v3_pred_23.pdb
439	0.254932621610387	dropout_full_woTemplates_1005	ranked_438_unrelaxed_model_3_multimer_v2_pred_14.pdb
440	0.2548976544987889	dropout_full_woTemplates_1005	ranked_439_unrelaxed_model_4_multimer_v3_pred_50.pdb
441	0.254893337207859	dropout_full_woTemplates_1005	ranked_440_unrelaxed_model_4_multimer_v3_pred_36.pdb
442	0.2548873353577295	dropout_full_woTemplates_1005	ranked_441_unrelaxed_model_4_multimer_v2_pred_57.pdb
443	0.2544516299660104	dropout_full_woTemplates_1005	ranked_442_unrelaxed_model_2_multimer_v2_pred_51.pdb
444	0.2544139785524332	dropout_full_woTemplates_1005	ranked_443_unrelaxed_model_1_multimer_v3_pred_61.pdb
445	0.2543210927118666	dropout_full_woTemplates_1005	ranked_444_unrelaxed_model_2_multimer_v2_pred_64.pdb
446	0.2539965102695101	dropout_full_woTemplates_1005	ranked_445_unrelaxed_model_4_multimer_v3_pred_54.pdb
447	0.2538350376655945	dropout_full_woTemplates_1005	ranked_446_unrelaxed_model_2_multimer_v2_pred_39.pdb
448	0.2536287325492802	dropout_full_woTemplates_1005	ranked_447_unrelaxed_model_2_multimer_v2_pred_66.pdb
449	0.2535017068237211	dropout_full_woTemplates_1005	ranked_448_unrelaxed_model_1_multimer_v3_pred_44.pdb
450	0.2534534628921552	dropout_full_woTemplates_1005	ranked_449_unrelaxed_model_1_multimer_v3_pred_1.pdb
451	0.2532523322826222	dropout_full_woTemplates_1005	ranked_450_unrelaxed_model_4_multimer_v2_pred_5.pdb
452	0.2532122489231613	dropout_full_woTemplates_1005	ranked_451_unrelaxed_model_4_multimer_v2_pred_66.pdb
453	0.2531859993474994	dropout_full_woTemplates_1005	ranked_452_unrelaxed_model_1_multimer_v3_pred_52.pdb
454	0.2531335209431658	dropout_full_woTemplates_1005	ranked_453_unrelaxed_model_4_multimer_v1_pred_59.pdb
455	0.2529143496421535	dropout_full_woTemplates_1005	ranked_454_unrelaxed_model_3_multimer_v2_pred_36.pdb
456	0.2528438159890233	dropout_full_woTemplates_1005	ranked_455_unrelaxed_model_4_multimer_v3_pred_55.pdb
457	0.2528104862052264	dropout_full_woTemplates_1005	ranked_456_unrelaxed_model_2_multimer_v2_pred_17.pdb
458	0.2528067388136365	dropout_full_woTemplates_1005	ranked_457_unrelaxed_model_1_multimer_v3_pred_59.pdb
459	0.2526825702605894	dropout_full_woTemplates_1005	ranked_458_unrelaxed_model_3_multimer_v2_pred_49.pdb
460	0.2526742801884698	dropout_full_woTemplates_1005	ranked_459_unrelaxed_model_3_multimer_v2_pred_40.pdb
461	0.2526492320411744	dropout_full_woTemplates_1005	ranked_460_unrelaxed_model_1_multimer_v3_pred_32.pdb
462	0.2526307315618379	dropout_full_woTemplates_1005	ranked_461_unrelaxed_model_4_multimer_v2_pred_43.pdb
463	0.2526185536239385	dropout_full_woTemplates_1005	ranked_462_unrelaxed_model_4_multimer_v2_pred_59.pdb
464	0.2525915181373066	dropout_full_woTemplates_1005	ranked_463_unrelaxed_model_3_multimer_v2_pred_33.pdb
465	0.2525326768225584	dropout_full_woTemplates_1005	ranked_464_unrelaxed_model_2_multimer_v2_pred_46.pdb
466	0.2524058963633223	dropout_full_woTemplates_1005	ranked_465_unrelaxed_model_4_multimer_v3_pred_42.pdb
467	0.2522904755008627	dropout_full_woTemplates_1005	ranked_466_unrelaxed_model_5_multimer_v3_pred_35.pdb
468	0.2522039223777638	dropout_full_woTemplates_1005	ranked_467_unrelaxed_model_4_multimer_v2_pred_50.pdb
469	0.2520739494913128	dropout_full_woTemplates_1005	ranked_468_unrelaxed_model_2_multimer_v2_pred_36.pdb
470	0.2520351018540618	dropout_full_woTemplates_1005	ranked_469_unrelaxed_model_3_multimer_v3_pred_61.pdb
471	0.2519442546027436	dropout_full_woTemplates_1005	ranked_470_unrelaxed_model_3_multimer_v2_pred_20.pdb
472	0.2518489492931916	dropout_full_woTemplates_1005	ranked_471_unrelaxed_model_1_multimer_v3_pred_65.pdb
473	0.251608207992417	dropout_full_woTemplates_1005	ranked_472_unrelaxed_model_1_multimer_v3_pred_0.pdb
474	0.2515838161542942	dropout_full_woTemplates_1005	ranked_473_unrelaxed_model_4_multimer_v2_pred_28.pdb
475	0.251518510749842	dropout_full_woTemplates_1005	ranked_474_unrelaxed_model_2_multimer_v2_pred_20.pdb
476	0.2515110420840202	dropout_full_woTemplates_1005	ranked_475_unrelaxed_model_5_multimer_v3_pred_51.pdb
477	0.2514628147729966	dropout_full_woTemplates_1005	ranked_476_unrelaxed_model_4_multimer_v2_pred_45.pdb
478	0.2514450450618288	dropout_full_woTemplates_1005	ranked_477_unrelaxed_model_4_multimer_v3_pred_31.pdb
479	0.2512976488376181	dropout_full_woTemplates_1005	ranked_478_unrelaxed_model_3_multimer_v3_pred_18.pdb
480	0.2512193965019781	dropout_full_woTemplates_1005	ranked_479_unrelaxed_model_2_multimer_v2_pred_22.pdb
481	0.2511878660990597	dropout_full_woTemplates_1005	ranked_480_unrelaxed_model_3_multimer_v3_pred_39.pdb
482	0.2511465684520508	dropout_full_woTemplates_1005	ranked_481_unrelaxed_model_4_multimer_v3_pred_48.pdb
483	0.2510582120507464	dropout_full_woTemplates_1005	ranked_482_unrelaxed_model_4_multimer_v3_pred_41.pdb
484	0.2510240425122175	dropout_full_woTemplates_1005	ranked_483_unrelaxed_model_2_multimer_v2_pred_38.pdb
485	0.2509933800362268	dropout_full_woTemplates_1005	ranked_484_unrelaxed_model_2_multimer_v2_pred_63.pdb
486	0.2508506130084544	dropout_full_woTemplates_1005	ranked_485_unrelaxed_model_4_multimer_v2_pred_58.pdb
487	0.250729166719121	dropout_full_woTemplates_1005	ranked_486_unrelaxed_model_5_multimer_v1_pred_30.pdb
488	0.2506834681097536	dropout_full_woTemplates_1005	ranked_487_unrelaxed_model_4_multimer_v3_pred_12.pdb
489	0.2505991459622609	dropout_full_woTemplates_1005	ranked_488_unrelaxed_model_2_multimer_v2_pred_34.pdb
490	0.2505226036896655	dropout_full_woTemplates_1005	ranked_489_unrelaxed_model_5_multimer_v3_pred_11.pdb
491	0.2504302982641158	dropout_full_woTemplates_1005	ranked_490_unrelaxed_model_1_multimer_v3_pred_53.pdb
492	0.2502330161999411	dropout_full_woTemplates_1005	ranked_491_unrelaxed_model_4_multimer_v3_pred_65.pdb
493	0.2502026276103126	dropout_full_woTemplates_1005	ranked_492_unrelaxed_model_3_multimer_v2_pred_31.pdb
494	0.2500197511248034	dropout_full_woTemplates_1005	ranked_493_unrelaxed_model_4_multimer_v3_pred_60.pdb
495	0.2499980277662911	dropout_full_woTemplates_1005	ranked_494_unrelaxed_model_3_multimer_v2_pred_35.pdb
496	0.249968571520185	dropout_full_woTemplates_1005	ranked_495_unrelaxed_model_1_multimer_v3_pred_35.pdb
497	0.2499650982504632	dropout_full_woTemplates_1005	ranked_496_unrelaxed_model_4_multimer_v3_pred_52.pdb
498	0.2498784683970643	dropout_full_woTemplates_1005	ranked_497_unrelaxed_model_4_multimer_v3_pred_58.pdb
499	0.2497799135391504	dropout_full_woTemplates_1005	ranked_498_unrelaxed_model_3_multimer_v2_pred_2.pdb
500	0.2497483951123988	dropout_full_woTemplates_1005	ranked_499_unrelaxed_model_1_multimer_v3_pred_18.pdb
501	0.2496875231642508	dropout_full_woTemplates_1005	ranked_500_unrelaxed_model_2_multimer_v2_pred_33.pdb
502	0.2496809338580398	dropout_full_woTemplates_1005	ranked_501_unrelaxed_model_1_multimer_v2_pred_47.pdb
503	0.2496431652602337	dropout_full_woTemplates_1005	ranked_502_unrelaxed_model_2_multimer_v2_pred_52.pdb
504	0.2495813354686965	dropout_full_woTemplates_1005	ranked_503_unrelaxed_model_4_multimer_v3_pred_40.pdb
505	0.2494736563687564	dropout_full_woTemplates_1005	ranked_504_unrelaxed_model_3_multimer_v2_pred_32.pdb
506	0.249410714409396	dropout_full_woTemplates_1005	ranked_505_unrelaxed_model_2_multimer_v2_pred_55.pdb
507	0.2493517096785443	dropout_full_woTemplates_1005	ranked_506_unrelaxed_model_4_multimer_v3_pred_64.pdb
508	0.2493332380590604	dropout_full_woTemplates_1005	ranked_507_unrelaxed_model_1_multimer_v2_pred_60.pdb
509	0.2493029567216574	dropout_full_woTemplates_1005	ranked_508_unrelaxed_model_4_multimer_v2_pred_18.pdb
510	0.2493011998407931	dropout_full_woTemplates_1005	ranked_509_unrelaxed_model_3_multimer_v2_pred_48.pdb
511	0.2492687357209843	dropout_full_woTemplates_1005	ranked_510_unrelaxed_model_2_multimer_v2_pred_2.pdb
512	0.2492323794900344	dropout_full_woTemplates_1005	ranked_511_unrelaxed_model_1_multimer_v3_pred_11.pdb
513	0.249179626237881	dropout_full_woTemplates_1005	ranked_512_unrelaxed_model_3_multimer_v2_pred_12.pdb
514	0.2491676365640626	dropout_full_woTemplates_1005	ranked_513_unrelaxed_model_4_multimer_v3_pred_0.pdb
515	0.2491449720294926	dropout_full_woTemplates_1005	ranked_514_unrelaxed_model_1_multimer_v3_pred_23.pdb
516	0.2491414178563007	dropout_full_woTemplates_1005	ranked_515_unrelaxed_model_1_multimer_v3_pred_20.pdb
517	0.2490756735594992	dropout_full_woTemplates_1005	ranked_516_unrelaxed_model_1_multimer_v3_pred_4.pdb
518	0.2490355684129774	dropout_full_woTemplates_1005	ranked_517_unrelaxed_model_5_multimer_v2_pred_14.pdb
519	0.2489716440574603	dropout_full_woTemplates_1005	ranked_518_unrelaxed_model_2_multimer_v2_pred_44.pdb
520	0.248952994154627	dropout_full_woTemplates_1005	ranked_519_unrelaxed_model_1_multimer_v3_pred_63.pdb
521	0.2488498521248457	dropout_full_woTemplates_1005	ranked_520_unrelaxed_model_4_multimer_v1_pred_15.pdb
522	0.2487818264687895	dropout_full_woTemplates_1005	ranked_521_unrelaxed_model_1_multimer_v1_pred_4.pdb
523	0.2487806797077799	dropout_full_woTemplates_1005	ranked_522_unrelaxed_model_5_multimer_v2_pred_18.pdb
524	0.248713255825116	dropout_full_woTemplates_1005	ranked_523_unrelaxed_model_5_multimer_v3_pred_66.pdb
525	0.248684620323056	dropout_full_woTemplates_1005	ranked_524_unrelaxed_model_4_multimer_v3_pred_9.pdb
526	0.2483069010149838	dropout_full_woTemplates_1005	ranked_525_unrelaxed_model_4_multimer_v3_pred_57.pdb
527	0.2481441591038044	dropout_full_woTemplates_1005	ranked_526_unrelaxed_model_5_multimer_v3_pred_62.pdb
528	0.248140142251776	dropout_full_woTemplates_1005	ranked_527_unrelaxed_model_1_multimer_v2_pred_61.pdb
529	0.248133961008064	dropout_full_woTemplates_1005	ranked_528_unrelaxed_model_5_multimer_v3_pred_61.pdb
530	0.2481031187884591	dropout_full_woTemplates_1005	ranked_529_unrelaxed_model_4_multimer_v2_pred_27.pdb
531	0.2480393087175665	dropout_full_woTemplates_1005	ranked_530_unrelaxed_model_4_multimer_v2_pred_37.pdb
532	0.2478873685518902	dropout_full_woTemplates_1005	ranked_531_unrelaxed_model_5_multimer_v1_pred_22.pdb
533	0.2478712152007851	dropout_full_woTemplates_1005	ranked_532_unrelaxed_model_3_multimer_v2_pred_24.pdb
534	0.2478703677110047	dropout_full_woTemplates_1005	ranked_533_unrelaxed_model_1_multimer_v3_pred_66.pdb
535	0.2477900428912162	dropout_full_woTemplates_1005	ranked_534_unrelaxed_model_3_multimer_v2_pred_52.pdb
536	0.2477663471750814	dropout_full_woTemplates_1005	ranked_535_unrelaxed_model_2_multimer_v2_pred_42.pdb
537	0.2477388632865464	dropout_full_woTemplates_1005	ranked_536_unrelaxed_model_5_multimer_v3_pred_31.pdb
538	0.2477366320392508	dropout_full_woTemplates_1005	ranked_537_unrelaxed_model_4_multimer_v3_pred_66.pdb
539	0.2477047834435938	dropout_full_woTemplates_1005	ranked_538_unrelaxed_model_4_multimer_v3_pred_35.pdb
540	0.2476841164160383	dropout_full_woTemplates_1005	ranked_539_unrelaxed_model_4_multimer_v3_pred_17.pdb
541	0.247668936187133	dropout_full_woTemplates_1005	ranked_540_unrelaxed_model_3_multimer_v2_pred_0.pdb
542	0.2476061341692288	dropout_full_woTemplates_1005	ranked_541_unrelaxed_model_2_multimer_v3_pred_0.pdb
543	0.2475280169883081	dropout_full_woTemplates_1005	ranked_542_unrelaxed_model_3_multimer_v2_pred_25.pdb
544	0.2474149413690644	dropout_full_woTemplates_1005	ranked_543_unrelaxed_model_4_multimer_v2_pred_30.pdb
545	0.2474025021726048	dropout_full_woTemplates_1005	ranked_544_unrelaxed_model_4_multimer_v3_pred_7.pdb
546	0.247339249961272	dropout_full_woTemplates_1005	ranked_545_unrelaxed_model_4_multimer_v3_pred_27.pdb
547	0.2473017661284775	dropout_full_woTemplates_1005	ranked_546_unrelaxed_model_3_multimer_v1_pred_39.pdb
548	0.2472941661924861	dropout_full_woTemplates_1005	ranked_547_unrelaxed_model_3_multimer_v2_pred_11.pdb
549	0.2472179231913035	dropout_full_woTemplates_1005	ranked_548_unrelaxed_model_3_multimer_v2_pred_18.pdb
550	0.2471682868120095	dropout_full_woTemplates_1005	ranked_549_unrelaxed_model_5_multimer_v3_pred_65.pdb
551	0.2471662347884237	dropout_full_woTemplates_1005	ranked_550_unrelaxed_model_3_multimer_v2_pred_62.pdb
552	0.2471450931546158	dropout_full_woTemplates_1005	ranked_551_unrelaxed_model_5_multimer_v3_pred_3.pdb
553	0.2469033017720295	dropout_full_woTemplates_1005	ranked_552_unrelaxed_model_2_multimer_v2_pred_19.pdb
554	0.2468772253979421	dropout_full_woTemplates_1005	ranked_553_unrelaxed_model_5_multimer_v2_pred_28.pdb
555	0.2468286079397132	dropout_full_woTemplates_1005	ranked_554_unrelaxed_model_2_multimer_v2_pred_7.pdb
556	0.2467429344011014	dropout_full_woTemplates_1005	ranked_555_unrelaxed_model_3_multimer_v3_pred_48.pdb
557	0.2467299651521292	dropout_full_woTemplates_1005	ranked_556_unrelaxed_model_3_multimer_v2_pred_41.pdb
558	0.2466859726195057	dropout_full_woTemplates_1005	ranked_557_unrelaxed_model_5_multimer_v3_pred_23.pdb
559	0.2466648343756636	dropout_full_woTemplates_1005	ranked_558_unrelaxed_model_3_multimer_v2_pred_66.pdb
560	0.2465259919529219	dropout_full_woTemplates_1005	ranked_559_unrelaxed_model_5_multimer_v3_pred_56.pdb
561	0.2464696683698368	dropout_full_woTemplates_1005	ranked_560_unrelaxed_model_1_multimer_v2_pred_36.pdb
562	0.2464691026605485	dropout_full_woTemplates_1005	ranked_561_unrelaxed_model_5_multimer_v3_pred_44.pdb
563	0.2464254077308314	dropout_full_woTemplates_1005	ranked_562_unrelaxed_model_4_multimer_v3_pred_1.pdb
564	0.2464163339617163	dropout_full_woTemplates_1005	ranked_563_unrelaxed_model_3_multimer_v2_pred_26.pdb
565	0.2463648755630965	dropout_full_woTemplates_1005	ranked_564_unrelaxed_model_5_multimer_v3_pred_0.pdb
566	0.2463105713675356	dropout_full_woTemplates_1005	ranked_565_unrelaxed_model_3_multimer_v2_pred_29.pdb
567	0.246222528408425	dropout_full_woTemplates_1005	ranked_566_unrelaxed_model_4_multimer_v3_pred_5.pdb
568	0.2462158742206552	dropout_full_woTemplates_1005	ranked_567_unrelaxed_model_5_multimer_v3_pred_40.pdb
569	0.2461867559337086	dropout_full_woTemplates_1005	ranked_568_unrelaxed_model_4_multimer_v3_pred_62.pdb
570	0.246153643299286	dropout_full_woTemplates_1005	ranked_569_unrelaxed_model_1_multimer_v3_pred_43.pdb
571	0.2460882735948112	dropout_full_woTemplates_1005	ranked_570_unrelaxed_model_2_multimer_v2_pred_47.pdb
572	0.2460624844098475	dropout_full_woTemplates_1005	ranked_571_unrelaxed_model_4_multimer_v2_pred_65.pdb
573	0.2460010911332453	dropout_full_woTemplates_1005	ranked_572_unrelaxed_model_1_multimer_v3_pred_29.pdb
574	0.2459525221950655	dropout_full_woTemplates_1005	ranked_573_unrelaxed_model_3_multimer_v2_pred_17.pdb
575	0.2459324427699554	dropout_full_woTemplates_1005	ranked_574_unrelaxed_model_5_multimer_v3_pred_54.pdb
576	0.245891292016171	dropout_full_woTemplates_1005	ranked_575_unrelaxed_model_1_multimer_v2_pred_10.pdb
577	0.2458873655135054	dropout_full_woTemplates_1005	ranked_576_unrelaxed_model_2_multimer_v2_pred_37.pdb
578	0.2458828538834273	dropout_full_woTemplates_1005	ranked_577_unrelaxed_model_5_multimer_v2_pred_29.pdb
579	0.2457447350372625	dropout_full_woTemplates_1005	ranked_578_unrelaxed_model_5_multimer_v3_pred_37.pdb
580	0.2457298268543144	dropout_full_woTemplates_1005	ranked_579_unrelaxed_model_5_multimer_v2_pred_38.pdb
581	0.2457222726574849	dropout_full_woTemplates_1005	ranked_580_unrelaxed_model_4_multimer_v3_pred_33.pdb
582	0.2457095129078471	dropout_full_woTemplates_1005	ranked_581_unrelaxed_model_3_multimer_v2_pred_37.pdb
583	0.2456881736342042	dropout_full_woTemplates_1005	ranked_582_unrelaxed_model_2_multimer_v2_pred_5.pdb
584	0.2456727633244849	dropout_full_woTemplates_1005	ranked_583_unrelaxed_model_5_multimer_v2_pred_11.pdb
585	0.2456721156843014	dropout_full_woTemplates_1005	ranked_584_unrelaxed_model_5_multimer_v3_pred_25.pdb
586	0.2456671094376217	dropout_full_woTemplates_1005	ranked_585_unrelaxed_model_2_multimer_v2_pred_6.pdb
587	0.2456557032227692	dropout_full_woTemplates_1005	ranked_586_unrelaxed_model_5_multimer_v3_pred_64.pdb
588	0.2456318043837045	dropout_full_woTemplates_1005	ranked_587_unrelaxed_model_4_multimer_v1_pred_62.pdb
589	0.2456208807458352	dropout_full_woTemplates_1005	ranked_588_unrelaxed_model_3_multimer_v2_pred_50.pdb
590	0.245555485934364	dropout_full_woTemplates_1005	ranked_589_unrelaxed_model_4_multimer_v3_pred_15.pdb
591	0.2454987700431843	dropout_full_woTemplates_1005	ranked_590_unrelaxed_model_1_multimer_v2_pred_22.pdb
592	0.2454874241207224	dropout_full_woTemplates_1005	ranked_591_unrelaxed_model_2_multimer_v2_pred_28.pdb
593	0.2454798791363783	dropout_full_woTemplates_1005	ranked_592_unrelaxed_model_2_multimer_v2_pred_4.pdb
594	0.2454383965196999	dropout_full_woTemplates_1005	ranked_593_unrelaxed_model_3_multimer_v2_pred_54.pdb
595	0.2451998596737751	dropout_full_woTemplates_1005	ranked_594_unrelaxed_model_3_multimer_v2_pred_55.pdb
596	0.2451981606357001	dropout_full_woTemplates_1005	ranked_595_unrelaxed_model_3_multimer_v2_pred_43.pdb
597	0.2451245569316147	dropout_full_woTemplates_1005	ranked_596_unrelaxed_model_2_multimer_v2_pred_23.pdb
598	0.2450904088532859	dropout_full_woTemplates_1005	ranked_597_unrelaxed_model_1_multimer_v2_pred_40.pdb
599	0.2450121719366473	dropout_full_woTemplates_1005	ranked_598_unrelaxed_model_5_multimer_v2_pred_47.pdb
600	0.2450076387528851	dropout_full_woTemplates_1005	ranked_599_unrelaxed_model_5_multimer_v3_pred_36.pdb
601	0.2448353689246081	dropout_full_woTemplates_1005	ranked_600_unrelaxed_model_5_multimer_v2_pred_3.pdb
602	0.2448328637634821	dropout_full_woTemplates_1005	ranked_601_unrelaxed_model_2_multimer_v2_pred_13.pdb
603	0.2447609407999843	dropout_full_woTemplates_1005	ranked_602_unrelaxed_model_4_multimer_v2_pred_61.pdb
604	0.2447176486601005	dropout_full_woTemplates_1005	ranked_603_unrelaxed_model_4_multimer_v3_pred_22.pdb
605	0.2447143199190148	dropout_full_woTemplates_1005	ranked_604_unrelaxed_model_3_multimer_v2_pred_47.pdb
606	0.2446607259314467	dropout_full_woTemplates_1005	ranked_605_unrelaxed_model_1_multimer_v2_pred_4.pdb
607	0.2446596812963242	dropout_full_woTemplates_1005	ranked_606_unrelaxed_model_4_multimer_v2_pred_54.pdb
608	0.244638016115998	dropout_full_woTemplates_1005	ranked_607_unrelaxed_model_1_multimer_v3_pred_3.pdb
609	0.2445218261540882	dropout_full_woTemplates_1005	ranked_608_unrelaxed_model_5_multimer_v3_pred_47.pdb
610	0.2444179906345432	dropout_full_woTemplates_1005	ranked_609_unrelaxed_model_3_multimer_v2_pred_15.pdb
611	0.2443850806813087	dropout_full_woTemplates_1005	ranked_610_unrelaxed_model_3_multimer_v2_pred_64.pdb
612	0.2443669880947268	dropout_full_woTemplates_1005	ranked_611_unrelaxed_model_3_multimer_v2_pred_57.pdb
613	0.2443480343823352	dropout_full_woTemplates_1005	ranked_612_unrelaxed_model_2_multimer_v2_pred_21.pdb
614	0.2443392468534074	dropout_full_woTemplates_1005	ranked_613_unrelaxed_model_5_multimer_v2_pred_54.pdb
615	0.2443318462872445	dropout_full_woTemplates_1005	ranked_614_unrelaxed_model_2_multimer_v2_pred_26.pdb
616	0.2443061763624611	dropout_full_woTemplates_1005	ranked_615_unrelaxed_model_4_multimer_v3_pred_59.pdb
617	0.2442491882385262	dropout_full_woTemplates_1005	ranked_616_unrelaxed_model_5_multimer_v3_pred_57.pdb
618	0.2442057471803999	dropout_full_woTemplates_1005	ranked_617_unrelaxed_model_3_multimer_v3_pred_3.pdb
619	0.2441865978425089	dropout_full_woTemplates_1005	ranked_618_unrelaxed_model_4_multimer_v3_pred_20.pdb
620	0.2441662669656505	dropout_full_woTemplates_1005	ranked_619_unrelaxed_model_4_multimer_v3_pred_13.pdb
621	0.244162460835479	dropout_full_woTemplates_1005	ranked_620_unrelaxed_model_1_multimer_v3_pred_25.pdb
622	0.2441616197349712	dropout_full_woTemplates_1005	ranked_621_unrelaxed_model_4_multimer_v3_pred_30.pdb
623	0.2441483258996669	dropout_full_woTemplates_1005	ranked_622_unrelaxed_model_4_multimer_v2_pred_17.pdb
624	0.2440344213555932	dropout_full_woTemplates_1005	ranked_623_unrelaxed_model_3_multimer_v2_pred_5.pdb
625	0.2440248561176383	dropout_full_woTemplates_1005	ranked_624_unrelaxed_model_5_multimer_v3_pred_38.pdb
626	0.2439205033537405	dropout_full_woTemplates_1005	ranked_625_unrelaxed_model_4_multimer_v3_pred_44.pdb
627	0.2438175781295675	dropout_full_woTemplates_1005	ranked_626_unrelaxed_model_5_multimer_v2_pred_42.pdb
628	0.2437495033591239	dropout_full_woTemplates_1005	ranked_627_unrelaxed_model_1_multimer_v2_pred_26.pdb
629	0.2436749162589074	dropout_full_woTemplates_1005	ranked_628_unrelaxed_model_1_multimer_v1_pred_33.pdb
630	0.2436742430406298	dropout_full_woTemplates_1005	ranked_629_unrelaxed_model_4_multimer_v3_pred_14.pdb
631	0.2435976174490379	dropout_full_woTemplates_1005	ranked_630_unrelaxed_model_1_multimer_v2_pred_2.pdb
632	0.2435933686270211	dropout_full_woTemplates_1005	ranked_631_unrelaxed_model_1_multimer_v3_pred_15.pdb
633	0.2435741563560418	dropout_full_woTemplates_1005	ranked_632_unrelaxed_model_3_multimer_v1_pred_63.pdb
634	0.2435286959868876	dropout_full_woTemplates_1005	ranked_633_unrelaxed_model_1_multimer_v3_pred_58.pdb
635	0.2435209115735768	dropout_full_woTemplates_1005	ranked_634_unrelaxed_model_4_multimer_v3_pred_18.pdb
636	0.2434790020109624	dropout_full_woTemplates_1005	ranked_635_unrelaxed_model_1_multimer_v1_pred_55.pdb
637	0.2434771894949892	dropout_full_woTemplates_1005	ranked_636_unrelaxed_model_1_multimer_v2_pred_45.pdb
638	0.2434500041518089	dropout_full_woTemplates_1005	ranked_637_unrelaxed_model_4_multimer_v3_pred_8.pdb
639	0.2434286547445	dropout_full_woTemplates_1005	ranked_638_unrelaxed_model_1_multimer_v3_pred_14.pdb
640	0.2434040460181009	dropout_full_woTemplates_1005	ranked_639_unrelaxed_model_3_multimer_v2_pred_28.pdb
641	0.243397694886367	dropout_full_woTemplates_1005	ranked_640_unrelaxed_model_2_multimer_v2_pred_56.pdb
642	0.2433889378049681	dropout_full_woTemplates_1005	ranked_641_unrelaxed_model_1_multimer_v1_pred_42.pdb
643	0.2433209603506146	dropout_full_woTemplates_1005	ranked_642_unrelaxed_model_4_multimer_v3_pred_43.pdb
644	0.2432870631849259	dropout_full_woTemplates_1005	ranked_643_unrelaxed_model_4_multimer_v2_pred_36.pdb
645	0.2431408828827307	dropout_full_woTemplates_1005	ranked_644_unrelaxed_model_5_multimer_v3_pred_46.pdb
646	0.2431094102293497	dropout_full_woTemplates_1005	ranked_645_unrelaxed_model_2_multimer_v2_pred_41.pdb
647	0.2431036077468363	dropout_full_woTemplates_1005	ranked_646_unrelaxed_model_4_multimer_v3_pred_21.pdb
648	0.2429247225501864	dropout_full_woTemplates_1005	ranked_647_unrelaxed_model_4_multimer_v2_pred_13.pdb
649	0.242777776247684	dropout_full_woTemplates_1005	ranked_648_unrelaxed_model_3_multimer_v2_pred_60.pdb
650	0.2427566023089782	dropout_full_woTemplates_1005	ranked_649_unrelaxed_model_5_multimer_v2_pred_8.pdb
651	0.2426076884079248	dropout_full_woTemplates_1005	ranked_650_unrelaxed_model_1_multimer_v2_pred_37.pdb
652	0.242592869636136	dropout_full_woTemplates_1005	ranked_651_unrelaxed_model_4_multimer_v2_pred_11.pdb
653	0.2425918728694271	dropout_full_woTemplates_1005	ranked_652_unrelaxed_model_3_multimer_v2_pred_19.pdb
654	0.2425916098936023	dropout_full_woTemplates_1005	ranked_653_unrelaxed_model_4_multimer_v3_pred_47.pdb
655	0.2424922935396403	dropout_full_woTemplates_1005	ranked_654_unrelaxed_model_4_multimer_v3_pred_39.pdb
656	0.2424570903763288	dropout_full_woTemplates_1005	ranked_655_unrelaxed_model_3_multimer_v2_pred_13.pdb
657	0.2424356734107104	dropout_full_woTemplates_1005	ranked_656_unrelaxed_model_2_multimer_v2_pred_48.pdb
658	0.2423949544466589	dropout_full_woTemplates_1005	ranked_657_unrelaxed_model_1_multimer_v3_pred_55.pdb
659	0.2423679130716862	dropout_full_woTemplates_1005	ranked_658_unrelaxed_model_5_multimer_v3_pred_30.pdb
660	0.2423560631206321	dropout_full_woTemplates_1005	ranked_659_unrelaxed_model_5_multimer_v3_pred_15.pdb
661	0.2423421620099737	dropout_full_woTemplates_1005	ranked_660_unrelaxed_model_1_multimer_v2_pred_23.pdb
662	0.2422986527886428	dropout_full_woTemplates_1005	ranked_661_unrelaxed_model_3_multimer_v2_pred_58.pdb
663	0.2422956865490584	dropout_full_woTemplates_1005	ranked_662_unrelaxed_model_4_multimer_v2_pred_41.pdb
664	0.2422755280459033	dropout_full_woTemplates_1005	ranked_663_unrelaxed_model_1_multimer_v3_pred_39.pdb
665	0.2422750133615043	dropout_full_woTemplates_1005	ranked_664_unrelaxed_model_3_multimer_v2_pred_38.pdb
666	0.2422287093360771	dropout_full_woTemplates_1005	ranked_665_unrelaxed_model_5_multimer_v1_pred_14.pdb
667	0.2420385043216482	dropout_full_woTemplates_1005	ranked_666_unrelaxed_model_4_multimer_v2_pred_51.pdb
668	0.2420102275002202	dropout_full_woTemplates_1005	ranked_667_unrelaxed_model_4_multimer_v1_pred_4.pdb
669	0.2419840003018459	dropout_full_woTemplates_1005	ranked_668_unrelaxed_model_4_multimer_v3_pred_16.pdb
670	0.2419817072424147	dropout_full_woTemplates_1005	ranked_669_unrelaxed_model_4_multimer_v2_pred_6.pdb
671	0.2417830431656427	dropout_full_woTemplates_1005	ranked_670_unrelaxed_model_5_multimer_v2_pred_63.pdb
672	0.2416177146504646	dropout_full_woTemplates_1005	ranked_671_unrelaxed_model_3_multimer_v3_pred_64.pdb
673	0.2415632009683917	dropout_full_woTemplates_1005	ranked_672_unrelaxed_model_5_multimer_v3_pred_4.pdb
674	0.2415276965404647	dropout_full_woTemplates_1005	ranked_673_unrelaxed_model_4_multimer_v3_pred_29.pdb
675	0.2415154626149828	dropout_full_woTemplates_1005	ranked_674_unrelaxed_model_4_multimer_v2_pred_1.pdb
676	0.241443356057299	dropout_full_woTemplates_1005	ranked_675_unrelaxed_model_4_multimer_v2_pred_3.pdb
677	0.241441874206865	dropout_full_woTemplates_1005	ranked_676_unrelaxed_model_2_multimer_v2_pred_49.pdb
678	0.2414164933392658	dropout_full_woTemplates_1005	ranked_677_unrelaxed_model_1_multimer_v2_pred_62.pdb
679	0.2414068971400073	dropout_full_woTemplates_1005	ranked_678_unrelaxed_model_2_multimer_v2_pred_3.pdb
680	0.2413389778467805	dropout_full_woTemplates_1005	ranked_679_unrelaxed_model_2_multimer_v2_pred_57.pdb
681	0.2411537835747676	dropout_full_woTemplates_1005	ranked_680_unrelaxed_model_1_multimer_v1_pred_63.pdb
682	0.2411516470666972	dropout_full_woTemplates_1005	ranked_681_unrelaxed_model_4_multimer_v3_pred_63.pdb
683	0.2411023491773141	dropout_full_woTemplates_1005	ranked_682_unrelaxed_model_2_multimer_v2_pred_15.pdb
684	0.2410476847387258	dropout_full_woTemplates_1005	ranked_683_unrelaxed_model_4_multimer_v2_pred_29.pdb
685	0.2410219997515425	dropout_full_woTemplates_1005	ranked_684_unrelaxed_model_2_multimer_v2_pred_10.pdb
686	0.240982396489622	dropout_full_woTemplates_1005	ranked_685_unrelaxed_model_1_multimer_v3_pred_64.pdb
687	0.2409706736612455	dropout_full_woTemplates_1005	ranked_686_unrelaxed_model_2_multimer_v2_pred_29.pdb
688	0.2409517953037173	dropout_full_woTemplates_1005	ranked_687_unrelaxed_model_5_multimer_v3_pred_6.pdb
689	0.2409343293555101	dropout_full_woTemplates_1005	ranked_688_unrelaxed_model_3_multimer_v2_pred_56.pdb
690	0.2407171684906599	dropout_full_woTemplates_1005	ranked_689_unrelaxed_model_1_multimer_v2_pred_33.pdb
691	0.2406922594739411	dropout_full_woTemplates_1005	ranked_690_unrelaxed_model_4_multimer_v3_pred_6.pdb
692	0.2404240802235321	dropout_full_woTemplates_1005	ranked_691_unrelaxed_model_5_multimer_v3_pred_13.pdb
693	0.2403799643212056	dropout_full_woTemplates_1005	ranked_692_unrelaxed_model_5_multimer_v3_pred_60.pdb
694	0.2401174622688903	dropout_full_woTemplates_1005	ranked_693_unrelaxed_model_2_multimer_v2_pred_8.pdb
695	0.2400957841444416	dropout_full_woTemplates_1005	ranked_694_unrelaxed_model_4_multimer_v3_pred_2.pdb
696	0.2400780105827795	dropout_full_woTemplates_1005	ranked_695_unrelaxed_model_5_multimer_v3_pred_49.pdb
697	0.2400730313831457	dropout_full_woTemplates_1005	ranked_696_unrelaxed_model_3_multimer_v2_pred_59.pdb
698	0.2400505113685333	dropout_full_woTemplates_1005	ranked_697_unrelaxed_model_5_multimer_v1_pred_20.pdb
699	0.2400501956402227	dropout_full_woTemplates_1005	ranked_698_unrelaxed_model_1_multimer_v2_pred_49.pdb
700	0.2400355241882513	dropout_full_woTemplates_1005	ranked_699_unrelaxed_model_1_multimer_v2_pred_24.pdb
701	0.2400125788750166	dropout_full_woTemplates_1005	ranked_700_unrelaxed_model_5_multimer_v3_pred_1.pdb
702	0.2399593983840691	dropout_full_woTemplates_1005	ranked_701_unrelaxed_model_2_multimer_v2_pred_43.pdb
703	0.2399347335872509	dropout_full_woTemplates_1005	ranked_702_unrelaxed_model_1_multimer_v2_pred_32.pdb
704	0.2399330586988759	dropout_full_woTemplates_1005	ranked_703_unrelaxed_model_1_multimer_v2_pred_46.pdb
705	0.2399283676243553	dropout_full_woTemplates_1005	ranked_704_unrelaxed_model_3_multimer_v2_pred_4.pdb
706	0.2398776703546041	dropout_full_woTemplates_1005	ranked_705_unrelaxed_model_2_multimer_v2_pred_50.pdb
707	0.2398686011470411	dropout_full_woTemplates_1005	ranked_706_unrelaxed_model_4_multimer_v3_pred_38.pdb
708	0.2398480513695545	dropout_full_woTemplates_1005	ranked_707_unrelaxed_model_3_multimer_v2_pred_3.pdb
709	0.2398039262399458	dropout_full_woTemplates_1005	ranked_708_unrelaxed_model_4_multimer_v3_pred_19.pdb
710	0.2397494890334214	dropout_full_woTemplates_1005	ranked_709_unrelaxed_model_5_multimer_v3_pred_21.pdb
711	0.2397228608621656	dropout_full_woTemplates_1005	ranked_710_unrelaxed_model_5_multimer_v2_pred_33.pdb
712	0.2396973811500738	dropout_full_woTemplates_1005	ranked_711_unrelaxed_model_4_multimer_v3_pred_11.pdb
713	0.2396878141121552	dropout_full_woTemplates_1005	ranked_712_unrelaxed_model_5_multimer_v3_pred_24.pdb
714	0.2395860673872631	dropout_full_woTemplates_1005	ranked_713_unrelaxed_model_5_multimer_v3_pred_18.pdb
715	0.2395717053424398	dropout_full_woTemplates_1005	ranked_714_unrelaxed_model_4_multimer_v3_pred_28.pdb
716	0.2395539352959245	dropout_full_woTemplates_1005	ranked_715_unrelaxed_model_4_multimer_v3_pred_46.pdb
717	0.239483328739664	dropout_full_woTemplates_1005	ranked_716_unrelaxed_model_3_multimer_v2_pred_22.pdb
718	0.2394488770575542	dropout_full_woTemplates_1005	ranked_717_unrelaxed_model_5_multimer_v3_pred_27.pdb
719	0.2394449990579702	dropout_full_woTemplates_1005	ranked_718_unrelaxed_model_5_multimer_v2_pred_17.pdb
720	0.2394155128821677	dropout_full_woTemplates_1005	ranked_719_unrelaxed_model_5_multimer_v3_pred_8.pdb
721	0.2393882893012506	dropout_full_woTemplates_1005	ranked_720_unrelaxed_model_5_multimer_v3_pred_9.pdb
722	0.2393507845092311	dropout_full_woTemplates_1005	ranked_721_unrelaxed_model_5_multimer_v2_pred_48.pdb
723	0.2392979461378868	dropout_full_woTemplates_1005	ranked_722_unrelaxed_model_1_multimer_v2_pred_19.pdb
724	0.2391313065753507	dropout_full_woTemplates_1005	ranked_723_unrelaxed_model_4_multimer_v2_pred_4.pdb
725	0.239087732268639	dropout_full_woTemplates_1005	ranked_724_unrelaxed_model_4_multimer_v3_pred_26.pdb
726	0.2389632823468356	dropout_full_woTemplates_1005	ranked_725_unrelaxed_model_5_multimer_v3_pred_12.pdb
727	0.2389630525717764	dropout_full_woTemplates_1005	ranked_726_unrelaxed_model_5_multimer_v3_pred_39.pdb
728	0.2389527996113477	dropout_full_woTemplates_1005	ranked_727_unrelaxed_model_1_multimer_v2_pred_8.pdb
729	0.2389307493930457	dropout_full_woTemplates_1005	ranked_728_unrelaxed_model_5_multimer_v3_pred_2.pdb
730	0.2389249311900715	dropout_full_woTemplates_1005	ranked_729_unrelaxed_model_5_multimer_v3_pred_48.pdb
731	0.2388854368722713	dropout_full_woTemplates_1005	ranked_730_unrelaxed_model_1_multimer_v2_pred_27.pdb
732	0.2387841981241787	dropout_full_woTemplates_1005	ranked_731_unrelaxed_model_1_multimer_v2_pred_56.pdb
733	0.2387589102295192	dropout_full_woTemplates_1005	ranked_732_unrelaxed_model_1_multimer_v3_pred_21.pdb
734	0.2387560102427283	dropout_full_woTemplates_1005	ranked_733_unrelaxed_model_3_multimer_v3_pred_5.pdb
735	0.2387046138199188	dropout_full_woTemplates_1005	ranked_734_unrelaxed_model_1_multimer_v2_pred_25.pdb
736	0.2386938113907397	dropout_full_woTemplates_1005	ranked_735_unrelaxed_model_1_multimer_v3_pred_40.pdb
737	0.2385855260915353	dropout_full_woTemplates_1005	ranked_736_unrelaxed_model_5_multimer_v2_pred_44.pdb
738	0.2385223377132735	dropout_full_woTemplates_1005	ranked_737_unrelaxed_model_2_multimer_v2_pred_27.pdb
739	0.238481432550538	dropout_full_woTemplates_1005	ranked_738_unrelaxed_model_3_multimer_v2_pred_7.pdb
740	0.2384141423347016	dropout_full_woTemplates_1005	ranked_739_unrelaxed_model_5_multimer_v2_pred_13.pdb
741	0.2383575903519687	dropout_full_woTemplates_1005	ranked_740_unrelaxed_model_5_multimer_v3_pred_29.pdb
742	0.2382511981837157	dropout_full_woTemplates_1005	ranked_741_unrelaxed_model_5_multimer_v3_pred_63.pdb
743	0.2382356148380464	dropout_full_woTemplates_1005	ranked_742_unrelaxed_model_5_multimer_v3_pred_41.pdb
744	0.2382314822238504	dropout_full_woTemplates_1005	ranked_743_unrelaxed_model_1_multimer_v3_pred_42.pdb
745	0.2381443312076238	dropout_full_woTemplates_1005	ranked_744_unrelaxed_model_1_multimer_v2_pred_55.pdb
746	0.2380706129725808	dropout_full_woTemplates_1005	ranked_745_unrelaxed_model_4_multimer_v2_pred_55.pdb
747	0.2380430826866703	dropout_full_woTemplates_1005	ranked_746_unrelaxed_model_4_multimer_v3_pred_45.pdb
748	0.2380376633976346	dropout_full_woTemplates_1005	ranked_747_unrelaxed_model_1_multimer_v2_pred_1.pdb
749	0.2380198151050872	dropout_full_woTemplates_1005	ranked_748_unrelaxed_model_4_multimer_v3_pred_25.pdb
750	0.2379499426814972	dropout_full_woTemplates_1005	ranked_749_unrelaxed_model_2_multimer_v2_pred_60.pdb
751	0.2379267256491952	dropout_full_woTemplates_1005	ranked_750_unrelaxed_model_4_multimer_v3_pred_49.pdb
752	0.2378895759293237	dropout_full_woTemplates_1005	ranked_751_unrelaxed_model_1_multimer_v3_pred_38.pdb
753	0.2378103611525898	dropout_full_woTemplates_1005	ranked_752_unrelaxed_model_3_multimer_v3_pred_43.pdb
754	0.2377229310091997	dropout_full_woTemplates_1005	ranked_753_unrelaxed_model_4_multimer_v2_pred_62.pdb
755	0.2376973460402603	dropout_full_woTemplates_1005	ranked_754_unrelaxed_model_1_multimer_v2_pred_35.pdb
756	0.2376583325353326	dropout_full_woTemplates_1005	ranked_755_unrelaxed_model_1_multimer_v2_pred_30.pdb
757	0.2376443229730077	dropout_full_woTemplates_1005	ranked_756_unrelaxed_model_1_multimer_v2_pred_66.pdb
758	0.2376183709535639	dropout_full_woTemplates_1005	ranked_757_unrelaxed_model_5_multimer_v3_pred_55.pdb
759	0.2375882297167814	dropout_full_woTemplates_1005	ranked_758_unrelaxed_model_5_multimer_v3_pred_59.pdb
760	0.2375577966210302	dropout_full_woTemplates_1005	ranked_759_unrelaxed_model_5_multimer_v2_pred_1.pdb
761	0.2374985388803552	dropout_full_woTemplates_1005	ranked_760_unrelaxed_model_1_multimer_v3_pred_27.pdb
762	0.2374624568159893	dropout_full_woTemplates_1005	ranked_761_unrelaxed_model_2_multimer_v2_pred_58.pdb
763	0.2374126008950931	dropout_full_woTemplates_1005	ranked_762_unrelaxed_model_1_multimer_v2_pred_20.pdb
764	0.2374026532321942	dropout_full_woTemplates_1005	ranked_763_unrelaxed_model_5_multimer_v3_pred_32.pdb
765	0.2373446596533321	dropout_full_woTemplates_1005	ranked_764_unrelaxed_model_1_multimer_v1_pred_47.pdb
766	0.2373338515992151	dropout_full_woTemplates_1005	ranked_765_unrelaxed_model_5_multimer_v3_pred_5.pdb
767	0.2372960848481586	dropout_full_woTemplates_1005	ranked_766_unrelaxed_model_5_multimer_v3_pred_52.pdb
768	0.2372806814796494	dropout_full_woTemplates_1005	ranked_767_unrelaxed_model_4_multimer_v2_pred_22.pdb
769	0.2372534918869487	dropout_full_woTemplates_1005	ranked_768_unrelaxed_model_5_multimer_v3_pred_22.pdb
770	0.2372122643688056	dropout_full_woTemplates_1005	ranked_769_unrelaxed_model_4_multimer_v2_pred_26.pdb
771	0.2370929483046276	dropout_full_woTemplates_1005	ranked_770_unrelaxed_model_1_multimer_v2_pred_42.pdb
772	0.2370565006798685	dropout_full_woTemplates_1005	ranked_771_unrelaxed_model_5_multimer_v3_pred_43.pdb
773	0.2370356243779527	dropout_full_woTemplates_1005	ranked_772_unrelaxed_model_1_multimer_v1_pred_8.pdb
774	0.237009510144011	dropout_full_woTemplates_1005	ranked_773_unrelaxed_model_1_multimer_v2_pred_0.pdb
775	0.2370005974177665	dropout_full_woTemplates_1005	ranked_774_unrelaxed_model_1_multimer_v2_pred_57.pdb
776	0.2369636096343848	dropout_full_woTemplates_1005	ranked_775_unrelaxed_model_3_multimer_v3_pred_24.pdb
777	0.2369169203439771	dropout_full_woTemplates_1005	ranked_776_unrelaxed_model_5_multimer_v2_pred_59.pdb
778	0.2368670849259709	dropout_full_woTemplates_1005	ranked_777_unrelaxed_model_5_multimer_v3_pred_16.pdb
779	0.2368595745327117	dropout_full_woTemplates_1005	ranked_778_unrelaxed_model_4_multimer_v2_pred_14.pdb
780	0.2368536740676804	dropout_full_woTemplates_1005	ranked_779_unrelaxed_model_5_multimer_v3_pred_42.pdb
781	0.2368478271704142	dropout_full_woTemplates_1005	ranked_780_unrelaxed_model_1_multimer_v3_pred_46.pdb
782	0.2367868225000263	dropout_full_woTemplates_1005	ranked_781_unrelaxed_model_5_multimer_v2_pred_51.pdb
783	0.2367445793085573	dropout_full_woTemplates_1005	ranked_782_unrelaxed_model_1_multimer_v2_pred_39.pdb
784	0.2365550508746596	dropout_full_woTemplates_1005	ranked_783_unrelaxed_model_5_multimer_v3_pred_50.pdb
785	0.2364172985482904	dropout_full_woTemplates_1005	ranked_784_unrelaxed_model_5_multimer_v2_pred_60.pdb
786	0.2363902333272369	dropout_full_woTemplates_1005	ranked_785_unrelaxed_model_5_multimer_v2_pred_53.pdb
787	0.2363507082667625	dropout_full_woTemplates_1005	ranked_786_unrelaxed_model_1_multimer_v2_pred_34.pdb
788	0.236311679340555	dropout_full_woTemplates_1005	ranked_787_unrelaxed_model_3_multimer_v3_pred_16.pdb
789	0.2362693519109209	dropout_full_woTemplates_1005	ranked_788_unrelaxed_model_1_multimer_v2_pred_17.pdb
790	0.2362314893826251	dropout_full_woTemplates_1005	ranked_789_unrelaxed_model_1_multimer_v1_pred_43.pdb
791	0.23614475219419	dropout_full_woTemplates_1005	ranked_790_unrelaxed_model_5_multimer_v2_pred_22.pdb
792	0.2361372440848282	dropout_full_woTemplates_1005	ranked_791_unrelaxed_model_1_multimer_v1_pred_1.pdb
793	0.2360714237816035	dropout_full_woTemplates_1005	ranked_792_unrelaxed_model_5_multimer_v2_pred_61.pdb
794	0.2360485674487304	dropout_full_woTemplates_1005	ranked_793_unrelaxed_model_2_multimer_v2_pred_12.pdb
795	0.2360229025292527	dropout_full_woTemplates_1005	ranked_794_unrelaxed_model_1_multimer_v2_pred_31.pdb
796	0.2360007026137331	dropout_full_woTemplates_1005	ranked_795_unrelaxed_model_4_multimer_v3_pred_34.pdb
797	0.2359973104705592	dropout_full_woTemplates_1005	ranked_796_unrelaxed_model_3_multimer_v2_pred_51.pdb
798	0.235869607686782	dropout_full_woTemplates_1005	ranked_797_unrelaxed_model_5_multimer_v3_pred_26.pdb
799	0.2358670001363413	dropout_full_woTemplates_1005	ranked_798_unrelaxed_model_1_multimer_v1_pred_29.pdb
800	0.2358427663100111	dropout_full_woTemplates_1005	ranked_799_unrelaxed_model_5_multimer_v2_pred_40.pdb
801	0.2357300075717696	dropout_full_woTemplates_1005	ranked_800_unrelaxed_model_5_multimer_v1_pred_16.pdb
802	0.2357061950662069	dropout_full_woTemplates_1005	ranked_801_unrelaxed_model_4_multimer_v3_pred_4.pdb
803	0.2356368955009057	dropout_full_woTemplates_1005	ranked_802_unrelaxed_model_1_multimer_v1_pred_22.pdb
804	0.2355265261066678	dropout_full_woTemplates_1005	ranked_803_unrelaxed_model_5_multimer_v3_pred_19.pdb
805	0.2355172427299993	dropout_full_woTemplates_1005	ranked_804_unrelaxed_model_1_multimer_v2_pred_28.pdb
806	0.2354779088648749	dropout_full_woTemplates_1005	ranked_805_unrelaxed_model_1_multimer_v1_pred_19.pdb
807	0.2354511471520982	dropout_full_woTemplates_1005	ranked_806_unrelaxed_model_5_multimer_v3_pred_58.pdb
808	0.2354500070052473	dropout_full_woTemplates_1005	ranked_807_unrelaxed_model_2_multimer_v2_pred_14.pdb
809	0.2353898096083713	dropout_full_woTemplates_1005	ranked_808_unrelaxed_model_3_multimer_v3_pred_22.pdb
810	0.2353680151615456	dropout_full_woTemplates_1005	ranked_809_unrelaxed_model_4_multimer_v3_pred_10.pdb
811	0.2353442923728701	dropout_full_woTemplates_1005	ranked_810_unrelaxed_model_1_multimer_v2_pred_29.pdb
812	0.2351999930004766	dropout_full_woTemplates_1005	ranked_811_unrelaxed_model_3_multimer_v3_pred_65.pdb
813	0.2351036970864548	dropout_full_woTemplates_1005	ranked_812_unrelaxed_model_4_multimer_v2_pred_8.pdb
814	0.235072265143817	dropout_full_woTemplates_1005	ranked_813_unrelaxed_model_5_multimer_v2_pred_12.pdb
815	0.2350464150551275	dropout_full_woTemplates_1005	ranked_814_unrelaxed_model_4_multimer_v2_pred_44.pdb
816	0.2350061134361532	dropout_full_woTemplates_1005	ranked_815_unrelaxed_model_1_multimer_v2_pred_21.pdb
817	0.2349641663128613	dropout_full_woTemplates_1005	ranked_816_unrelaxed_model_5_multimer_v3_pred_7.pdb
818	0.2349489691682877	dropout_full_woTemplates_1005	ranked_817_unrelaxed_model_4_multimer_v3_pred_32.pdb
819	0.2349011738211024	dropout_full_woTemplates_1005	ranked_818_unrelaxed_model_4_multimer_v1_pred_12.pdb
820	0.2348511097531228	dropout_full_woTemplates_1005	ranked_819_unrelaxed_model_1_multimer_v2_pred_64.pdb
821	0.234846548335722	dropout_full_woTemplates_1005	ranked_820_unrelaxed_model_4_multimer_v2_pred_35.pdb
822	0.2348380939750217	dropout_full_woTemplates_1005	ranked_821_unrelaxed_model_1_multimer_v1_pred_54.pdb
823	0.2348060427575262	dropout_full_woTemplates_1005	ranked_822_unrelaxed_model_1_multimer_v1_pred_7.pdb
824	0.2347970610762525	dropout_full_woTemplates_1005	ranked_823_unrelaxed_model_1_multimer_v1_pred_46.pdb
825	0.2347751650850383	dropout_full_woTemplates_1005	ranked_824_unrelaxed_model_5_multimer_v3_pred_14.pdb
826	0.234612563962179	dropout_full_woTemplates_1005	ranked_825_unrelaxed_model_3_multimer_v3_pred_28.pdb
827	0.2345905233660085	dropout_full_woTemplates_1005	ranked_826_unrelaxed_model_5_multimer_v3_pred_53.pdb
828	0.234562180414905	dropout_full_woTemplates_1005	ranked_827_unrelaxed_model_3_multimer_v3_pred_37.pdb
829	0.2345517102520328	dropout_full_woTemplates_1005	ranked_828_unrelaxed_model_5_multimer_v3_pred_20.pdb
830	0.2344799416662935	dropout_full_woTemplates_1005	ranked_829_unrelaxed_model_1_multimer_v2_pred_13.pdb
831	0.234359113367587	dropout_full_woTemplates_1005	ranked_830_unrelaxed_model_3_multimer_v3_pred_4.pdb
832	0.2341393287564574	dropout_full_woTemplates_1005	ranked_831_unrelaxed_model_5_multimer_v2_pred_39.pdb
833	0.2340257766969494	dropout_full_woTemplates_1005	ranked_832_unrelaxed_model_4_multimer_v2_pred_34.pdb
834	0.2340014112818934	dropout_full_woTemplates_1005	ranked_833_unrelaxed_model_5_multimer_v2_pred_50.pdb
835	0.2336417840637654	dropout_full_woTemplates_1005	ranked_834_unrelaxed_model_5_multimer_v2_pred_62.pdb
836	0.2335601893890648	dropout_full_woTemplates_1005	ranked_835_unrelaxed_model_4_multimer_v2_pred_33.pdb
837	0.2334127950710519	dropout_full_woTemplates_1005	ranked_836_unrelaxed_model_1_multimer_v2_pred_58.pdb
838	0.2332959998756565	dropout_full_woTemplates_1005	ranked_837_unrelaxed_model_3_multimer_v3_pred_20.pdb
839	0.2332894301829603	dropout_full_woTemplates_1005	ranked_838_unrelaxed_model_3_multimer_v3_pred_9.pdb
840	0.2332257126436996	dropout_full_woTemplates_1005	ranked_839_unrelaxed_model_5_multimer_v3_pred_17.pdb
841	0.2332196359797779	dropout_full_woTemplates_1005	ranked_840_unrelaxed_model_4_multimer_v1_pred_19.pdb
842	0.2331573188695013	dropout_full_woTemplates_1005	ranked_841_unrelaxed_model_4_multimer_v2_pred_48.pdb
843	0.2331330426151576	dropout_full_woTemplates_1005	ranked_842_unrelaxed_model_5_multimer_v2_pred_37.pdb
844	0.233084642085565	dropout_full_woTemplates_1005	ranked_843_unrelaxed_model_5_multimer_v2_pred_9.pdb
845	0.2330465259085254	dropout_full_woTemplates_1005	ranked_844_unrelaxed_model_4_multimer_v1_pred_29.pdb
846	0.233041470547467	dropout_full_woTemplates_1005	ranked_845_unrelaxed_model_4_multimer_v2_pred_23.pdb
847	0.2329588005947339	dropout_full_woTemplates_1005	ranked_846_unrelaxed_model_1_multimer_v1_pred_57.pdb
848	0.2328538612388519	dropout_full_woTemplates_1005	ranked_847_unrelaxed_model_4_multimer_v2_pred_40.pdb
849	0.2327362196767066	dropout_full_woTemplates_1005	ranked_848_unrelaxed_model_5_multimer_v2_pred_7.pdb
850	0.2326934000098234	dropout_full_woTemplates_1005	ranked_849_unrelaxed_model_1_multimer_v2_pred_9.pdb
851	0.2325106566753196	dropout_full_woTemplates_1005	ranked_850_unrelaxed_model_3_multimer_v3_pred_11.pdb
852	0.2323895555878769	dropout_full_woTemplates_1005	ranked_851_unrelaxed_model_5_multimer_v2_pred_65.pdb
853	0.2322542963892068	dropout_full_woTemplates_1005	ranked_852_unrelaxed_model_1_multimer_v2_pred_44.pdb
854	0.2321496945275681	dropout_full_woTemplates_1005	ranked_853_unrelaxed_model_1_multimer_v2_pred_14.pdb
855	0.2320253987117941	dropout_full_woTemplates_1005	ranked_854_unrelaxed_model_1_multimer_v2_pred_18.pdb
856	0.2320021703040587	dropout_full_woTemplates_1005	ranked_855_unrelaxed_model_4_multimer_v2_pred_2.pdb
857	0.2320012483933377	dropout_full_woTemplates_1005	ranked_856_unrelaxed_model_1_multimer_v1_pred_12.pdb
858	0.2318771580290355	dropout_full_woTemplates_1005	ranked_857_unrelaxed_model_5_multimer_v2_pred_66.pdb
859	0.2317689579783838	dropout_full_woTemplates_1005	ranked_858_unrelaxed_model_3_multimer_v3_pred_12.pdb
860	0.2315632096645024	dropout_full_woTemplates_1005	ranked_859_unrelaxed_model_1_multimer_v1_pred_5.pdb
861	0.2315430593974633	dropout_full_woTemplates_1005	ranked_860_unrelaxed_model_1_multimer_v2_pred_5.pdb
862	0.2314810779495436	dropout_full_woTemplates_1005	ranked_861_unrelaxed_model_5_multimer_v2_pred_19.pdb
863	0.2313872810832531	dropout_full_woTemplates_1005	ranked_862_unrelaxed_model_4_multimer_v3_pred_37.pdb
864	0.2313355653849154	dropout_full_woTemplates_1005	ranked_863_unrelaxed_model_5_multimer_v3_pred_28.pdb
865	0.2313198045625172	dropout_full_woTemplates_1005	ranked_864_unrelaxed_model_1_multimer_v1_pred_50.pdb
866	0.231202562665738	dropout_full_woTemplates_1005	ranked_865_unrelaxed_model_5_multimer_v2_pred_30.pdb
867	0.2311365808079383	dropout_full_woTemplates_1005	ranked_866_unrelaxed_model_5_multimer_v2_pred_46.pdb
868	0.2310673273853255	dropout_full_woTemplates_1005	ranked_867_unrelaxed_model_4_multimer_v2_pred_46.pdb
869	0.2310625745919247	dropout_full_woTemplates_1005	ranked_868_unrelaxed_model_4_multimer_v1_pred_66.pdb
870	0.2310299058975581	dropout_full_woTemplates_1005	ranked_869_unrelaxed_model_4_multimer_v2_pred_7.pdb
871	0.2309355274721711	dropout_full_woTemplates_1005	ranked_870_unrelaxed_model_1_multimer_v2_pred_51.pdb
872	0.2308862385468039	dropout_full_woTemplates_1005	ranked_871_unrelaxed_model_1_multimer_v2_pred_50.pdb
873	0.2308022023443735	dropout_full_woTemplates_1005	ranked_872_unrelaxed_model_3_multimer_v3_pred_53.pdb
874	0.2307971198428473	dropout_full_woTemplates_1005	ranked_873_unrelaxed_model_1_multimer_v2_pred_41.pdb
875	0.2307327871953495	dropout_full_woTemplates_1005	ranked_874_unrelaxed_model_3_multimer_v3_pred_31.pdb
876	0.2306221007544552	dropout_full_woTemplates_1005	ranked_875_unrelaxed_model_5_multimer_v3_pred_10.pdb
877	0.2305519968406506	dropout_full_woTemplates_1005	ranked_876_unrelaxed_model_5_multimer_v2_pred_24.pdb
878	0.2305177223910313	dropout_full_woTemplates_1005	ranked_877_unrelaxed_model_1_multimer_v1_pred_61.pdb
879	0.2304927105246318	dropout_full_woTemplates_1005	ranked_878_unrelaxed_model_4_multimer_v2_pred_9.pdb
880	0.2304285478225586	dropout_full_woTemplates_1005	ranked_879_unrelaxed_model_1_multimer_v1_pred_64.pdb
881	0.230396928394952	dropout_full_woTemplates_1005	ranked_880_unrelaxed_model_5_multimer_v3_pred_34.pdb
882	0.2303634063478994	dropout_full_woTemplates_1005	ranked_881_unrelaxed_model_5_multimer_v3_pred_45.pdb
883	0.2302337691195005	dropout_full_woTemplates_1005	ranked_882_unrelaxed_model_1_multimer_v1_pred_38.pdb
884	0.2301077707208936	dropout_full_woTemplates_1005	ranked_883_unrelaxed_model_3_multimer_v3_pred_7.pdb
885	0.2300936088441061	dropout_full_woTemplates_1005	ranked_884_unrelaxed_model_3_multimer_v3_pred_8.pdb
886	0.2300920669941463	dropout_full_woTemplates_1005	ranked_885_unrelaxed_model_1_multimer_v1_pred_21.pdb
887	0.2299898018787571	dropout_full_woTemplates_1005	ranked_886_unrelaxed_model_5_multimer_v2_pred_0.pdb
888	0.2299366374946269	dropout_full_woTemplates_1005	ranked_887_unrelaxed_model_3_multimer_v2_pred_42.pdb
889	0.2299299726467563	dropout_full_woTemplates_1005	ranked_888_unrelaxed_model_1_multimer_v2_pred_7.pdb
890	0.2297270503062068	dropout_full_woTemplates_1005	ranked_889_unrelaxed_model_3_multimer_v3_pred_34.pdb
891	0.2296947963649805	dropout_full_woTemplates_1005	ranked_890_unrelaxed_model_3_multimer_v3_pred_1.pdb
892	0.2293613719515553	dropout_full_woTemplates_1005	ranked_891_unrelaxed_model_4_multimer_v2_pred_21.pdb
893	0.2292906330933468	dropout_full_woTemplates_1005	ranked_892_unrelaxed_model_5_multimer_v2_pred_10.pdb
894	0.2292261955625802	dropout_full_woTemplates_1005	ranked_893_unrelaxed_model_5_multimer_v2_pred_23.pdb
895	0.2291270799327154	dropout_full_woTemplates_1005	ranked_894_unrelaxed_model_3_multimer_v3_pred_25.pdb
896	0.2291256973724615	dropout_full_woTemplates_1005	ranked_895_unrelaxed_model_1_multimer_v2_pred_16.pdb
897	0.2290999583716353	dropout_full_woTemplates_1005	ranked_896_unrelaxed_model_1_multimer_v1_pred_23.pdb
898	0.2290636471987464	dropout_full_woTemplates_1005	ranked_897_unrelaxed_model_5_multimer_v2_pred_35.pdb
899	0.2289221452074139	dropout_full_woTemplates_1005	ranked_898_unrelaxed_model_3_multimer_v2_pred_27.pdb
900	0.2288680947773456	dropout_full_woTemplates_1005	ranked_899_unrelaxed_model_5_multimer_v2_pred_20.pdb
901	0.22882257716604	dropout_full_woTemplates_1005	ranked_900_unrelaxed_model_3_multimer_v2_pred_53.pdb
902	0.2288061477761488	dropout_full_woTemplates_1005	ranked_901_unrelaxed_model_4_multimer_v2_pred_16.pdb
903	0.2287626699937019	dropout_full_woTemplates_1005	ranked_902_unrelaxed_model_3_multimer_v2_pred_45.pdb
904	0.2287416124814825	dropout_full_woTemplates_1005	ranked_903_unrelaxed_model_3_multimer_v2_pred_39.pdb
905	0.228686198828648	dropout_full_woTemplates_1005	ranked_904_unrelaxed_model_3_multimer_v2_pred_1.pdb
906	0.2285295817170855	dropout_full_woTemplates_1005	ranked_905_unrelaxed_model_5_multimer_v2_pred_52.pdb
907	0.2284508082249463	dropout_full_woTemplates_1005	ranked_906_unrelaxed_model_5_multimer_v2_pred_32.pdb
908	0.2284416807797221	dropout_full_woTemplates_1005	ranked_907_unrelaxed_model_5_multimer_v2_pred_45.pdb
909	0.2283617486140215	dropout_full_woTemplates_1005	ranked_908_unrelaxed_model_4_multimer_v2_pred_39.pdb
910	0.2283437262072209	dropout_full_woTemplates_1005	ranked_909_unrelaxed_model_1_multimer_v2_pred_3.pdb
911	0.2281389489884238	dropout_full_woTemplates_1005	ranked_910_unrelaxed_model_3_multimer_v2_pred_21.pdb
912	0.2279877362690196	dropout_full_woTemplates_1005	ranked_911_unrelaxed_model_3_multimer_v3_pred_58.pdb
913	0.2279649009421805	dropout_full_woTemplates_1005	ranked_912_unrelaxed_model_1_multimer_v2_pred_54.pdb
914	0.2279641621926921	dropout_full_woTemplates_1005	ranked_913_unrelaxed_model_5_multimer_v2_pred_56.pdb
915	0.2279489631036999	dropout_full_woTemplates_1005	ranked_914_unrelaxed_model_1_multimer_v1_pred_66.pdb
916	0.2279189498810923	dropout_full_woTemplates_1005	ranked_915_unrelaxed_model_3_multimer_v3_pred_47.pdb
917	0.2279101192704536	dropout_full_woTemplates_1005	ranked_916_unrelaxed_model_3_multimer_v3_pred_52.pdb
918	0.2278119693037624	dropout_full_woTemplates_1005	ranked_917_unrelaxed_model_3_multimer_v3_pred_36.pdb
919	0.2277897766478611	dropout_full_woTemplates_1005	ranked_918_unrelaxed_model_5_multimer_v2_pred_15.pdb
920	0.2277064890399517	dropout_full_woTemplates_1005	ranked_919_unrelaxed_model_5_multimer_v2_pred_25.pdb
921	0.2275709440976937	dropout_full_woTemplates_1005	ranked_920_unrelaxed_model_4_multimer_v2_pred_60.pdb
922	0.2273156537107076	dropout_full_woTemplates_1005	ranked_921_unrelaxed_model_5_multimer_v2_pred_64.pdb
923	0.2271875963174294	dropout_full_woTemplates_1005	ranked_922_unrelaxed_model_1_multimer_v1_pred_26.pdb
924	0.2271771713971186	dropout_full_woTemplates_1005	ranked_923_unrelaxed_model_1_multimer_v1_pred_37.pdb
925	0.227126146365603	dropout_full_woTemplates_1005	ranked_924_unrelaxed_model_5_multimer_v2_pred_26.pdb
926	0.2270086990427295	dropout_full_woTemplates_1005	ranked_925_unrelaxed_model_1_multimer_v1_pred_16.pdb
927	0.2270009683522255	dropout_full_woTemplates_1005	ranked_926_unrelaxed_model_5_multimer_v2_pred_34.pdb
928	0.2270006630376161	dropout_full_woTemplates_1005	ranked_927_unrelaxed_model_4_multimer_v2_pred_31.pdb
929	0.226878454435146	dropout_full_woTemplates_1005	ranked_928_unrelaxed_model_5_multimer_v2_pred_55.pdb
930	0.226857293302456	dropout_full_woTemplates_1005	ranked_929_unrelaxed_model_3_multimer_v3_pred_33.pdb
931	0.2266689212114489	dropout_full_woTemplates_1005	ranked_930_unrelaxed_model_3_multimer_v3_pred_32.pdb
932	0.226530403661695	dropout_full_woTemplates_1005	ranked_931_unrelaxed_model_5_multimer_v2_pred_58.pdb
933	0.2262538538367232	dropout_full_woTemplates_1005	ranked_932_unrelaxed_model_3_multimer_v3_pred_21.pdb
934	0.2262275077176712	dropout_full_woTemplates_1005	ranked_933_unrelaxed_model_1_multimer_v1_pred_62.pdb
935	0.2261313720207893	dropout_full_woTemplates_1005	ranked_934_unrelaxed_model_4_multimer_v1_pred_42.pdb
936	0.2260642142003279	dropout_full_woTemplates_1005	ranked_935_unrelaxed_model_4_multimer_v2_pred_52.pdb
937	0.2258897284760043	dropout_full_woTemplates_1005	ranked_936_unrelaxed_model_4_multimer_v2_pred_42.pdb
938	0.2258868357784259	dropout_full_woTemplates_1005	ranked_937_unrelaxed_model_1_multimer_v1_pred_14.pdb
939	0.225793254911205	dropout_full_woTemplates_1005	ranked_938_unrelaxed_model_5_multimer_v2_pred_43.pdb
940	0.2254429595452604	dropout_full_woTemplates_1005	ranked_939_unrelaxed_model_1_multimer_v2_pred_6.pdb
941	0.2253285276826415	dropout_full_woTemplates_1005	ranked_940_unrelaxed_model_1_multimer_v2_pred_48.pdb
942	0.2252571704686053	dropout_full_woTemplates_1005	ranked_941_unrelaxed_model_3_multimer_v3_pred_42.pdb
943	0.2252071256658561	dropout_full_woTemplates_1005	ranked_942_unrelaxed_model_1_multimer_v1_pred_30.pdb
944	0.2251844365466098	dropout_full_woTemplates_1005	ranked_943_unrelaxed_model_5_multimer_v2_pred_36.pdb
945	0.2250753765907792	dropout_full_woTemplates_1005	ranked_944_unrelaxed_model_5_multimer_v2_pred_57.pdb
946	0.2249870679538304	dropout_full_woTemplates_1005	ranked_945_unrelaxed_model_1_multimer_v2_pred_63.pdb
947	0.2249637861969884	dropout_full_woTemplates_1005	ranked_946_unrelaxed_model_4_multimer_v2_pred_63.pdb
948	0.2248059674935132	dropout_full_woTemplates_1005	ranked_947_unrelaxed_model_1_multimer_v1_pred_58.pdb
949	0.2247541282896043	dropout_full_woTemplates_1005	ranked_948_unrelaxed_model_1_multimer_v1_pred_60.pdb
950	0.2247404472066149	dropout_full_woTemplates_1005	ranked_949_unrelaxed_model_1_multimer_v1_pred_36.pdb
951	0.2246865601077231	dropout_full_woTemplates_1005	ranked_950_unrelaxed_model_3_multimer_v3_pred_50.pdb
952	0.2246567682755196	dropout_full_woTemplates_1005	ranked_951_unrelaxed_model_1_multimer_v1_pred_13.pdb
953	0.2244587872089791	dropout_full_woTemplates_1005	ranked_952_unrelaxed_model_3_multimer_v3_pred_19.pdb
954	0.2241553266788017	dropout_full_woTemplates_1005	ranked_953_unrelaxed_model_1_multimer_v2_pred_15.pdb
955	0.2239305263875468	dropout_full_woTemplates_1005	ranked_954_unrelaxed_model_1_multimer_v1_pred_27.pdb
956	0.2237961457079211	dropout_full_woTemplates_1005	ranked_955_unrelaxed_model_3_multimer_v3_pred_26.pdb
957	0.223767937983881	dropout_full_woTemplates_1005	ranked_956_unrelaxed_model_5_multimer_v2_pred_21.pdb
958	0.2236612441964906	dropout_full_woTemplates_1005	ranked_957_unrelaxed_model_1_multimer_v1_pred_49.pdb
959	0.2236611019733442	dropout_full_woTemplates_1005	ranked_958_unrelaxed_model_1_multimer_v2_pred_43.pdb
960	0.2234342418683187	dropout_full_woTemplates_1005	ranked_959_unrelaxed_model_5_multimer_v2_pred_2.pdb
961	0.2233824157357763	dropout_full_woTemplates_1005	ranked_960_unrelaxed_model_3_multimer_v3_pred_41.pdb
962	0.2233440239170964	dropout_full_woTemplates_1005	ranked_961_unrelaxed_model_3_multimer_v3_pred_27.pdb
963	0.2231801631791456	dropout_full_woTemplates_1005	ranked_962_unrelaxed_model_3_multimer_v3_pred_66.pdb
964	0.2230069167602011	dropout_full_woTemplates_1005	ranked_963_unrelaxed_model_5_multimer_v2_pred_4.pdb
965	0.2228278337771662	dropout_full_woTemplates_1005	ranked_964_unrelaxed_model_5_multimer_v2_pred_6.pdb
966	0.2227217972201721	dropout_full_woTemplates_1005	ranked_965_unrelaxed_model_3_multimer_v3_pred_0.pdb
967	0.222536820802429	dropout_full_woTemplates_1005	ranked_966_unrelaxed_model_1_multimer_v2_pred_53.pdb
968	0.2221789287288552	dropout_full_woTemplates_1005	ranked_967_unrelaxed_model_1_multimer_v1_pred_32.pdb
969	0.2221391944344256	dropout_full_woTemplates_1005	ranked_968_unrelaxed_model_1_multimer_v1_pred_24.pdb
970	0.2220085912034588	dropout_full_woTemplates_1005	ranked_969_unrelaxed_model_1_multimer_v2_pred_38.pdb
971	0.2219092701837915	dropout_full_woTemplates_1005	ranked_970_unrelaxed_model_3_multimer_v3_pred_10.pdb
972	0.2217439345514878	dropout_full_woTemplates_1005	ranked_971_unrelaxed_model_1_multimer_v2_pred_12.pdb
973	0.2212260604910433	dropout_full_woTemplates_1005	ranked_972_unrelaxed_model_5_multimer_v2_pred_49.pdb
974	0.2203931902471266	dropout_full_woTemplates_1005	ranked_973_unrelaxed_model_1_multimer_v1_pred_56.pdb
975	0.2203302674661316	dropout_full_woTemplates_1005	ranked_974_unrelaxed_model_1_multimer_v1_pred_40.pdb
976	0.2194757778832088	dropout_full_woTemplates_1005	ranked_975_unrelaxed_model_5_multimer_v2_pred_27.pdb
977	0.21946087192897	dropout_full_woTemplates_1005	ranked_976_unrelaxed_model_4_multimer_v1_pred_0.pdb
978	0.2193828131427639	dropout_full_woTemplates_1005	ranked_977_unrelaxed_model_5_multimer_v1_pred_38.pdb
979	0.2188999053172565	dropout_full_woTemplates_1005	ranked_978_unrelaxed_model_1_multimer_v1_pred_9.pdb
980	0.218559463713509	dropout_full_woTemplates_1005	ranked_979_unrelaxed_model_1_multimer_v1_pred_48.pdb
981	0.2184034473098942	dropout_full_woTemplates_1005	ranked_980_unrelaxed_model_5_multimer_v2_pred_41.pdb
982	0.2182190069496487	dropout_full_woTemplates_1005	ranked_981_unrelaxed_model_4_multimer_v2_pred_0.pdb
983	0.2181409873776322	dropout_full_woTemplates_1005	ranked_982_unrelaxed_model_1_multimer_v1_pred_35.pdb
984	0.2178756636354751	dropout_full_woTemplates_1005	ranked_983_unrelaxed_model_1_multimer_v1_pred_18.pdb
985	0.2176220645431141	dropout_full_woTemplates_1005	ranked_984_unrelaxed_model_1_multimer_v2_pred_52.pdb
986	0.2174548082337236	dropout_full_woTemplates_1005	ranked_985_unrelaxed_model_1_multimer_v1_pred_53.pdb
987	0.2171186684380823	dropout_full_woTemplates_1005	ranked_986_unrelaxed_model_1_multimer_v1_pred_59.pdb
988	0.2169062846923743	dropout_full_woTemplates_1005	ranked_987_unrelaxed_model_1_multimer_v1_pred_15.pdb
989	0.2164011883055672	dropout_full_woTemplates_1005	ranked_988_unrelaxed_model_1_multimer_v1_pred_52.pdb
990	0.2161820755859785	dropout_full_woTemplates_1005	ranked_989_unrelaxed_model_1_multimer_v1_pred_0.pdb
991	0.2160340009811429	dropout_full_woTemplates_1005	ranked_990_unrelaxed_model_1_multimer_v1_pred_3.pdb
992	0.2158445786852568	dropout_full_woTemplates_1005	ranked_991_unrelaxed_model_1_multimer_v2_pred_11.pdb
993	0.2157481181790487	dropout_full_woTemplates_1005	ranked_992_unrelaxed_model_1_multimer_v1_pred_45.pdb
994	0.2156634146658587	dropout_full_woTemplates_1005	ranked_993_unrelaxed_model_3_multimer_v3_pred_56.pdb
[truncated: 11 more rows]
