# Supplementary material for: MassiveFold: unveiling AlphaFold’s hidden potential with optimized and parallelized massive sampling
Source: Nat Comput Sci. 2024 Nov 11;4(11):824–8. doi: 10.1038/s43588-024-00714-4 (PMC11578886; doi:10.1038/s43588-024-00714-4)
Supplement: Supplementary file 4 — Statistical source data for Fig. 2. [file 43588_2024_714_MOESM4_ESM.zip › data_Figure_2c.csv]

Recycling steps	Ranking confidence	Distance with previous step structure
0	0.19027790427207947	9.999999747378752e-05
1	0.207300066947937	9.467239379882812
2	0.1877942979335785	7.378477096557617
3	0.20450207591056824	5.2197184562683105
4	0.21223488450050354	3.135615587234497
5	0.20543323457241058	1.602882981300354
6	0.20405524969100952	1.747842788696289
7	0.21940457820892334	0.8811510801315308
8	0.21537888050079346	1.5919111967086792
9	0.2320997416973114	0.9500889182090759
10	0.23039114475250244	0.876252293586731
11	0.23361164331436157	0.6659778356552124
12	0.22714462876319885	1.4954605102539062
13	0.23975302278995514	0.9336780905723572
14	0.21848773956298828	1.0956525802612305
15	0.23623260855674744	1.6166107654571533
16	0.2226206511259079	1.0943679809570312
17	0.21575909852981567	2.717353105545044
18	0.2165161669254303	1.5435075759887695
19	0.21447069942951202	0.6825806498527527
20	0.21307921409606934	1.5379143953323364
21	0.2244027704000473	1.4621551036834717
22	0.22135290503501892	0.6846267580986023
23	0.22703905403614044	1.0009779930114746
24	0.20622214674949646	1.5789775848388672
25	0.19672536849975586	1.8292083740234375
26	0.2055753767490387	2.678267002105713
27	0.20990654826164246	2.080904006958008
28	0.23021169006824493	0.8609874844551086
29	0.2231561690568924	0.7660565972328186
30	0.2488953024148941	1.2564208507537842
31	0.23099727928638458	1.0871950387954712
32	0.2489866018295288	0.9697902798652649
33	0.24975070357322693	0.6536190509796143
34	0.23286893963813782	0.8274154663085938
35	0.2251587063074112	0.9038670063018799
36	0.2042650580406189	1.7473946809768677
37	0.20757682621479034	0.6713944673538208
38	0.23078835010528564	1.2966433763504028
39	0.21861237287521362	0.6309374570846558
40	0.2116929590702057	1.1426230669021606
41	0.2158360481262207	1.690460443496704
42	0.22347459197044373	0.8794329762458801
43	0.22458074986934662	1.444038987159729
44	0.22881126403808594	1.0652656555175781
45	0.23800277709960938	0.7058414816856384
46	0.22269834578037262	0.5346158146858215
47	0.2241227924823761	0.9356231689453125
48	0.22118109464645386	1.2870205640792847
49	0.22858460247516632	1.2490675449371338
50	0.22977669537067413	1.1003056764602661
51	0.21314013004302979	2.082275867462158
52	0.21287529170513153	1.442262053489685
53	0.22121338546276093	1.7048693895339966
54	0.21876683831214905	1.0188122987747192
55	0.21737369894981384	1.7524363994598389
56	0.2106306552886963	1.1333881616592407
57	0.21837663650512695	1.4185962677001953
58	0.22056272625923157	0.6385459303855896
59	0.2274284064769745	0.597886323928833
60	0.22250398993492126	0.6925983428955078
61	0.2421051561832428	1.854477882385254
62	0.2204289734363556	0.8471152782440186
63	0.22903287410736084	0.9279010891914368
64	0.23455801606178284	1.394040584564209
65	0.2240678071975708	0.8139587044715881
66	0.2221129834651947	0.8261284232139587
67	0.22900719940662384	0.9468177556991577
68	0.24244508147239685	1.6368581056594849
69	0.2211325764656067	1.5257158279418945
70	0.22581851482391357	1.3246229887008667
71	0.2135302722454071	0.904612123966217
72	0.22867442667484283	1.5968577861785889
73	0.21450719237327576	1.2795315980911255
74	0.2235093116760254	1.1783592700958252
75	0.2329486608505249	0.7239397764205933
76	0.23130428791046143	0.5167517066001892
77	0.23636531829833984	1.2453933954238892
78	0.22960332036018372	0.9602423310279846
79	0.23772256076335907	1.0276949405670166
80	0.22649705410003662	1.2356081008911133
81	0.2418891042470932	1.204746961593628
82	0.22570142149925232	1.1087726354599
83	0.20559066534042358	1.1378436088562012
84	0.24216020107269287	1.9964179992675781
85	0.2398976981639862	0.8980592489242554
86	0.25315946340560913	0.9842199683189392
87	0.2125924676656723	1.0877004861831665
88	0.22108082473278046	1.2609063386917114
89	0.2184174507856369	1.0989266633987427
90	0.21067911386489868	1.2337071895599365
91	0.2357422411441803	1.1619564294815063
92	0.2473832368850708	0.7781565189361572
93	0.23092186450958252	1.214300513267517
94	0.23166176676750183	0.7593366503715515
95	0.2243662178516388	0.72422856092453
96	0.23144760727882385	1.1043846607208252
97	0.21512898802757263	1.269696593284607
98	0.21685495972633362	0.9341360330581665
99	0.22996428608894348	1.0311341285705566
100	0.23501336574554443	1.2602386474609375
101	0.23773568868637085	0.7517667412757874
102	0.2366357147693634	0.49047625064849854
103	0.22934575378894806	0.31027543544769287
104	0.2204635590314865	1.3735100030899048
105	0.22047607600688934	0.6599879264831543
106	0.22893989086151123	0.9348782896995544
107	0.21529370546340942	0.8795760273933411
108	0.2180587351322174	0.7339382171630859
109	0.23239709436893463	1.0468369722366333
110	0.23481310904026031	0.604485273361206
111	0.23367461562156677	0.554818868637085
112	0.23560714721679688	0.832669734954834
113	0.21624916791915894	0.968285322189331
114	0.22150211036205292	1.0197069644927979
115	0.22194364666938782	0.7327463626861572
116	0.2194710224866867	1.1071301698684692
117	0.22209471464157104	2.4411871433258057
118	0.23398756980895996	1.752543330192566
119	0.20360472798347473	1.407732367515564
120	0.2311076819896698	1.2927428483963013
121	0.24743902683258057	1.5086851119995117
122	0.24510325491428375	0.8014736771583557
123	0.22912265360355377	0.5851243734359741
124	0.2210768461227417	1.1943482160568237
125	0.2096041589975357	1.1213717460632324
126	0.21268649399280548	1.3814641237258911
127	0.18132799863815308	6.241120338439941
128	0.18317961692810059	4.778566360473633
129	0.18536850810050964	3.8601884841918945
130	0.20525920391082764	2.4755616188049316
131	0.20584657788276672	1.0367335081100464
132	0.19877658784389496	1.0673948526382446
133	0.20319132506847382	1.0469849109649658
134	0.21516042947769165	1.6420390605926514
135	0.2163376361131668	2.017167568206787
136	0.21800944209098816	1.0751080513000488
137	0.2115565985441208	1.2727795839309692
138	0.22491812705993652	1.2413653135299683
139	0.2109215259552002	1.118971824645996
140	0.21710941195487976	0.9245937466621399
141	0.21832212805747986	1.2614084482192993
142	0.2137015163898468	0.7824097275733948
143	0.224530428647995	0.7929994463920593
144	0.21781031787395477	0.6240864992141724
145	0.22797895967960358	1.0389001369476318
146	0.20485767722129822	1.941084623336792
147	0.21510186791419983	1.3441450595855713
148	0.2050018459558487	0.8379395008087158
149	0.21647632122039795	2.2552998065948486
150	0.20962406694889069	1.2073025703430176
151	0.21529217064380646	0.6708704233169556
152	0.22829821705818176	0.9460989832878113
153	0.21565407514572144	0.5911247134208679
154	0.21598687767982483	1.4504019021987915
155	0.21809139847755432	1.856055736541748
156	0.22097495198249817	1.1650210618972778
157	0.2332310676574707	2.1972806453704834
158	0.23283785581588745	1.054726243019104
159	0.2827031910419464	1.0660170316696167
160	0.21900439262390137	1.5123006105422974
161	0.8463713526725769	11.187644004821777
162	0.9079709649085999	1.0214370489120483
163	0.9147801995277405	0.11674223840236664
164	0.9190748333930969	0.09283515810966492
165	0.921614408493042	0.10325821489095688
