# Supplementary material for: MassiveFold: unveiling AlphaFold’s hidden potential with optimized and parallelized massive sampling
Source: Nat Comput Sci. 2024 Nov 11;4(11):824–8. doi: 10.1038/s43588-024-00714-4 (PMC11578886; doi:10.1038/s43588-024-00714-4)
Supplement: Supplementary file 4 — Statistical source data for Fig. 2. [file 43588_2024_714_MOESM4_ESM.zip › data_Figure_2d.csv]

global_rank	iptm+ptm	parameters	file	NN_model
1	0.6042498256191288	basic_75	ranked_0_unrelaxed_model_5_multimer_v1_pred_1.pdb	5_v1
2	0.5690500629209795	basic_75	ranked_1_unrelaxed_model_5_multimer_v1_pred_4.pdb	5_v1
3	0.4738306229993244	basic_75	ranked_2_unrelaxed_model_2_multimer_v1_pred_4.pdb	2_v1
4	0.4627412338331002	basic_75	ranked_3_unrelaxed_model_2_multimer_v1_pred_0.pdb	2_v1
5	0.4234848571258693	basic_75	ranked_4_unrelaxed_model_3_multimer_v1_pred_4.pdb	3_v1
6	0.4053783260988597	basic_75	ranked_5_unrelaxed_model_1_multimer_v1_pred_1.pdb	1_v1
7	0.3990127381056698	basic_75	ranked_6_unrelaxed_model_5_multimer_v1_pred_3.pdb	5_v1
8	0.3855542854750929	basic_75	ranked_7_unrelaxed_model_4_multimer_v1_pred_3.pdb	4_v1
9	0.3721360093893391	basic_75	ranked_8_unrelaxed_model_2_multimer_v1_pred_2.pdb	2_v1
10	0.3718906861895671	basic_75	ranked_9_unrelaxed_model_3_multimer_v1_pred_0.pdb	3_v1
11	0.3688398393176655	basic_75	ranked_10_unrelaxed_model_4_multimer_v1_pred_1.pdb	4_v1
12	0.360412993140223	basic_75	ranked_11_unrelaxed_model_3_multimer_v1_pred_2.pdb	3_v1
13	0.3482740351918206	basic_75	ranked_12_unrelaxed_model_2_multimer_v1_pred_1.pdb	2_v1
14	0.3383575009701309	basic_75	ranked_13_unrelaxed_model_1_multimer_v1_pred_4.pdb	1_v1
15	0.3295274463946197	basic_75	ranked_14_unrelaxed_model_3_multimer_v1_pred_3.pdb	3_v1
16	0.3204408684054587	basic_75	ranked_15_unrelaxed_model_4_multimer_v1_pred_2.pdb	4_v1
17	0.3153240217532653	basic_75	ranked_16_unrelaxed_model_5_multimer_v1_pred_2.pdb	5_v1
18	0.3063723289606759	basic_75	ranked_17_unrelaxed_model_3_multimer_v1_pred_1.pdb	3_v1
19	0.3040819173997435	basic_75	ranked_18_unrelaxed_model_3_multimer_v2_pred_1.pdb	3_v2
20	0.2958143777365252	basic_75	ranked_19_unrelaxed_model_1_multimer_v1_pred_2.pdb	1_v1
21	0.28417598862058	basic_75	ranked_20_unrelaxed_model_2_multimer_v1_pred_3.pdb	2_v1
22	0.2762708626588076	basic_75	ranked_21_unrelaxed_model_3_multimer_v2_pred_3.pdb	3_v2
23	0.2733353791376873	basic_75	ranked_22_unrelaxed_model_1_multimer_v1_pred_0.pdb	1_v1
24	0.2649475118040679	basic_75	ranked_23_unrelaxed_model_2_multimer_v3_pred_4.pdb	2_v3
25	0.2648588333126456	basic_75	ranked_24_unrelaxed_model_2_multimer_v3_pred_2.pdb	2_v3
26	0.2641994339921594	basic_75	ranked_25_unrelaxed_model_5_multimer_v1_pred_0.pdb	5_v1
27	0.2604685562125634	basic_75	ranked_26_unrelaxed_model_2_multimer_v3_pred_1.pdb	2_v3
28	0.2582926782751865	basic_75	ranked_27_unrelaxed_model_2_multimer_v3_pred_0.pdb	2_v3
29	0.2582787701426526	basic_75	ranked_28_unrelaxed_model_2_multimer_v3_pred_3.pdb	2_v3
30	0.2531126222427805	basic_75	ranked_29_unrelaxed_model_4_multimer_v1_pred_0.pdb	4_v1
31	0.2523719134798485	basic_75	ranked_30_unrelaxed_model_1_multimer_v2_pred_2.pdb	1_v2
32	0.2500973164872869	basic_75	ranked_31_unrelaxed_model_3_multimer_v2_pred_0.pdb	3_v2
33	0.2485601758055868	basic_75	ranked_32_unrelaxed_model_3_multimer_v2_pred_4.pdb	3_v2
34	0.2481320020571327	basic_75	ranked_33_unrelaxed_model_4_multimer_v1_pred_4.pdb	4_v1
35	0.2476963199788668	basic_75	ranked_34_unrelaxed_model_2_multimer_v2_pred_0.pdb	2_v2
36	0.2474581678120637	basic_75	ranked_35_unrelaxed_model_1_multimer_v1_pred_3.pdb	1_v1
37	0.2467864823271548	basic_75	ranked_36_unrelaxed_model_4_multimer_v3_pred_4.pdb	4_v3
38	0.2465080274186346	basic_75	ranked_37_unrelaxed_model_2_multimer_v2_pred_3.pdb	2_v2
39	0.245716467954648	basic_75	ranked_38_unrelaxed_model_4_multimer_v3_pred_1.pdb	4_v3
40	0.2442450165373246	basic_75	ranked_39_unrelaxed_model_4_multimer_v3_pred_2.pdb	4_v3
41	0.2433968331788372	basic_75	ranked_40_unrelaxed_model_4_multimer_v3_pred_3.pdb	4_v3
42	0.2413009987137891	basic_75	ranked_41_unrelaxed_model_1_multimer_v3_pred_3.pdb	1_v3
43	0.2403714772098413	basic_75	ranked_42_unrelaxed_model_1_multimer_v2_pred_3.pdb	1_v2
44	0.2402628523297111	basic_75	ranked_43_unrelaxed_model_5_multimer_v2_pred_2.pdb	5_v2
45	0.2401156844796402	basic_75	ranked_44_unrelaxed_model_2_multimer_v2_pred_2.pdb	2_v2
46	0.2400552383098075	basic_75	ranked_45_unrelaxed_model_5_multimer_v2_pred_0.pdb	5_v2
47	0.239926172509222	basic_75	ranked_46_unrelaxed_model_5_multimer_v2_pred_4.pdb	5_v2
48	0.2395970833614761	basic_75	ranked_47_unrelaxed_model_5_multimer_v2_pred_1.pdb	5_v2
49	0.2391039823032748	basic_75	ranked_48_unrelaxed_model_1_multimer_v3_pred_4.pdb	1_v3
50	0.2388132180039006	basic_75	ranked_49_unrelaxed_model_1_multimer_v3_pred_1.pdb	1_v3
51	0.2383135780487406	basic_75	ranked_50_unrelaxed_model_2_multimer_v2_pred_4.pdb	2_v2
52	0.2379695152441678	basic_75	ranked_51_unrelaxed_model_1_multimer_v2_pred_0.pdb	1_v2
53	0.2378632829110058	basic_75	ranked_52_unrelaxed_model_1_multimer_v3_pred_0.pdb	1_v3
54	0.237585344673633	basic_75	ranked_53_unrelaxed_model_4_multimer_v2_pred_3.pdb	4_v2
55	0.2365780145616512	basic_75	ranked_54_unrelaxed_model_1_multimer_v3_pred_2.pdb	1_v3
56	0.2364158833688337	basic_75	ranked_55_unrelaxed_model_4_multimer_v2_pred_2.pdb	4_v2
57	0.2355446470648874	basic_75	ranked_56_unrelaxed_model_5_multimer_v3_pred_0.pdb	5_v3
58	0.2350665104362764	basic_75	ranked_57_unrelaxed_model_5_multimer_v3_pred_3.pdb	5_v3
59	0.2344716419316957	basic_75	ranked_58_unrelaxed_model_3_multimer_v2_pred_2.pdb	3_v2
60	0.2333406194839848	basic_75	ranked_59_unrelaxed_model_5_multimer_v3_pred_4.pdb	5_v3
61	0.2333057428577094	basic_75	ranked_60_unrelaxed_model_5_multimer_v3_pred_1.pdb	5_v3
62	0.2331876062267578	basic_75	ranked_61_unrelaxed_model_2_multimer_v2_pred_1.pdb	2_v2
63	0.2330968633110689	basic_75	ranked_62_unrelaxed_model_5_multimer_v2_pred_3.pdb	5_v2
64	0.2321031409288935	basic_75	ranked_63_unrelaxed_model_4_multimer_v2_pred_0.pdb	4_v2
65	0.2319023622371918	basic_75	ranked_64_unrelaxed_model_5_multimer_v3_pred_2.pdb	5_v3
66	0.2312367777164138	basic_75	ranked_65_unrelaxed_model_4_multimer_v3_pred_0.pdb	4_v3
67	0.2291379369187429	basic_75	ranked_66_unrelaxed_model_1_multimer_v2_pred_1.pdb	1_v2
68	0.2267731755788556	basic_75	ranked_67_unrelaxed_model_3_multimer_v3_pred_3.pdb	3_v3
69	0.2265321522704091	basic_75	ranked_68_unrelaxed_model_4_multimer_v2_pred_4.pdb	4_v2
70	0.2264489972234004	basic_75	ranked_69_unrelaxed_model_4_multimer_v2_pred_1.pdb	4_v2
71	0.2257483220621755	basic_75	ranked_70_unrelaxed_model_1_multimer_v2_pred_4.pdb	1_v2
72	0.2257424236030719	basic_75	ranked_71_unrelaxed_model_3_multimer_v3_pred_4.pdb	3_v3
73	0.2246805195165657	basic_75	ranked_72_unrelaxed_model_3_multimer_v3_pred_0.pdb	3_v3
74	0.2209436464839657	basic_75	ranked_73_unrelaxed_model_3_multimer_v3_pred_1.pdb	3_v3
75	0.2206583737315883	basic_75	ranked_74_unrelaxed_model_3_multimer_v3_pred_2.pdb	3_v3
