# Supplementary material for: MassiveFold: unveiling AlphaFold’s hidden potential with optimized and parallelized massive sampling
Source: Nat Comput Sci. 2024 Nov 11;4(11):824–8. doi: 10.1038/s43588-024-00714-4 (PMC11578886; doi:10.1038/s43588-024-00714-4)
Supplement: Supplementary file 4 — Statistical source data for Fig. 2. [file 43588_2024_714_MOESM4_ESM.zip › data_Figure_2f.csv]

global_rank	iptm+ptm	parameters	file	NN_model
1	0.9263058131863506	dropout_full_woTemplates_1005	ranked_0_unrelaxed_model_4_multimer_v1_pred_55.pdb	4_v1
2	0.925057456528861	dropout_full_woTemplates_1005	ranked_1_unrelaxed_model_3_multimer_v1_pred_34.pdb	3_v1
3	0.9236370440848916	dropout_full_woTemplates_1005	ranked_2_unrelaxed_model_5_multimer_v1_pred_56.pdb	5_v1
4	0.9233764017017164	dropout_full_woTemplates_1005	ranked_3_unrelaxed_model_4_multimer_v1_pred_53.pdb	4_v1
5	0.9233121174640168	dropout_full_woTemplates_1005	ranked_4_unrelaxed_model_4_multimer_v1_pred_17.pdb	4_v1
6	0.9225085278469316	dropout_full_woTemplates_1005	ranked_5_unrelaxed_model_4_multimer_v1_pred_60.pdb	4_v1
7	0.922498432789959	dropout_full_woTemplates_1005	ranked_6_unrelaxed_model_5_multimer_v1_pred_53.pdb	5_v1
8	0.9219507942799284	dropout_full_woTemplates_1005	ranked_7_unrelaxed_model_4_multimer_v1_pred_37.pdb	4_v1
9	0.9215791586404872	dropout_full_woTemplates_1005	ranked_8_unrelaxed_model_4_multimer_v1_pred_9.pdb	4_v1
10	0.9215717581549702	dropout_full_woTemplates_1005	ranked_9_unrelaxed_model_5_multimer_v1_pred_61.pdb	5_v1
11	0.9213212274705376	dropout_full_woTemplates_1005	ranked_10_unrelaxed_model_4_multimer_v1_pred_50.pdb	4_v1
12	0.9212687039594508	dropout_full_woTemplates_1005	ranked_11_unrelaxed_model_4_multimer_v1_pred_46.pdb	4_v1
13	0.92126465469838	dropout_full_woTemplates_1005	ranked_12_unrelaxed_model_4_multimer_v1_pred_34.pdb	4_v1
14	0.9211016510234412	dropout_full_woTemplates_1005	ranked_13_unrelaxed_model_5_multimer_v1_pred_63.pdb	5_v1
15	0.9196218435528404	dropout_full_woTemplates_1005	ranked_14_unrelaxed_model_1_multimer_v1_pred_10.pdb	1_v1
16	0.9194067225104928	dropout_full_woTemplates_1005	ranked_15_unrelaxed_model_4_multimer_v1_pred_1.pdb	4_v1
17	0.9193782212505122	dropout_full_woTemplates_1005	ranked_16_unrelaxed_model_4_multimer_v1_pred_48.pdb	4_v1
18	0.918838695611899	dropout_full_woTemplates_1005	ranked_17_unrelaxed_model_4_multimer_v1_pred_33.pdb	4_v1
19	0.9188141715779874	dropout_full_woTemplates_1005	ranked_18_unrelaxed_model_5_multimer_v1_pred_0.pdb	5_v1
20	0.9179400934740236	dropout_full_woTemplates_1005	ranked_19_unrelaxed_model_4_multimer_v1_pred_10.pdb	4_v1
21	0.9177844790259468	dropout_full_woTemplates_1005	ranked_20_unrelaxed_model_4_multimer_v1_pred_27.pdb	4_v1
22	0.9148875633143996	dropout_full_woTemplates_1005	ranked_21_unrelaxed_model_4_multimer_v1_pred_47.pdb	4_v1
23	0.9004673867771439	dropout_full_woTemplates_1005	ranked_22_unrelaxed_model_4_multimer_v1_pred_14.pdb	4_v1
24	0.8854370509406004	dropout_full_woTemplates_1005	ranked_23_unrelaxed_model_1_multimer_v1_pred_39.pdb	1_v1
25	0.8680429463491905	dropout_full_woTemplates_1005	ranked_24_unrelaxed_model_5_multimer_v1_pred_19.pdb	5_v1
26	0.8667172544311654	dropout_full_woTemplates_1005	ranked_25_unrelaxed_model_4_multimer_v1_pred_26.pdb	4_v1
27	0.8561816754962868	dropout_full_woTemplates_1005	ranked_26_unrelaxed_model_4_multimer_v1_pred_44.pdb	4_v1
28	0.8169135326963508	dropout_full_woTemplates_1005	ranked_27_unrelaxed_model_4_multimer_v1_pred_38.pdb	4_v1
29	0.679233641191897	dropout_full_woTemplates_1005	ranked_28_unrelaxed_model_2_multimer_v1_pred_13.pdb	2_v1
30	0.6532484967268872	dropout_full_woTemplates_1005	ranked_29_unrelaxed_model_5_multimer_v1_pred_65.pdb	5_v1
31	0.641754753462811	dropout_full_woTemplates_1005	ranked_30_unrelaxed_model_2_multimer_v1_pred_43.pdb	2_v1
32	0.6306552935994006	dropout_full_woTemplates_1005	ranked_31_unrelaxed_model_5_multimer_v1_pred_57.pdb	5_v1
33	0.607232924756443	dropout_full_woTemplates_1005	ranked_32_unrelaxed_model_5_multimer_v1_pred_52.pdb	5_v1
34	0.5857526471767799	dropout_full_woTemplates_1005	ranked_33_unrelaxed_model_2_multimer_v1_pred_16.pdb	2_v1
35	0.5789979827835651	dropout_full_woTemplates_1005	ranked_34_unrelaxed_model_5_multimer_v1_pred_50.pdb	5_v1
36	0.5778862738327801	dropout_full_woTemplates_1005	ranked_35_unrelaxed_model_2_multimer_v1_pred_9.pdb	2_v1
37	0.5753222942647972	dropout_full_woTemplates_1005	ranked_36_unrelaxed_model_2_multimer_v1_pred_29.pdb	2_v1
38	0.5557274279558011	dropout_full_woTemplates_1005	ranked_37_unrelaxed_model_2_multimer_v1_pred_52.pdb	2_v1
39	0.5547442151057543	dropout_full_woTemplates_1005	ranked_38_unrelaxed_model_2_multimer_v1_pred_30.pdb	2_v1
40	0.551811424886836	dropout_full_woTemplates_1005	ranked_39_unrelaxed_model_2_multimer_v1_pred_17.pdb	2_v1
41	0.5467414703421181	dropout_full_woTemplates_1005	ranked_40_unrelaxed_model_4_multimer_v1_pred_49.pdb	4_v1
42	0.5454120305825328	dropout_full_woTemplates_1005	ranked_41_unrelaxed_model_2_multimer_v1_pred_33.pdb	2_v1
43	0.5444247200065774	dropout_full_woTemplates_1005	ranked_42_unrelaxed_model_2_multimer_v1_pred_65.pdb	2_v1
44	0.5413638646064022	dropout_full_woTemplates_1005	ranked_43_unrelaxed_model_2_multimer_v1_pred_57.pdb	2_v1
45	0.5387873417928051	dropout_full_woTemplates_1005	ranked_44_unrelaxed_model_2_multimer_v1_pred_58.pdb	2_v1
46	0.533562145167742	dropout_full_woTemplates_1005	ranked_45_unrelaxed_model_5_multimer_v1_pred_15.pdb	5_v1
47	0.5292020531079323	dropout_full_woTemplates_1005	ranked_46_unrelaxed_model_2_multimer_v1_pred_50.pdb	2_v1
48	0.5243945532162491	dropout_full_woTemplates_1005	ranked_47_unrelaxed_model_2_multimer_v1_pred_4.pdb	2_v1
49	0.5209445833098707	dropout_full_woTemplates_1005	ranked_48_unrelaxed_model_2_multimer_v1_pred_36.pdb	2_v1
50	0.5207926913331999	dropout_full_woTemplates_1005	ranked_49_unrelaxed_model_2_multimer_v1_pred_60.pdb	2_v1
51	0.5111531383928827	dropout_full_woTemplates_1005	ranked_50_unrelaxed_model_2_multimer_v1_pred_25.pdb	2_v1
52	0.5103976730395559	dropout_full_woTemplates_1005	ranked_51_unrelaxed_model_2_multimer_v1_pred_18.pdb	2_v1
53	0.5101893820102221	dropout_full_woTemplates_1005	ranked_52_unrelaxed_model_2_multimer_v1_pred_56.pdb	2_v1
54	0.5097831648766864	dropout_full_woTemplates_1005	ranked_53_unrelaxed_model_2_multimer_v1_pred_27.pdb	2_v1
55	0.5088665034314426	dropout_full_woTemplates_1005	ranked_54_unrelaxed_model_2_multimer_v1_pred_5.pdb	2_v1
56	0.5044335898468628	dropout_full_woTemplates_1005	ranked_55_unrelaxed_model_4_multimer_v1_pred_24.pdb	4_v1
57	0.5043183220036077	dropout_full_woTemplates_1005	ranked_56_unrelaxed_model_2_multimer_v1_pred_35.pdb	2_v1
58	0.501569604852494	dropout_full_woTemplates_1005	ranked_57_unrelaxed_model_2_multimer_v1_pred_34.pdb	2_v1
59	0.499883956595944	dropout_full_woTemplates_1005	ranked_58_unrelaxed_model_2_multimer_v1_pred_26.pdb	2_v1
60	0.4973733403702148	dropout_full_woTemplates_1005	ranked_59_unrelaxed_model_2_multimer_v1_pred_46.pdb	2_v1
61	0.4972892733169472	dropout_full_woTemplates_1005	ranked_60_unrelaxed_model_2_multimer_v1_pred_61.pdb	2_v1
62	0.4960210508389044	dropout_full_woTemplates_1005	ranked_61_unrelaxed_model_2_multimer_v1_pred_12.pdb	2_v1
63	0.4956782920536225	dropout_full_woTemplates_1005	ranked_62_unrelaxed_model_2_multimer_v1_pred_53.pdb	2_v1
64	0.4955574889935736	dropout_full_woTemplates_1005	ranked_63_unrelaxed_model_2_multimer_v1_pred_37.pdb	2_v1
65	0.4917676107284898	dropout_full_woTemplates_1005	ranked_64_unrelaxed_model_2_multimer_v1_pred_63.pdb	2_v1
66	0.4914466226840454	dropout_full_woTemplates_1005	ranked_65_unrelaxed_model_2_multimer_v1_pred_0.pdb	2_v1
67	0.491227370122829	dropout_full_woTemplates_1005	ranked_66_unrelaxed_model_2_multimer_v1_pred_48.pdb	2_v1
68	0.4907463287823679	dropout_full_woTemplates_1005	ranked_67_unrelaxed_model_4_multimer_v1_pred_11.pdb	4_v1
69	0.4905326386081307	dropout_full_woTemplates_1005	ranked_68_unrelaxed_model_2_multimer_v1_pred_66.pdb	2_v1
70	0.4861595788871017	dropout_full_woTemplates_1005	ranked_69_unrelaxed_model_2_multimer_v1_pred_28.pdb	2_v1
71	0.4856585970250397	dropout_full_woTemplates_1005	ranked_70_unrelaxed_model_2_multimer_v1_pred_22.pdb	2_v1
72	0.478102773678557	dropout_full_woTemplates_1005	ranked_71_unrelaxed_model_4_multimer_v1_pred_36.pdb	4_v1
73	0.4732215423743215	dropout_full_woTemplates_1005	ranked_72_unrelaxed_model_2_multimer_v1_pred_45.pdb	2_v1
74	0.4693127292812419	dropout_full_woTemplates_1005	ranked_73_unrelaxed_model_5_multimer_v1_pred_36.pdb	5_v1
75	0.4679430193499937	dropout_full_woTemplates_1005	ranked_74_unrelaxed_model_2_multimer_v1_pred_54.pdb	2_v1
76	0.4666961502359651	dropout_full_woTemplates_1005	ranked_75_unrelaxed_model_4_multimer_v1_pred_6.pdb	4_v1
77	0.4653928048888807	dropout_full_woTemplates_1005	ranked_76_unrelaxed_model_2_multimer_v1_pred_3.pdb	2_v1
78	0.4647938189217752	dropout_full_woTemplates_1005	ranked_77_unrelaxed_model_4_multimer_v1_pred_35.pdb	4_v1
79	0.4640586930081802	dropout_full_woTemplates_1005	ranked_78_unrelaxed_model_2_multimer_v1_pred_1.pdb	2_v1
80	0.4631602581453908	dropout_full_woTemplates_1005	ranked_79_unrelaxed_model_5_multimer_v1_pred_34.pdb	5_v1
81	0.4631233770242431	dropout_full_woTemplates_1005	ranked_80_unrelaxed_model_2_multimer_v1_pred_24.pdb	2_v1
82	0.4622068311712923	dropout_full_woTemplates_1005	ranked_81_unrelaxed_model_2_multimer_v1_pred_20.pdb	2_v1
83	0.4621839270421746	dropout_full_woTemplates_1005	ranked_82_unrelaxed_model_2_multimer_v1_pred_41.pdb	2_v1
84	0.46172295786307	dropout_full_woTemplates_1005	ranked_83_unrelaxed_model_2_multimer_v1_pred_40.pdb	2_v1
85	0.4550052571969002	dropout_full_woTemplates_1005	ranked_84_unrelaxed_model_2_multimer_v1_pred_21.pdb	2_v1
86	0.4527499716805042	dropout_full_woTemplates_1005	ranked_85_unrelaxed_model_2_multimer_v1_pred_49.pdb	2_v1
87	0.4515552484201527	dropout_full_woTemplates_1005	ranked_86_unrelaxed_model_2_multimer_v1_pred_23.pdb	2_v1
88	0.4507715619996133	dropout_full_woTemplates_1005	ranked_87_unrelaxed_model_2_multimer_v1_pred_7.pdb	2_v1
89	0.4498987907996709	dropout_full_woTemplates_1005	ranked_88_unrelaxed_model_2_multimer_v1_pred_64.pdb	2_v1
90	0.4486777481914172	dropout_full_woTemplates_1005	ranked_89_unrelaxed_model_2_multimer_v1_pred_59.pdb	2_v1
91	0.4471594929994256	dropout_full_woTemplates_1005	ranked_90_unrelaxed_model_2_multimer_v1_pred_19.pdb	2_v1
92	0.4470984942767332	dropout_full_woTemplates_1005	ranked_91_unrelaxed_model_2_multimer_v1_pred_2.pdb	2_v1
93	0.4443249694941333	dropout_full_woTemplates_1005	ranked_92_unrelaxed_model_5_multimer_v1_pred_66.pdb	5_v1
94	0.4438667880718285	dropout_full_woTemplates_1005	ranked_93_unrelaxed_model_2_multimer_v1_pred_15.pdb	2_v1
95	0.4427973338980517	dropout_full_woTemplates_1005	ranked_94_unrelaxed_model_5_multimer_v1_pred_10.pdb	5_v1
96	0.4418994232929331	dropout_full_woTemplates_1005	ranked_95_unrelaxed_model_5_multimer_v1_pred_29.pdb	5_v1
97	0.4391536410252891	dropout_full_woTemplates_1005	ranked_96_unrelaxed_model_2_multimer_v1_pred_14.pdb	2_v1
98	0.4375322203820007	dropout_full_woTemplates_1005	ranked_97_unrelaxed_model_2_multimer_v1_pred_6.pdb	2_v1
99	0.4353717394493787	dropout_full_woTemplates_1005	ranked_98_unrelaxed_model_2_multimer_v1_pred_55.pdb	2_v1
100	0.4298314745484933	dropout_full_woTemplates_1005	ranked_99_unrelaxed_model_4_multimer_v1_pred_22.pdb	4_v1
101	0.4297052400788558	dropout_full_woTemplates_1005	ranked_100_unrelaxed_model_5_multimer_v1_pred_60.pdb	5_v1
102	0.4294606389103496	dropout_full_woTemplates_1005	ranked_101_unrelaxed_model_2_multimer_v1_pred_10.pdb	2_v1
103	0.4294019429307304	dropout_full_woTemplates_1005	ranked_102_unrelaxed_model_4_multimer_v1_pred_30.pdb	4_v1
104	0.4278819371367464	dropout_full_woTemplates_1005	ranked_103_unrelaxed_model_5_multimer_v1_pred_48.pdb	5_v1
105	0.4270570081738049	dropout_full_woTemplates_1005	ranked_104_unrelaxed_model_4_multimer_v1_pred_23.pdb	4_v1
106	0.4269613538926747	dropout_full_woTemplates_1005	ranked_105_unrelaxed_model_3_multimer_v1_pred_20.pdb	3_v1
107	0.4242884294899399	dropout_full_woTemplates_1005	ranked_106_unrelaxed_model_4_multimer_v1_pred_51.pdb	4_v1
108	0.4218778598302719	dropout_full_woTemplates_1005	ranked_107_unrelaxed_model_2_multimer_v1_pred_8.pdb	2_v1
109	0.4212884898668947	dropout_full_woTemplates_1005	ranked_108_unrelaxed_model_5_multimer_v1_pred_24.pdb	5_v1
110	0.4205722339687243	dropout_full_woTemplates_1005	ranked_109_unrelaxed_model_5_multimer_v1_pred_59.pdb	5_v1
111	0.4177907306883962	dropout_full_woTemplates_1005	ranked_110_unrelaxed_model_2_multimer_v1_pred_11.pdb	2_v1
112	0.4175462070568638	dropout_full_woTemplates_1005	ranked_111_unrelaxed_model_2_multimer_v1_pred_62.pdb	2_v1
113	0.4167784554202088	dropout_full_woTemplates_1005	ranked_112_unrelaxed_model_4_multimer_v1_pred_56.pdb	4_v1
114	0.4162836189073901	dropout_full_woTemplates_1005	ranked_113_unrelaxed_model_5_multimer_v1_pred_3.pdb	5_v1
115	0.4155266473226413	dropout_full_woTemplates_1005	ranked_114_unrelaxed_model_2_multimer_v1_pred_39.pdb	2_v1
116	0.4153026849585979	dropout_full_woTemplates_1005	ranked_115_unrelaxed_model_4_multimer_v1_pred_45.pdb	4_v1
117	0.414984122203372	dropout_full_woTemplates_1005	ranked_116_unrelaxed_model_5_multimer_v1_pred_55.pdb	5_v1
118	0.4146936946320289	dropout_full_woTemplates_1005	ranked_117_unrelaxed_model_3_multimer_v1_pred_22.pdb	3_v1
119	0.4139097476491995	dropout_full_woTemplates_1005	ranked_118_unrelaxed_model_5_multimer_v1_pred_5.pdb	5_v1
120	0.4130480472988228	dropout_full_woTemplates_1005	ranked_119_unrelaxed_model_3_multimer_v1_pred_48.pdb	3_v1
121	0.408045555167505	dropout_full_woTemplates_1005	ranked_120_unrelaxed_model_5_multimer_v1_pred_7.pdb	5_v1
122	0.4067112454197565	dropout_full_woTemplates_1005	ranked_121_unrelaxed_model_4_multimer_v1_pred_41.pdb	4_v1
123	0.4058640005117736	dropout_full_woTemplates_1005	ranked_122_unrelaxed_model_4_multimer_v1_pred_16.pdb	4_v1
124	0.404026846520039	dropout_full_woTemplates_1005	ranked_123_unrelaxed_model_4_multimer_v1_pred_8.pdb	4_v1
125	0.403119893465751	dropout_full_woTemplates_1005	ranked_124_unrelaxed_model_3_multimer_v1_pred_17.pdb	3_v1
126	0.4005892938743738	dropout_full_woTemplates_1005	ranked_125_unrelaxed_model_5_multimer_v1_pred_40.pdb	5_v1
127	0.3980899409226789	dropout_full_woTemplates_1005	ranked_126_unrelaxed_model_4_multimer_v1_pred_18.pdb	4_v1
128	0.3976153937290925	dropout_full_woTemplates_1005	ranked_127_unrelaxed_model_4_multimer_v1_pred_65.pdb	4_v1
129	0.3961291789035251	dropout_full_woTemplates_1005	ranked_128_unrelaxed_model_5_multimer_v1_pred_21.pdb	5_v1
130	0.3960908555877528	dropout_full_woTemplates_1005	ranked_129_unrelaxed_model_5_multimer_v1_pred_35.pdb	5_v1
131	0.3949427977886825	dropout_full_woTemplates_1005	ranked_130_unrelaxed_model_5_multimer_v1_pred_31.pdb	5_v1
132	0.3943846470910424	dropout_full_woTemplates_1005	ranked_131_unrelaxed_model_2_multimer_v1_pred_32.pdb	2_v1
133	0.3943034730961473	dropout_full_woTemplates_1005	ranked_132_unrelaxed_model_4_multimer_v1_pred_40.pdb	4_v1
134	0.3909372516043267	dropout_full_woTemplates_1005	ranked_133_unrelaxed_model_5_multimer_v1_pred_25.pdb	5_v1
135	0.3894489143694367	dropout_full_woTemplates_1005	ranked_134_unrelaxed_model_4_multimer_v1_pred_5.pdb	4_v1
136	0.3882448534216609	dropout_full_woTemplates_1005	ranked_135_unrelaxed_model_3_multimer_v1_pred_28.pdb	3_v1
137	0.3881780935534525	dropout_full_woTemplates_1005	ranked_136_unrelaxed_model_4_multimer_v1_pred_63.pdb	4_v1
138	0.3865468697461208	dropout_full_woTemplates_1005	ranked_137_unrelaxed_model_3_multimer_v1_pred_61.pdb	3_v1
139	0.3838446251563068	dropout_full_woTemplates_1005	ranked_138_unrelaxed_model_5_multimer_v1_pred_4.pdb	5_v1
140	0.3825053454594915	dropout_full_woTemplates_1005	ranked_139_unrelaxed_model_4_multimer_v1_pred_52.pdb	4_v1
141	0.3817924778306811	dropout_full_woTemplates_1005	ranked_140_unrelaxed_model_4_multimer_v1_pred_61.pdb	4_v1
142	0.3805804094149502	dropout_full_woTemplates_1005	ranked_141_unrelaxed_model_5_multimer_v1_pred_1.pdb	5_v1
143	0.3801094341952108	dropout_full_woTemplates_1005	ranked_142_unrelaxed_model_5_multimer_v1_pred_11.pdb	5_v1
144	0.3777244809562372	dropout_full_woTemplates_1005	ranked_143_unrelaxed_model_5_multimer_v1_pred_43.pdb	5_v1
145	0.3767710704370607	dropout_full_woTemplates_1005	ranked_144_unrelaxed_model_5_multimer_v1_pred_23.pdb	5_v1
146	0.375881722276894	dropout_full_woTemplates_1005	ranked_145_unrelaxed_model_3_multimer_v1_pred_41.pdb	3_v1
147	0.3742764339448988	dropout_full_woTemplates_1005	ranked_146_unrelaxed_model_4_multimer_v1_pred_54.pdb	4_v1
148	0.3742176235532179	dropout_full_woTemplates_1005	ranked_147_unrelaxed_model_5_multimer_v1_pred_13.pdb	5_v1
149	0.3734245383462955	dropout_full_woTemplates_1005	ranked_148_unrelaxed_model_3_multimer_v1_pred_49.pdb	3_v1
150	0.3732429268654635	dropout_full_woTemplates_1005	ranked_149_unrelaxed_model_3_multimer_v1_pred_24.pdb	3_v1
151	0.3711263696229103	dropout_full_woTemplates_1005	ranked_150_unrelaxed_model_5_multimer_v1_pred_6.pdb	5_v1
152	0.3707198686965299	dropout_full_woTemplates_1005	ranked_151_unrelaxed_model_3_multimer_v1_pred_26.pdb	3_v1
153	0.3678723453672845	dropout_full_woTemplates_1005	ranked_152_unrelaxed_model_4_multimer_v1_pred_64.pdb	4_v1
154	0.367777757338522	dropout_full_woTemplates_1005	ranked_153_unrelaxed_model_3_multimer_v1_pred_11.pdb	3_v1
155	0.3648856771683771	dropout_full_woTemplates_1005	ranked_154_unrelaxed_model_5_multimer_v1_pred_44.pdb	5_v1
156	0.3607886724963556	dropout_full_woTemplates_1005	ranked_155_unrelaxed_model_5_multimer_v1_pred_51.pdb	5_v1
157	0.3583751573568229	dropout_full_woTemplates_1005	ranked_156_unrelaxed_model_3_multimer_v1_pred_65.pdb	3_v1
158	0.3580147470975082	dropout_full_woTemplates_1005	ranked_157_unrelaxed_model_5_multimer_v1_pred_26.pdb	5_v1
159	0.3573504606335023	dropout_full_woTemplates_1005	ranked_158_unrelaxed_model_2_multimer_v1_pred_47.pdb	2_v1
160	0.357265542838557	dropout_full_woTemplates_1005	ranked_159_unrelaxed_model_3_multimer_v1_pred_47.pdb	3_v1
161	0.3572467172548911	dropout_full_woTemplates_1005	ranked_160_unrelaxed_model_5_multimer_v1_pred_2.pdb	5_v1
162	0.3565194756773127	dropout_full_woTemplates_1005	ranked_161_unrelaxed_model_3_multimer_v1_pred_43.pdb	3_v1
163	0.3549070172589146	dropout_full_woTemplates_1005	ranked_162_unrelaxed_model_4_multimer_v1_pred_20.pdb	4_v1
164	0.3525426825019075	dropout_full_woTemplates_1005	ranked_163_unrelaxed_model_5_multimer_v1_pred_41.pdb	5_v1
165	0.3522124618678172	dropout_full_woTemplates_1005	ranked_164_unrelaxed_model_3_multimer_v1_pred_23.pdb	3_v1
166	0.3510741744077675	dropout_full_woTemplates_1005	ranked_165_unrelaxed_model_2_multimer_v1_pred_51.pdb	2_v1
167	0.3507871525202103	dropout_full_woTemplates_1005	ranked_166_unrelaxed_model_3_multimer_v1_pred_12.pdb	3_v1
168	0.3502169572861321	dropout_full_woTemplates_1005	ranked_167_unrelaxed_model_4_multimer_v1_pred_39.pdb	4_v1
169	0.3491628130323947	dropout_full_woTemplates_1005	ranked_168_unrelaxed_model_4_multimer_v1_pred_3.pdb	4_v1
170	0.3489685290945734	dropout_full_woTemplates_1005	ranked_169_unrelaxed_model_3_multimer_v1_pred_50.pdb	3_v1
171	0.3484554238175983	dropout_full_woTemplates_1005	ranked_170_unrelaxed_model_3_multimer_v1_pred_30.pdb	3_v1
172	0.3479273559662655	dropout_full_woTemplates_1005	ranked_171_unrelaxed_model_3_multimer_v1_pred_37.pdb	3_v1
173	0.3446334564579654	dropout_full_woTemplates_1005	ranked_172_unrelaxed_model_5_multimer_v1_pred_64.pdb	5_v1
174	0.34456230303967	dropout_full_woTemplates_1005	ranked_173_unrelaxed_model_5_multimer_v1_pred_49.pdb	5_v1
175	0.3429608066329499	dropout_full_woTemplates_1005	ranked_174_unrelaxed_model_2_multimer_v1_pred_42.pdb	2_v1
176	0.3424632084807251	dropout_full_woTemplates_1005	ranked_175_unrelaxed_model_3_multimer_v1_pred_2.pdb	3_v1
177	0.3414604969136148	dropout_full_woTemplates_1005	ranked_176_unrelaxed_model_3_multimer_v3_pred_14.pdb	3_v3
178	0.3376305617375096	dropout_full_woTemplates_1005	ranked_177_unrelaxed_model_5_multimer_v1_pred_62.pdb	5_v1
179	0.3348361886851461	dropout_full_woTemplates_1005	ranked_178_unrelaxed_model_3_multimer_v1_pred_66.pdb	3_v1
180	0.3336224922559481	dropout_full_woTemplates_1005	ranked_179_unrelaxed_model_5_multimer_v1_pred_27.pdb	5_v1
181	0.3329783992002727	dropout_full_woTemplates_1005	ranked_180_unrelaxed_model_3_multimer_v1_pred_0.pdb	3_v1
182	0.3327445566701177	dropout_full_woTemplates_1005	ranked_181_unrelaxed_model_5_multimer_v1_pred_39.pdb	5_v1
183	0.332471951736642	dropout_full_woTemplates_1005	ranked_182_unrelaxed_model_3_multimer_v1_pred_36.pdb	3_v1
184	0.3320846576895591	dropout_full_woTemplates_1005	ranked_183_unrelaxed_model_5_multimer_v1_pred_8.pdb	5_v1
185	0.3315725228984861	dropout_full_woTemplates_1005	ranked_184_unrelaxed_model_4_multimer_v1_pred_7.pdb	4_v1
186	0.329140759168684	dropout_full_woTemplates_1005	ranked_185_unrelaxed_model_5_multimer_v1_pred_18.pdb	5_v1
187	0.3282877876425453	dropout_full_woTemplates_1005	ranked_186_unrelaxed_model_4_multimer_v1_pred_2.pdb	4_v1
188	0.327212850792439	dropout_full_woTemplates_1005	ranked_187_unrelaxed_model_3_multimer_v1_pred_27.pdb	3_v1
189	0.3267664662458213	dropout_full_woTemplates_1005	ranked_188_unrelaxed_model_4_multimer_v1_pred_25.pdb	4_v1
190	0.3262236652088555	dropout_full_woTemplates_1005	ranked_189_unrelaxed_model_5_multimer_v1_pred_17.pdb	5_v1
191	0.324772874323711	dropout_full_woTemplates_1005	ranked_190_unrelaxed_model_2_multimer_v1_pred_31.pdb	2_v1
192	0.3231284964250874	dropout_full_woTemplates_1005	ranked_191_unrelaxed_model_3_multimer_v1_pred_52.pdb	3_v1
193	0.3220449215034019	dropout_full_woTemplates_1005	ranked_192_unrelaxed_model_3_multimer_v3_pred_35.pdb	3_v3
194	0.3207832270670359	dropout_full_woTemplates_1005	ranked_193_unrelaxed_model_5_multimer_v1_pred_32.pdb	5_v1
195	0.3186694379211157	dropout_full_woTemplates_1005	ranked_194_unrelaxed_model_4_multimer_v1_pred_28.pdb	4_v1
196	0.3169230375498217	dropout_full_woTemplates_1005	ranked_195_unrelaxed_model_2_multimer_v3_pred_59.pdb	2_v3
197	0.3168649058443821	dropout_full_woTemplates_1005	ranked_196_unrelaxed_model_5_multimer_v1_pred_12.pdb	5_v1
198	0.3153940939289744	dropout_full_woTemplates_1005	ranked_197_unrelaxed_model_2_multimer_v3_pred_60.pdb	2_v3
199	0.3146084342210083	dropout_full_woTemplates_1005	ranked_198_unrelaxed_model_3_multimer_v1_pred_64.pdb	3_v1
200	0.3118110628130648	dropout_full_woTemplates_1005	ranked_199_unrelaxed_model_2_multimer_v3_pred_14.pdb	2_v3
201	0.3114804383276901	dropout_full_woTemplates_1005	ranked_200_unrelaxed_model_5_multimer_v1_pred_47.pdb	5_v1
202	0.3104565335862074	dropout_full_woTemplates_1005	ranked_201_unrelaxed_model_4_multimer_v1_pred_21.pdb	4_v1
203	0.3102733869758356	dropout_full_woTemplates_1005	ranked_202_unrelaxed_model_3_multimer_v1_pred_15.pdb	3_v1
204	0.3101784443292689	dropout_full_woTemplates_1005	ranked_203_unrelaxed_model_2_multimer_v3_pred_12.pdb	2_v3
205	0.3101659058299563	dropout_full_woTemplates_1005	ranked_204_unrelaxed_model_2_multimer_v3_pred_8.pdb	2_v3
206	0.3095830531164479	dropout_full_woTemplates_1005	ranked_205_unrelaxed_model_5_multimer_v1_pred_42.pdb	5_v1
207	0.3088908487114669	dropout_full_woTemplates_1005	ranked_206_unrelaxed_model_2_multimer_v3_pred_10.pdb	2_v3
208	0.3086299950713157	dropout_full_woTemplates_1005	ranked_207_unrelaxed_model_3_multimer_v3_pred_54.pdb	3_v3
209	0.3085928054622955	dropout_full_woTemplates_1005	ranked_208_unrelaxed_model_2_multimer_v3_pred_41.pdb	2_v3
210	0.3067581422441333	dropout_full_woTemplates_1005	ranked_209_unrelaxed_model_3_multimer_v1_pred_33.pdb	3_v1
211	0.306530161058144	dropout_full_woTemplates_1005	ranked_210_unrelaxed_model_1_multimer_v1_pred_20.pdb	1_v1
212	0.3064086765098596	dropout_full_woTemplates_1005	ranked_211_unrelaxed_model_3_multimer_v3_pred_30.pdb	3_v3
213	0.305303063951115	dropout_full_woTemplates_1005	ranked_212_unrelaxed_model_2_multimer_v3_pred_18.pdb	2_v3
214	0.3036029390211634	dropout_full_woTemplates_1005	ranked_213_unrelaxed_model_3_multimer_v1_pred_53.pdb	3_v1
215	0.3034844480142098	dropout_full_woTemplates_1005	ranked_214_unrelaxed_model_3_multimer_v1_pred_58.pdb	3_v1
216	0.3027423184699707	dropout_full_woTemplates_1005	ranked_215_unrelaxed_model_3_multimer_v1_pred_25.pdb	3_v1
217	0.3022950015650234	dropout_full_woTemplates_1005	ranked_216_unrelaxed_model_2_multimer_v3_pred_35.pdb	2_v3
218	0.3002198222192442	dropout_full_woTemplates_1005	ranked_217_unrelaxed_model_2_multimer_v3_pred_40.pdb	2_v3
219	0.2985281079716082	dropout_full_woTemplates_1005	ranked_218_unrelaxed_model_3_multimer_v1_pred_13.pdb	3_v1
220	0.297821976211028	dropout_full_woTemplates_1005	ranked_219_unrelaxed_model_2_multimer_v1_pred_38.pdb	2_v1
221	0.2966481227868369	dropout_full_woTemplates_1005	ranked_220_unrelaxed_model_3_multimer_v3_pred_46.pdb	3_v3
222	0.2959127537805714	dropout_full_woTemplates_1005	ranked_221_unrelaxed_model_3_multimer_v1_pred_44.pdb	3_v1
223	0.2957011174957868	dropout_full_woTemplates_1005	ranked_222_unrelaxed_model_3_multimer_v2_pred_34.pdb	3_v2
224	0.295503946528136	dropout_full_woTemplates_1005	ranked_223_unrelaxed_model_2_multimer_v3_pred_52.pdb	2_v3
225	0.2953486826053904	dropout_full_woTemplates_1005	ranked_224_unrelaxed_model_4_multimer_v1_pred_57.pdb	4_v1
226	0.2948485835288408	dropout_full_woTemplates_1005	ranked_225_unrelaxed_model_3_multimer_v3_pred_51.pdb	3_v3
227	0.2947606236725668	dropout_full_woTemplates_1005	ranked_226_unrelaxed_model_2_multimer_v3_pred_48.pdb	2_v3
228	0.2945890524157997	dropout_full_woTemplates_1005	ranked_227_unrelaxed_model_2_multimer_v3_pred_63.pdb	2_v3
229	0.2943784931918969	dropout_full_woTemplates_1005	ranked_228_unrelaxed_model_3_multimer_v3_pred_44.pdb	3_v3
230	0.2941871952897645	dropout_full_woTemplates_1005	ranked_229_unrelaxed_model_4_multimer_v2_pred_32.pdb	4_v2
231	0.2938121594388577	dropout_full_woTemplates_1005	ranked_230_unrelaxed_model_3_multimer_v1_pred_55.pdb	3_v1
232	0.2931527381530414	dropout_full_woTemplates_1005	ranked_231_unrelaxed_model_2_multimer_v3_pred_51.pdb	2_v3
233	0.2930288190776545	dropout_full_woTemplates_1005	ranked_232_unrelaxed_model_3_multimer_v1_pred_40.pdb	3_v1
234	0.2929490778994743	dropout_full_woTemplates_1005	ranked_233_unrelaxed_model_2_multimer_v3_pred_15.pdb	2_v3
235	0.2928102617510672	dropout_full_woTemplates_1005	ranked_234_unrelaxed_model_3_multimer_v1_pred_59.pdb	3_v1
236	0.2926621466117602	dropout_full_woTemplates_1005	ranked_235_unrelaxed_model_2_multimer_v3_pred_49.pdb	2_v3
237	0.2925994175755705	dropout_full_woTemplates_1005	ranked_236_unrelaxed_model_2_multimer_v3_pred_53.pdb	2_v3
238	0.2924253192389396	dropout_full_woTemplates_1005	ranked_237_unrelaxed_model_2_multimer_v3_pred_33.pdb	2_v3
239	0.2923732229580312	dropout_full_woTemplates_1005	ranked_238_unrelaxed_model_3_multimer_v3_pred_55.pdb	3_v3
240	0.2918278974690734	dropout_full_woTemplates_1005	ranked_239_unrelaxed_model_4_multimer_v1_pred_13.pdb	4_v1
241	0.2916520594537343	dropout_full_woTemplates_1005	ranked_240_unrelaxed_model_3_multimer_v3_pred_17.pdb	3_v3
242	0.2913592603648065	dropout_full_woTemplates_1005	ranked_241_unrelaxed_model_2_multimer_v3_pred_16.pdb	2_v3
243	0.2912723788726549	dropout_full_woTemplates_1005	ranked_242_unrelaxed_model_3_multimer_v3_pred_13.pdb	3_v3
244	0.2910684543464176	dropout_full_woTemplates_1005	ranked_243_unrelaxed_model_2_multimer_v3_pred_34.pdb	2_v3
245	0.2908724518632092	dropout_full_woTemplates_1005	ranked_244_unrelaxed_model_2_multimer_v3_pred_46.pdb	2_v3
246	0.2908488312387272	dropout_full_woTemplates_1005	ranked_245_unrelaxed_model_2_multimer_v3_pred_29.pdb	2_v3
247	0.2907839767746854	dropout_full_woTemplates_1005	ranked_246_unrelaxed_model_3_multimer_v3_pred_60.pdb	3_v3
248	0.2905445333099291	dropout_full_woTemplates_1005	ranked_247_unrelaxed_model_2_multimer_v3_pred_61.pdb	2_v3
249	0.2905438895118651	dropout_full_woTemplates_1005	ranked_248_unrelaxed_model_2_multimer_v3_pred_7.pdb	2_v3
250	0.2903482317464515	dropout_full_woTemplates_1005	ranked_249_unrelaxed_model_2_multimer_v3_pred_1.pdb	2_v3
251	0.290265373185806	dropout_full_woTemplates_1005	ranked_250_unrelaxed_model_2_multimer_v3_pred_54.pdb	2_v3
252	0.2899306906261427	dropout_full_woTemplates_1005	ranked_251_unrelaxed_model_2_multimer_v3_pred_37.pdb	2_v3
253	0.2897205080493091	dropout_full_woTemplates_1005	ranked_252_unrelaxed_model_4_multimer_v2_pred_49.pdb	4_v2
254	0.2896983729560077	dropout_full_woTemplates_1005	ranked_253_unrelaxed_model_2_multimer_v3_pred_44.pdb	2_v3
255	0.2879887700214417	dropout_full_woTemplates_1005	ranked_254_unrelaxed_model_3_multimer_v1_pred_7.pdb	3_v1
256	0.2878489154404801	dropout_full_woTemplates_1005	ranked_255_unrelaxed_model_3_multimer_v3_pred_62.pdb	3_v3
257	0.2875482189611287	dropout_full_woTemplates_1005	ranked_256_unrelaxed_model_2_multimer_v3_pred_32.pdb	2_v3
258	0.2874097642615137	dropout_full_woTemplates_1005	ranked_257_unrelaxed_model_2_multimer_v3_pred_20.pdb	2_v3
259	0.2873286136244478	dropout_full_woTemplates_1005	ranked_258_unrelaxed_model_2_multimer_v3_pred_42.pdb	2_v3
260	0.2868169821146577	dropout_full_woTemplates_1005	ranked_259_unrelaxed_model_3_multimer_v3_pred_6.pdb	3_v3
261	0.286311585552211	dropout_full_woTemplates_1005	ranked_260_unrelaxed_model_5_multimer_v1_pred_37.pdb	5_v1
262	0.285749725556588	dropout_full_woTemplates_1005	ranked_261_unrelaxed_model_3_multimer_v2_pred_8.pdb	3_v2
263	0.2857253895489247	dropout_full_woTemplates_1005	ranked_262_unrelaxed_model_3_multimer_v3_pred_38.pdb	3_v3
264	0.2855225390313329	dropout_full_woTemplates_1005	ranked_263_unrelaxed_model_2_multimer_v3_pred_22.pdb	2_v3
265	0.2837738837830899	dropout_full_woTemplates_1005	ranked_264_unrelaxed_model_2_multimer_v3_pred_24.pdb	2_v3
266	0.283683747605737	dropout_full_woTemplates_1005	ranked_265_unrelaxed_model_2_multimer_v3_pred_55.pdb	2_v3
267	0.2836666514525456	dropout_full_woTemplates_1005	ranked_266_unrelaxed_model_2_multimer_v3_pred_3.pdb	2_v3
268	0.2835828158427653	dropout_full_woTemplates_1005	ranked_267_unrelaxed_model_2_multimer_v3_pred_62.pdb	2_v3
269	0.2832427719259583	dropout_full_woTemplates_1005	ranked_268_unrelaxed_model_2_multimer_v3_pred_28.pdb	2_v3
270	0.2831263919422457	dropout_full_woTemplates_1005	ranked_269_unrelaxed_model_3_multimer_v3_pred_40.pdb	3_v3
271	0.2830960459143113	dropout_full_woTemplates_1005	ranked_270_unrelaxed_model_3_multimer_v1_pred_31.pdb	3_v1
272	0.2830707781723589	dropout_full_woTemplates_1005	ranked_271_unrelaxed_model_3_multimer_v1_pred_1.pdb	3_v1
273	0.2816442864537504	dropout_full_woTemplates_1005	ranked_272_unrelaxed_model_2_multimer_v3_pred_45.pdb	2_v3
274	0.2815982445826644	dropout_full_woTemplates_1005	ranked_273_unrelaxed_model_2_multimer_v2_pred_62.pdb	2_v2
275	0.2813017852377231	dropout_full_woTemplates_1005	ranked_274_unrelaxed_model_3_multimer_v1_pred_51.pdb	3_v1
276	0.2808036567697883	dropout_full_woTemplates_1005	ranked_275_unrelaxed_model_2_multimer_v3_pred_9.pdb	2_v3
277	0.2807200024404802	dropout_full_woTemplates_1005	ranked_276_unrelaxed_model_2_multimer_v3_pred_19.pdb	2_v3
278	0.2805036843763046	dropout_full_woTemplates_1005	ranked_277_unrelaxed_model_3_multimer_v1_pred_56.pdb	3_v1
279	0.2804986331416469	dropout_full_woTemplates_1005	ranked_278_unrelaxed_model_3_multimer_v1_pred_19.pdb	3_v1
280	0.2803738744007093	dropout_full_woTemplates_1005	ranked_279_unrelaxed_model_3_multimer_v2_pred_16.pdb	3_v2
281	0.2803599131418897	dropout_full_woTemplates_1005	ranked_280_unrelaxed_model_5_multimer_v1_pred_46.pdb	5_v1
282	0.2801250953116723	dropout_full_woTemplates_1005	ranked_281_unrelaxed_model_3_multimer_v1_pred_21.pdb	3_v1
283	0.2790529592048431	dropout_full_woTemplates_1005	ranked_282_unrelaxed_model_1_multimer_v1_pred_28.pdb	1_v1
284	0.2783246055889306	dropout_full_woTemplates_1005	ranked_283_unrelaxed_model_2_multimer_v3_pred_30.pdb	2_v3
285	0.2781337216672706	dropout_full_woTemplates_1005	ranked_284_unrelaxed_model_3_multimer_v1_pred_60.pdb	3_v1
286	0.278101063475873	dropout_full_woTemplates_1005	ranked_285_unrelaxed_model_2_multimer_v2_pred_61.pdb	2_v2
287	0.2777032285637421	dropout_full_woTemplates_1005	ranked_286_unrelaxed_model_3_multimer_v3_pred_57.pdb	3_v3
288	0.2775486242191312	dropout_full_woTemplates_1005	ranked_287_unrelaxed_model_3_multimer_v1_pred_38.pdb	3_v1
289	0.2774589425782786	dropout_full_woTemplates_1005	ranked_288_unrelaxed_model_2_multimer_v3_pred_36.pdb	2_v3
290	0.2774156152360026	dropout_full_woTemplates_1005	ranked_289_unrelaxed_model_2_multimer_v3_pred_66.pdb	2_v3
291	0.2772213019967624	dropout_full_woTemplates_1005	ranked_290_unrelaxed_model_3_multimer_v1_pred_10.pdb	3_v1
292	0.2771501869479807	dropout_full_woTemplates_1005	ranked_291_unrelaxed_model_2_multimer_v3_pred_26.pdb	2_v3
293	0.2770498279160295	dropout_full_woTemplates_1005	ranked_292_unrelaxed_model_2_multimer_v3_pred_43.pdb	2_v3
294	0.2765259691502604	dropout_full_woTemplates_1005	ranked_293_unrelaxed_model_2_multimer_v2_pred_45.pdb	2_v2
295	0.2758065841865886	dropout_full_woTemplates_1005	ranked_294_unrelaxed_model_2_multimer_v3_pred_39.pdb	2_v3
296	0.2754714959077063	dropout_full_woTemplates_1005	ranked_295_unrelaxed_model_1_multimer_v3_pred_17.pdb	1_v3
297	0.2752577962067983	dropout_full_woTemplates_1005	ranked_296_unrelaxed_model_3_multimer_v1_pred_18.pdb	3_v1
298	0.2751543867840252	dropout_full_woTemplates_1005	ranked_297_unrelaxed_model_3_multimer_v3_pred_45.pdb	3_v3
299	0.2751049350603525	dropout_full_woTemplates_1005	ranked_298_unrelaxed_model_1_multimer_v3_pred_28.pdb	1_v3
300	0.2749984173359693	dropout_full_woTemplates_1005	ranked_299_unrelaxed_model_1_multimer_v1_pred_44.pdb	1_v1
301	0.2749811569644495	dropout_full_woTemplates_1005	ranked_300_unrelaxed_model_2_multimer_v3_pred_58.pdb	2_v3
302	0.2746815258288239	dropout_full_woTemplates_1005	ranked_301_unrelaxed_model_1_multimer_v3_pred_47.pdb	1_v3
303	0.2746355414397989	dropout_full_woTemplates_1005	ranked_302_unrelaxed_model_2_multimer_v3_pred_6.pdb	2_v3
304	0.2745785745509591	dropout_full_woTemplates_1005	ranked_303_unrelaxed_model_3_multimer_v1_pred_6.pdb	3_v1
305	0.2745660398555272	dropout_full_woTemplates_1005	ranked_304_unrelaxed_model_2_multimer_v3_pred_27.pdb	2_v3
306	0.2742838667547921	dropout_full_woTemplates_1005	ranked_305_unrelaxed_model_3_multimer_v1_pred_42.pdb	3_v1
307	0.2740793744602123	dropout_full_woTemplates_1005	ranked_306_unrelaxed_model_3_multimer_v1_pred_57.pdb	3_v1
308	0.2739941701682185	dropout_full_woTemplates_1005	ranked_307_unrelaxed_model_2_multimer_v3_pred_50.pdb	2_v3
309	0.2738495630507443	dropout_full_woTemplates_1005	ranked_308_unrelaxed_model_5_multimer_v1_pred_58.pdb	5_v1
310	0.27384281709557	dropout_full_woTemplates_1005	ranked_309_unrelaxed_model_3_multimer_v3_pred_63.pdb	3_v3
311	0.2737193929552144	dropout_full_woTemplates_1005	ranked_310_unrelaxed_model_5_multimer_v1_pred_28.pdb	5_v1
312	0.2736143350651111	dropout_full_woTemplates_1005	ranked_311_unrelaxed_model_2_multimer_v3_pred_47.pdb	2_v3
313	0.2729194086763424	dropout_full_woTemplates_1005	ranked_312_unrelaxed_model_2_multimer_v3_pred_5.pdb	2_v3
314	0.2728570784138987	dropout_full_woTemplates_1005	ranked_313_unrelaxed_model_2_multimer_v3_pred_17.pdb	2_v3
315	0.2727715811080181	dropout_full_woTemplates_1005	ranked_314_unrelaxed_model_3_multimer_v3_pred_49.pdb	3_v3
316	0.2726473186989275	dropout_full_woTemplates_1005	ranked_315_unrelaxed_model_2_multimer_v3_pred_23.pdb	2_v3
317	0.2726380865252058	dropout_full_woTemplates_1005	ranked_316_unrelaxed_model_4_multimer_v1_pred_43.pdb	4_v1
318	0.2723623019217024	dropout_full_woTemplates_1005	ranked_317_unrelaxed_model_3_multimer_v3_pred_23.pdb	3_v3
319	0.2722267926934597	dropout_full_woTemplates_1005	ranked_318_unrelaxed_model_3_multimer_v1_pred_32.pdb	3_v1
320	0.2718732297937119	dropout_full_woTemplates_1005	ranked_319_unrelaxed_model_2_multimer_v3_pred_56.pdb	2_v3
321	0.271778764671872	dropout_full_woTemplates_1005	ranked_320_unrelaxed_model_3_multimer_v1_pred_45.pdb	3_v1
322	0.2717455725518731	dropout_full_woTemplates_1005	ranked_321_unrelaxed_model_1_multimer_v3_pred_50.pdb	1_v3
323	0.2713527981549248	dropout_full_woTemplates_1005	ranked_322_unrelaxed_model_2_multimer_v3_pred_65.pdb	2_v3
324	0.2713457276600858	dropout_full_woTemplates_1005	ranked_323_unrelaxed_model_2_multimer_v3_pred_38.pdb	2_v3
325	0.2711350587747706	dropout_full_woTemplates_1005	ranked_324_unrelaxed_model_4_multimer_v2_pred_25.pdb	4_v2
326	0.2711264000792823	dropout_full_woTemplates_1005	ranked_325_unrelaxed_model_3_multimer_v1_pred_54.pdb	3_v1
327	0.2709533207146894	dropout_full_woTemplates_1005	ranked_326_unrelaxed_model_3_multimer_v2_pred_61.pdb	3_v2
328	0.2708789168096854	dropout_full_woTemplates_1005	ranked_327_unrelaxed_model_3_multimer_v1_pred_5.pdb	3_v1
329	0.2707564759337216	dropout_full_woTemplates_1005	ranked_328_unrelaxed_model_3_multimer_v3_pred_59.pdb	3_v3
330	0.2706636006597962	dropout_full_woTemplates_1005	ranked_329_unrelaxed_model_1_multimer_v3_pred_56.pdb	1_v3
331	0.2706546433679512	dropout_full_woTemplates_1005	ranked_330_unrelaxed_model_3_multimer_v1_pred_8.pdb	3_v1
332	0.2706244868055912	dropout_full_woTemplates_1005	ranked_331_unrelaxed_model_2_multimer_v3_pred_31.pdb	2_v3
333	0.270124042569782	dropout_full_woTemplates_1005	ranked_332_unrelaxed_model_2_multimer_v3_pred_25.pdb	2_v3
334	0.269987295696083	dropout_full_woTemplates_1005	ranked_333_unrelaxed_model_2_multimer_v3_pred_57.pdb	2_v3
335	0.2699759236010902	dropout_full_woTemplates_1005	ranked_334_unrelaxed_model_2_multimer_v3_pred_13.pdb	2_v3
336	0.2694135994575127	dropout_full_woTemplates_1005	ranked_335_unrelaxed_model_4_multimer_v2_pred_19.pdb	4_v2
337	0.2691268606070507	dropout_full_woTemplates_1005	ranked_336_unrelaxed_model_1_multimer_v3_pred_6.pdb	1_v3
338	0.2690804081305269	dropout_full_woTemplates_1005	ranked_337_unrelaxed_model_5_multimer_v2_pred_5.pdb	5_v2
339	0.2687877005796001	dropout_full_woTemplates_1005	ranked_338_unrelaxed_model_3_multimer_v2_pred_30.pdb	3_v2
340	0.2686092629697014	dropout_full_woTemplates_1005	ranked_339_unrelaxed_model_4_multimer_v2_pred_38.pdb	4_v2
341	0.2680188070172361	dropout_full_woTemplates_1005	ranked_340_unrelaxed_model_1_multimer_v3_pred_33.pdb	1_v3
342	0.2677560775715399	dropout_full_woTemplates_1005	ranked_341_unrelaxed_model_3_multimer_v2_pred_9.pdb	3_v2
343	0.2677291733339063	dropout_full_woTemplates_1005	ranked_342_unrelaxed_model_1_multimer_v3_pred_19.pdb	1_v3
344	0.2676080542122417	dropout_full_woTemplates_1005	ranked_343_unrelaxed_model_2_multimer_v2_pred_59.pdb	2_v2
345	0.2675827999152992	dropout_full_woTemplates_1005	ranked_344_unrelaxed_model_2_multimer_v2_pred_40.pdb	2_v2
346	0.2673908361051949	dropout_full_woTemplates_1005	ranked_345_unrelaxed_model_3_multimer_v1_pred_4.pdb	3_v1
347	0.2672212722556273	dropout_full_woTemplates_1005	ranked_346_unrelaxed_model_4_multimer_v3_pred_3.pdb	4_v3
348	0.2670292001936167	dropout_full_woTemplates_1005	ranked_347_unrelaxed_model_2_multimer_v3_pred_11.pdb	2_v3
349	0.2667491928557083	dropout_full_woTemplates_1005	ranked_348_unrelaxed_model_5_multimer_v2_pred_31.pdb	5_v2
350	0.2667378980896318	dropout_full_woTemplates_1005	ranked_349_unrelaxed_model_1_multimer_v3_pred_9.pdb	1_v3
351	0.2667084163120357	dropout_full_woTemplates_1005	ranked_350_unrelaxed_model_1_multimer_v3_pred_10.pdb	1_v3
352	0.2666834935382922	dropout_full_woTemplates_1005	ranked_351_unrelaxed_model_1_multimer_v3_pred_31.pdb	1_v3
353	0.2666192869436649	dropout_full_woTemplates_1005	ranked_352_unrelaxed_model_1_multimer_v1_pred_25.pdb	1_v1
354	0.2665355352092433	dropout_full_woTemplates_1005	ranked_353_unrelaxed_model_1_multimer_v2_pred_65.pdb	1_v2
355	0.2665266240558807	dropout_full_woTemplates_1005	ranked_354_unrelaxed_model_1_multimer_v3_pred_13.pdb	1_v3
356	0.2664970766961574	dropout_full_woTemplates_1005	ranked_355_unrelaxed_model_1_multimer_v3_pred_5.pdb	1_v3
357	0.2660888551016882	dropout_full_woTemplates_1005	ranked_356_unrelaxed_model_1_multimer_v3_pred_49.pdb	1_v3
358	0.265993703745465	dropout_full_woTemplates_1005	ranked_357_unrelaxed_model_2_multimer_v2_pred_54.pdb	2_v2
359	0.265834970675273	dropout_full_woTemplates_1005	ranked_358_unrelaxed_model_5_multimer_v1_pred_54.pdb	5_v1
360	0.2656692779775919	dropout_full_woTemplates_1005	ranked_359_unrelaxed_model_1_multimer_v3_pred_30.pdb	1_v3
361	0.2654709493467435	dropout_full_woTemplates_1005	ranked_360_unrelaxed_model_3_multimer_v2_pred_65.pdb	3_v2
362	0.2652876323579436	dropout_full_woTemplates_1005	ranked_361_unrelaxed_model_2_multimer_v2_pred_30.pdb	2_v2
363	0.2651661280518201	dropout_full_woTemplates_1005	ranked_362_unrelaxed_model_2_multimer_v3_pred_64.pdb	2_v3
364	0.2650164690290024	dropout_full_woTemplates_1005	ranked_363_unrelaxed_model_4_multimer_v2_pred_12.pdb	4_v2
365	0.264938604980988	dropout_full_woTemplates_1005	ranked_364_unrelaxed_model_4_multimer_v3_pred_51.pdb	4_v3
366	0.2648821956970142	dropout_full_woTemplates_1005	ranked_365_unrelaxed_model_4_multimer_v1_pred_32.pdb	4_v1
367	0.2646376531736851	dropout_full_woTemplates_1005	ranked_366_unrelaxed_model_3_multimer_v1_pred_35.pdb	3_v1
368	0.2645184235575417	dropout_full_woTemplates_1005	ranked_367_unrelaxed_model_2_multimer_v2_pred_24.pdb	2_v2
369	0.2644780128734417	dropout_full_woTemplates_1005	ranked_368_unrelaxed_model_1_multimer_v3_pred_45.pdb	1_v3
370	0.2641940020222738	dropout_full_woTemplates_1005	ranked_369_unrelaxed_model_4_multimer_v3_pred_56.pdb	4_v3
371	0.2641351964788317	dropout_full_woTemplates_1005	ranked_370_unrelaxed_model_1_multimer_v3_pred_57.pdb	1_v3
372	0.2639375049553412	dropout_full_woTemplates_1005	ranked_371_unrelaxed_model_3_multimer_v1_pred_16.pdb	3_v1
373	0.263777359645855	dropout_full_woTemplates_1005	ranked_372_unrelaxed_model_2_multimer_v2_pred_35.pdb	2_v2
374	0.2636809036525102	dropout_full_woTemplates_1005	ranked_373_unrelaxed_model_4_multimer_v2_pred_56.pdb	4_v2
375	0.2636675230380422	dropout_full_woTemplates_1005	ranked_374_unrelaxed_model_3_multimer_v1_pred_46.pdb	3_v1
376	0.2619389975774388	dropout_full_woTemplates_1005	ranked_375_unrelaxed_model_1_multimer_v3_pred_7.pdb	1_v3
377	0.2619236233362199	dropout_full_woTemplates_1005	ranked_376_unrelaxed_model_3_multimer_v1_pred_3.pdb	3_v1
378	0.2618530499340203	dropout_full_woTemplates_1005	ranked_377_unrelaxed_model_2_multimer_v2_pred_18.pdb	2_v2
379	0.2617677154370942	dropout_full_woTemplates_1005	ranked_378_unrelaxed_model_4_multimer_v3_pred_53.pdb	4_v3
380	0.2614126721515713	dropout_full_woTemplates_1005	ranked_379_unrelaxed_model_1_multimer_v3_pred_60.pdb	1_v3
381	0.2612508235628558	dropout_full_woTemplates_1005	ranked_380_unrelaxed_model_1_multimer_v3_pred_8.pdb	1_v3
382	0.2611481229046496	dropout_full_woTemplates_1005	ranked_381_unrelaxed_model_3_multimer_v1_pred_29.pdb	3_v1
383	0.2611309582146337	dropout_full_woTemplates_1005	ranked_382_unrelaxed_model_3_multimer_v2_pred_44.pdb	3_v2
384	0.2610809532333455	dropout_full_woTemplates_1005	ranked_383_unrelaxed_model_2_multimer_v3_pred_4.pdb	2_v3
385	0.2610362642136289	dropout_full_woTemplates_1005	ranked_384_unrelaxed_model_4_multimer_v2_pred_10.pdb	4_v2
386	0.2609166576616279	dropout_full_woTemplates_1005	ranked_385_unrelaxed_model_3_multimer_v1_pred_62.pdb	3_v1
387	0.2607254489881467	dropout_full_woTemplates_1005	ranked_386_unrelaxed_model_4_multimer_v2_pred_64.pdb	4_v2
388	0.2606943205175139	dropout_full_woTemplates_1005	ranked_387_unrelaxed_model_4_multimer_v1_pred_58.pdb	4_v1
389	0.2606890855316192	dropout_full_woTemplates_1005	ranked_388_unrelaxed_model_1_multimer_v3_pred_22.pdb	1_v3
390	0.2606717825707887	dropout_full_woTemplates_1005	ranked_389_unrelaxed_model_2_multimer_v2_pred_53.pdb	2_v2
391	0.2603230671927193	dropout_full_woTemplates_1005	ranked_390_unrelaxed_model_1_multimer_v3_pred_16.pdb	1_v3
392	0.2602154476611917	dropout_full_woTemplates_1005	ranked_391_unrelaxed_model_3_multimer_v3_pred_2.pdb	3_v3
393	0.2602002671393474	dropout_full_woTemplates_1005	ranked_392_unrelaxed_model_1_multimer_v3_pred_54.pdb	1_v3
394	0.2599175035282101	dropout_full_woTemplates_1005	ranked_393_unrelaxed_model_2_multimer_v2_pred_25.pdb	2_v2
395	0.2597489420257275	dropout_full_woTemplates_1005	ranked_394_unrelaxed_model_1_multimer_v3_pred_62.pdb	1_v3
396	0.259696709528865	dropout_full_woTemplates_1005	ranked_395_unrelaxed_model_3_multimer_v2_pred_63.pdb	3_v2
397	0.2594427340440703	dropout_full_woTemplates_1005	ranked_396_unrelaxed_model_3_multimer_v2_pred_46.pdb	3_v2
398	0.2592555440226595	dropout_full_woTemplates_1005	ranked_397_unrelaxed_model_1_multimer_v3_pred_51.pdb	1_v3
399	0.2588202887500117	dropout_full_woTemplates_1005	ranked_398_unrelaxed_model_3_multimer_v3_pred_29.pdb	3_v3
400	0.2587520707203384	dropout_full_woTemplates_1005	ranked_399_unrelaxed_model_3_multimer_v3_pred_15.pdb	3_v3
401	0.2587421546005031	dropout_full_woTemplates_1005	ranked_400_unrelaxed_model_1_multimer_v3_pred_48.pdb	1_v3
402	0.2586723548954166	dropout_full_woTemplates_1005	ranked_401_unrelaxed_model_1_multimer_v2_pred_59.pdb	1_v2
403	0.2585185838482587	dropout_full_woTemplates_1005	ranked_402_unrelaxed_model_3_multimer_v1_pred_14.pdb	3_v1
404	0.2582986509748272	dropout_full_woTemplates_1005	ranked_403_unrelaxed_model_2_multimer_v3_pred_2.pdb	2_v3
405	0.2581167848793645	dropout_full_woTemplates_1005	ranked_404_unrelaxed_model_1_multimer_v3_pred_34.pdb	1_v3
406	0.2581059104364844	dropout_full_woTemplates_1005	ranked_405_unrelaxed_model_2_multimer_v2_pred_11.pdb	2_v2
407	0.2580387213935551	dropout_full_woTemplates_1005	ranked_406_unrelaxed_model_3_multimer_v2_pred_6.pdb	3_v2
408	0.2578583609819324	dropout_full_woTemplates_1005	ranked_407_unrelaxed_model_4_multimer_v2_pred_24.pdb	4_v2
409	0.2578480431758704	dropout_full_woTemplates_1005	ranked_408_unrelaxed_model_1_multimer_v3_pred_41.pdb	1_v3
410	0.2577639018545377	dropout_full_woTemplates_1005	ranked_409_unrelaxed_model_1_multimer_v3_pred_26.pdb	1_v3
411	0.2576413646644617	dropout_full_woTemplates_1005	ranked_410_unrelaxed_model_4_multimer_v3_pred_24.pdb	4_v3
412	0.2574467325108172	dropout_full_woTemplates_1005	ranked_411_unrelaxed_model_3_multimer_v2_pred_23.pdb	3_v2
413	0.2574451069341854	dropout_full_woTemplates_1005	ranked_412_unrelaxed_model_4_multimer_v2_pred_20.pdb	4_v2
414	0.25729851871382	dropout_full_woTemplates_1005	ranked_413_unrelaxed_model_2_multimer_v2_pred_31.pdb	2_v2
415	0.2572912474948083	dropout_full_woTemplates_1005	ranked_414_unrelaxed_model_2_multimer_v2_pred_1.pdb	2_v2
416	0.2572246884780594	dropout_full_woTemplates_1005	ranked_415_unrelaxed_model_3_multimer_v2_pred_10.pdb	3_v2
417	0.257174036111275	dropout_full_woTemplates_1005	ranked_416_unrelaxed_model_1_multimer_v3_pred_12.pdb	1_v3
418	0.2570546545753653	dropout_full_woTemplates_1005	ranked_417_unrelaxed_model_1_multimer_v3_pred_36.pdb	1_v3
419	0.2569504825017564	dropout_full_woTemplates_1005	ranked_418_unrelaxed_model_2_multimer_v1_pred_44.pdb	2_v1
420	0.2568390656492749	dropout_full_woTemplates_1005	ranked_419_unrelaxed_model_1_multimer_v3_pred_37.pdb	1_v3
421	0.2567000805574491	dropout_full_woTemplates_1005	ranked_420_unrelaxed_model_5_multimer_v1_pred_33.pdb	5_v1
422	0.256371271245952	dropout_full_woTemplates_1005	ranked_421_unrelaxed_model_2_multimer_v3_pred_21.pdb	2_v3
423	0.2563681022529142	dropout_full_woTemplates_1005	ranked_422_unrelaxed_model_2_multimer_v2_pred_0.pdb	2_v2
424	0.2563206792181318	dropout_full_woTemplates_1005	ranked_423_unrelaxed_model_5_multimer_v1_pred_45.pdb	5_v1
425	0.2562331320135959	dropout_full_woTemplates_1005	ranked_424_unrelaxed_model_4_multimer_v3_pred_61.pdb	4_v3
426	0.2561888324364541	dropout_full_woTemplates_1005	ranked_425_unrelaxed_model_2_multimer_v2_pred_16.pdb	2_v2
427	0.2561635219905911	dropout_full_woTemplates_1005	ranked_426_unrelaxed_model_2_multimer_v2_pred_32.pdb	2_v2
428	0.2560972669532701	dropout_full_woTemplates_1005	ranked_427_unrelaxed_model_1_multimer_v3_pred_24.pdb	1_v3
429	0.2560783227886843	dropout_full_woTemplates_1005	ranked_428_unrelaxed_model_4_multimer_v2_pred_15.pdb	4_v2
430	0.2560330484080727	dropout_full_woTemplates_1005	ranked_429_unrelaxed_model_2_multimer_v2_pred_65.pdb	2_v2
431	0.2560238685200874	dropout_full_woTemplates_1005	ranked_430_unrelaxed_model_1_multimer_v3_pred_2.pdb	1_v3
432	0.2559763191481576	dropout_full_woTemplates_1005	ranked_431_unrelaxed_model_3_multimer_v1_pred_9.pdb	3_v1
433	0.2558768164660717	dropout_full_woTemplates_1005	ranked_432_unrelaxed_model_4_multimer_v2_pred_53.pdb	4_v2
434	0.255695111629992	dropout_full_woTemplates_1005	ranked_433_unrelaxed_model_5_multimer_v3_pred_33.pdb	5_v3
435	0.2553048561066852	dropout_full_woTemplates_1005	ranked_434_unrelaxed_model_4_multimer_v2_pred_47.pdb	4_v2
436	0.2553030495170663	dropout_full_woTemplates_1005	ranked_435_unrelaxed_model_2_multimer_v2_pred_9.pdb	2_v2
437	0.2552335813308406	dropout_full_woTemplates_1005	ranked_436_unrelaxed_model_1_multimer_v1_pred_65.pdb	1_v1
438	0.2551757412383333	dropout_full_woTemplates_1005	ranked_437_unrelaxed_model_4_multimer_v3_pred_23.pdb	4_v3
439	0.254932621610387	dropout_full_woTemplates_1005	ranked_438_unrelaxed_model_3_multimer_v2_pred_14.pdb	3_v2
440	0.2548976544987889	dropout_full_woTemplates_1005	ranked_439_unrelaxed_model_4_multimer_v3_pred_50.pdb	4_v3
441	0.254893337207859	dropout_full_woTemplates_1005	ranked_440_unrelaxed_model_4_multimer_v3_pred_36.pdb	4_v3
442	0.2548873353577295	dropout_full_woTemplates_1005	ranked_441_unrelaxed_model_4_multimer_v2_pred_57.pdb	4_v2
443	0.2544516299660104	dropout_full_woTemplates_1005	ranked_442_unrelaxed_model_2_multimer_v2_pred_51.pdb	2_v2
444	0.2544139785524332	dropout_full_woTemplates_1005	ranked_443_unrelaxed_model_1_multimer_v3_pred_61.pdb	1_v3
445	0.2543210927118666	dropout_full_woTemplates_1005	ranked_444_unrelaxed_model_2_multimer_v2_pred_64.pdb	2_v2
446	0.2539965102695101	dropout_full_woTemplates_1005	ranked_445_unrelaxed_model_4_multimer_v3_pred_54.pdb	4_v3
447	0.2538350376655945	dropout_full_woTemplates_1005	ranked_446_unrelaxed_model_2_multimer_v2_pred_39.pdb	2_v2
448	0.2536287325492802	dropout_full_woTemplates_1005	ranked_447_unrelaxed_model_2_multimer_v2_pred_66.pdb	2_v2
449	0.2535017068237211	dropout_full_woTemplates_1005	ranked_448_unrelaxed_model_1_multimer_v3_pred_44.pdb	1_v3
450	0.2534534628921552	dropout_full_woTemplates_1005	ranked_449_unrelaxed_model_1_multimer_v3_pred_1.pdb	1_v3
451	0.2532523322826222	dropout_full_woTemplates_1005	ranked_450_unrelaxed_model_4_multimer_v2_pred_5.pdb	4_v2
452	0.2532122489231613	dropout_full_woTemplates_1005	ranked_451_unrelaxed_model_4_multimer_v2_pred_66.pdb	4_v2
453	0.2531859993474994	dropout_full_woTemplates_1005	ranked_452_unrelaxed_model_1_multimer_v3_pred_52.pdb	1_v3
454	0.2531335209431658	dropout_full_woTemplates_1005	ranked_453_unrelaxed_model_4_multimer_v1_pred_59.pdb	4_v1
455	0.2529143496421535	dropout_full_woTemplates_1005	ranked_454_unrelaxed_model_3_multimer_v2_pred_36.pdb	3_v2
456	0.2528438159890233	dropout_full_woTemplates_1005	ranked_455_unrelaxed_model_4_multimer_v3_pred_55.pdb	4_v3
457	0.2528104862052264	dropout_full_woTemplates_1005	ranked_456_unrelaxed_model_2_multimer_v2_pred_17.pdb	2_v2
458	0.2528067388136365	dropout_full_woTemplates_1005	ranked_457_unrelaxed_model_1_multimer_v3_pred_59.pdb	1_v3
459	0.2526825702605894	dropout_full_woTemplates_1005	ranked_458_unrelaxed_model_3_multimer_v2_pred_49.pdb	3_v2
460	0.2526742801884698	dropout_full_woTemplates_1005	ranked_459_unrelaxed_model_3_multimer_v2_pred_40.pdb	3_v2
461	0.2526492320411744	dropout_full_woTemplates_1005	ranked_460_unrelaxed_model_1_multimer_v3_pred_32.pdb	1_v3
462	0.2526307315618379	dropout_full_woTemplates_1005	ranked_461_unrelaxed_model_4_multimer_v2_pred_43.pdb	4_v2
463	0.2526185536239385	dropout_full_woTemplates_1005	ranked_462_unrelaxed_model_4_multimer_v2_pred_59.pdb	4_v2
464	0.2525915181373066	dropout_full_woTemplates_1005	ranked_463_unrelaxed_model_3_multimer_v2_pred_33.pdb	3_v2
465	0.2525326768225584	dropout_full_woTemplates_1005	ranked_464_unrelaxed_model_2_multimer_v2_pred_46.pdb	2_v2
466	0.2524058963633223	dropout_full_woTemplates_1005	ranked_465_unrelaxed_model_4_multimer_v3_pred_42.pdb	4_v3
467	0.2522904755008627	dropout_full_woTemplates_1005	ranked_466_unrelaxed_model_5_multimer_v3_pred_35.pdb	5_v3
468	0.2522039223777638	dropout_full_woTemplates_1005	ranked_467_unrelaxed_model_4_multimer_v2_pred_50.pdb	4_v2
469	0.2520739494913128	dropout_full_woTemplates_1005	ranked_468_unrelaxed_model_2_multimer_v2_pred_36.pdb	2_v2
470	0.2520351018540618	dropout_full_woTemplates_1005	ranked_469_unrelaxed_model_3_multimer_v3_pred_61.pdb	3_v3
471	0.2519442546027436	dropout_full_woTemplates_1005	ranked_470_unrelaxed_model_3_multimer_v2_pred_20.pdb	3_v2
472	0.2518489492931916	dropout_full_woTemplates_1005	ranked_471_unrelaxed_model_1_multimer_v3_pred_65.pdb	1_v3
473	0.251608207992417	dropout_full_woTemplates_1005	ranked_472_unrelaxed_model_1_multimer_v3_pred_0.pdb	1_v3
474	0.2515838161542942	dropout_full_woTemplates_1005	ranked_473_unrelaxed_model_4_multimer_v2_pred_28.pdb	4_v2
475	0.251518510749842	dropout_full_woTemplates_1005	ranked_474_unrelaxed_model_2_multimer_v2_pred_20.pdb	2_v2
476	0.2515110420840202	dropout_full_woTemplates_1005	ranked_475_unrelaxed_model_5_multimer_v3_pred_51.pdb	5_v3
477	0.2514628147729966	dropout_full_woTemplates_1005	ranked_476_unrelaxed_model_4_multimer_v2_pred_45.pdb	4_v2
478	0.2514450450618288	dropout_full_woTemplates_1005	ranked_477_unrelaxed_model_4_multimer_v3_pred_31.pdb	4_v3
479	0.2512976488376181	dropout_full_woTemplates_1005	ranked_478_unrelaxed_model_3_multimer_v3_pred_18.pdb	3_v3
480	0.2512193965019781	dropout_full_woTemplates_1005	ranked_479_unrelaxed_model_2_multimer_v2_pred_22.pdb	2_v2
481	0.2511878660990597	dropout_full_woTemplates_1005	ranked_480_unrelaxed_model_3_multimer_v3_pred_39.pdb	3_v3
482	0.2511465684520508	dropout_full_woTemplates_1005	ranked_481_unrelaxed_model_4_multimer_v3_pred_48.pdb	4_v3
483	0.2510582120507464	dropout_full_woTemplates_1005	ranked_482_unrelaxed_model_4_multimer_v3_pred_41.pdb	4_v3
484	0.2510240425122175	dropout_full_woTemplates_1005	ranked_483_unrelaxed_model_2_multimer_v2_pred_38.pdb	2_v2
485	0.2509933800362268	dropout_full_woTemplates_1005	ranked_484_unrelaxed_model_2_multimer_v2_pred_63.pdb	2_v2
486	0.2508506130084544	dropout_full_woTemplates_1005	ranked_485_unrelaxed_model_4_multimer_v2_pred_58.pdb	4_v2
487	0.250729166719121	dropout_full_woTemplates_1005	ranked_486_unrelaxed_model_5_multimer_v1_pred_30.pdb	5_v1
488	0.2506834681097536	dropout_full_woTemplates_1005	ranked_487_unrelaxed_model_4_multimer_v3_pred_12.pdb	4_v3
489	0.2505991459622609	dropout_full_woTemplates_1005	ranked_488_unrelaxed_model_2_multimer_v2_pred_34.pdb	2_v2
490	0.2505226036896655	dropout_full_woTemplates_1005	ranked_489_unrelaxed_model_5_multimer_v3_pred_11.pdb	5_v3
491	0.2504302982641158	dropout_full_woTemplates_1005	ranked_490_unrelaxed_model_1_multimer_v3_pred_53.pdb	1_v3
492	0.2502330161999411	dropout_full_woTemplates_1005	ranked_491_unrelaxed_model_4_multimer_v3_pred_65.pdb	4_v3
493	0.2502026276103126	dropout_full_woTemplates_1005	ranked_492_unrelaxed_model_3_multimer_v2_pred_31.pdb	3_v2
494	0.2500197511248034	dropout_full_woTemplates_1005	ranked_493_unrelaxed_model_4_multimer_v3_pred_60.pdb	4_v3
495	0.2499980277662911	dropout_full_woTemplates_1005	ranked_494_unrelaxed_model_3_multimer_v2_pred_35.pdb	3_v2
496	0.249968571520185	dropout_full_woTemplates_1005	ranked_495_unrelaxed_model_1_multimer_v3_pred_35.pdb	1_v3
497	0.2499650982504632	dropout_full_woTemplates_1005	ranked_496_unrelaxed_model_4_multimer_v3_pred_52.pdb	4_v3
498	0.2498784683970643	dropout_full_woTemplates_1005	ranked_497_unrelaxed_model_4_multimer_v3_pred_58.pdb	4_v3
499	0.2497799135391504	dropout_full_woTemplates_1005	ranked_498_unrelaxed_model_3_multimer_v2_pred_2.pdb	3_v2
500	0.2497483951123988	dropout_full_woTemplates_1005	ranked_499_unrelaxed_model_1_multimer_v3_pred_18.pdb	1_v3
501	0.2496875231642508	dropout_full_woTemplates_1005	ranked_500_unrelaxed_model_2_multimer_v2_pred_33.pdb	2_v2
502	0.2496809338580398	dropout_full_woTemplates_1005	ranked_501_unrelaxed_model_1_multimer_v2_pred_47.pdb	1_v2
503	0.2496431652602337	dropout_full_woTemplates_1005	ranked_502_unrelaxed_model_2_multimer_v2_pred_52.pdb	2_v2
504	0.2495813354686965	dropout_full_woTemplates_1005	ranked_503_unrelaxed_model_4_multimer_v3_pred_40.pdb	4_v3
505	0.2494736563687564	dropout_full_woTemplates_1005	ranked_504_unrelaxed_model_3_multimer_v2_pred_32.pdb	3_v2
506	0.249410714409396	dropout_full_woTemplates_1005	ranked_505_unrelaxed_model_2_multimer_v2_pred_55.pdb	2_v2
507	0.2493517096785443	dropout_full_woTemplates_1005	ranked_506_unrelaxed_model_4_multimer_v3_pred_64.pdb	4_v3
508	0.2493332380590604	dropout_full_woTemplates_1005	ranked_507_unrelaxed_model_1_multimer_v2_pred_60.pdb	1_v2
509	0.2493029567216574	dropout_full_woTemplates_1005	ranked_508_unrelaxed_model_4_multimer_v2_pred_18.pdb	4_v2
510	0.2493011998407931	dropout_full_woTemplates_1005	ranked_509_unrelaxed_model_3_multimer_v2_pred_48.pdb	3_v2
511	0.2492687357209843	dropout_full_woTemplates_1005	ranked_510_unrelaxed_model_2_multimer_v2_pred_2.pdb	2_v2
512	0.2492323794900344	dropout_full_woTemplates_1005	ranked_511_unrelaxed_model_1_multimer_v3_pred_11.pdb	1_v3
513	0.249179626237881	dropout_full_woTemplates_1005	ranked_512_unrelaxed_model_3_multimer_v2_pred_12.pdb	3_v2
514	0.2491676365640626	dropout_full_woTemplates_1005	ranked_513_unrelaxed_model_4_multimer_v3_pred_0.pdb	4_v3
515	0.2491449720294926	dropout_full_woTemplates_1005	ranked_514_unrelaxed_model_1_multimer_v3_pred_23.pdb	1_v3
516	0.2491414178563007	dropout_full_woTemplates_1005	ranked_515_unrelaxed_model_1_multimer_v3_pred_20.pdb	1_v3
517	0.2490756735594992	dropout_full_woTemplates_1005	ranked_516_unrelaxed_model_1_multimer_v3_pred_4.pdb	1_v3
518	0.2490355684129774	dropout_full_woTemplates_1005	ranked_517_unrelaxed_model_5_multimer_v2_pred_14.pdb	5_v2
519	0.2489716440574603	dropout_full_woTemplates_1005	ranked_518_unrelaxed_model_2_multimer_v2_pred_44.pdb	2_v2
520	0.248952994154627	dropout_full_woTemplates_1005	ranked_519_unrelaxed_model_1_multimer_v3_pred_63.pdb	1_v3
521	0.2488498521248457	dropout_full_woTemplates_1005	ranked_520_unrelaxed_model_4_multimer_v1_pred_15.pdb	4_v1
522	0.2487818264687895	dropout_full_woTemplates_1005	ranked_521_unrelaxed_model_1_multimer_v1_pred_4.pdb	1_v1
523	0.2487806797077799	dropout_full_woTemplates_1005	ranked_522_unrelaxed_model_5_multimer_v2_pred_18.pdb	5_v2
524	0.248713255825116	dropout_full_woTemplates_1005	ranked_523_unrelaxed_model_5_multimer_v3_pred_66.pdb	5_v3
525	0.248684620323056	dropout_full_woTemplates_1005	ranked_524_unrelaxed_model_4_multimer_v3_pred_9.pdb	4_v3
526	0.2483069010149838	dropout_full_woTemplates_1005	ranked_525_unrelaxed_model_4_multimer_v3_pred_57.pdb	4_v3
527	0.2481441591038044	dropout_full_woTemplates_1005	ranked_526_unrelaxed_model_5_multimer_v3_pred_62.pdb	5_v3
528	0.248140142251776	dropout_full_woTemplates_1005	ranked_527_unrelaxed_model_1_multimer_v2_pred_61.pdb	1_v2
529	0.248133961008064	dropout_full_woTemplates_1005	ranked_528_unrelaxed_model_5_multimer_v3_pred_61.pdb	5_v3
530	0.2481031187884591	dropout_full_woTemplates_1005	ranked_529_unrelaxed_model_4_multimer_v2_pred_27.pdb	4_v2
531	0.2480393087175665	dropout_full_woTemplates_1005	ranked_530_unrelaxed_model_4_multimer_v2_pred_37.pdb	4_v2
532	0.2478873685518902	dropout_full_woTemplates_1005	ranked_531_unrelaxed_model_5_multimer_v1_pred_22.pdb	5_v1
533	0.2478712152007851	dropout_full_woTemplates_1005	ranked_532_unrelaxed_model_3_multimer_v2_pred_24.pdb	3_v2
534	0.2478703677110047	dropout_full_woTemplates_1005	ranked_533_unrelaxed_model_1_multimer_v3_pred_66.pdb	1_v3
535	0.2477900428912162	dropout_full_woTemplates_1005	ranked_534_unrelaxed_model_3_multimer_v2_pred_52.pdb	3_v2
536	0.2477663471750814	dropout_full_woTemplates_1005	ranked_535_unrelaxed_model_2_multimer_v2_pred_42.pdb	2_v2
537	0.2477388632865464	dropout_full_woTemplates_1005	ranked_536_unrelaxed_model_5_multimer_v3_pred_31.pdb	5_v3
538	0.2477366320392508	dropout_full_woTemplates_1005	ranked_537_unrelaxed_model_4_multimer_v3_pred_66.pdb	4_v3
539	0.2477047834435938	dropout_full_woTemplates_1005	ranked_538_unrelaxed_model_4_multimer_v3_pred_35.pdb	4_v3
540	0.2476841164160383	dropout_full_woTemplates_1005	ranked_539_unrelaxed_model_4_multimer_v3_pred_17.pdb	4_v3
541	0.247668936187133	dropout_full_woTemplates_1005	ranked_540_unrelaxed_model_3_multimer_v2_pred_0.pdb	3_v2
542	0.2476061341692288	dropout_full_woTemplates_1005	ranked_541_unrelaxed_model_2_multimer_v3_pred_0.pdb	2_v3
543	0.2475280169883081	dropout_full_woTemplates_1005	ranked_542_unrelaxed_model_3_multimer_v2_pred_25.pdb	3_v2
544	0.2474149413690644	dropout_full_woTemplates_1005	ranked_543_unrelaxed_model_4_multimer_v2_pred_30.pdb	4_v2
545	0.2474025021726048	dropout_full_woTemplates_1005	ranked_544_unrelaxed_model_4_multimer_v3_pred_7.pdb	4_v3
546	0.247339249961272	dropout_full_woTemplates_1005	ranked_545_unrelaxed_model_4_multimer_v3_pred_27.pdb	4_v3
547	0.2473017661284775	dropout_full_woTemplates_1005	ranked_546_unrelaxed_model_3_multimer_v1_pred_39.pdb	3_v1
548	0.2472941661924861	dropout_full_woTemplates_1005	ranked_547_unrelaxed_model_3_multimer_v2_pred_11.pdb	3_v2
549	0.2472179231913035	dropout_full_woTemplates_1005	ranked_548_unrelaxed_model_3_multimer_v2_pred_18.pdb	3_v2
550	0.2471682868120095	dropout_full_woTemplates_1005	ranked_549_unrelaxed_model_5_multimer_v3_pred_65.pdb	5_v3
551	0.2471662347884237	dropout_full_woTemplates_1005	ranked_550_unrelaxed_model_3_multimer_v2_pred_62.pdb	3_v2
552	0.2471450931546158	dropout_full_woTemplates_1005	ranked_551_unrelaxed_model_5_multimer_v3_pred_3.pdb	5_v3
553	0.2469033017720295	dropout_full_woTemplates_1005	ranked_552_unrelaxed_model_2_multimer_v2_pred_19.pdb	2_v2
554	0.2468772253979421	dropout_full_woTemplates_1005	ranked_553_unrelaxed_model_5_multimer_v2_pred_28.pdb	5_v2
555	0.2468286079397132	dropout_full_woTemplates_1005	ranked_554_unrelaxed_model_2_multimer_v2_pred_7.pdb	2_v2
556	0.2467429344011014	dropout_full_woTemplates_1005	ranked_555_unrelaxed_model_3_multimer_v3_pred_48.pdb	3_v3
557	0.2467299651521292	dropout_full_woTemplates_1005	ranked_556_unrelaxed_model_3_multimer_v2_pred_41.pdb	3_v2
558	0.2466859726195057	dropout_full_woTemplates_1005	ranked_557_unrelaxed_model_5_multimer_v3_pred_23.pdb	5_v3
559	0.2466648343756636	dropout_full_woTemplates_1005	ranked_558_unrelaxed_model_3_multimer_v2_pred_66.pdb	3_v2
560	0.2465259919529219	dropout_full_woTemplates_1005	ranked_559_unrelaxed_model_5_multimer_v3_pred_56.pdb	5_v3
561	0.2464696683698368	dropout_full_woTemplates_1005	ranked_560_unrelaxed_model_1_multimer_v2_pred_36.pdb	1_v2
562	0.2464691026605485	dropout_full_woTemplates_1005	ranked_561_unrelaxed_model_5_multimer_v3_pred_44.pdb	5_v3
563	0.2464254077308314	dropout_full_woTemplates_1005	ranked_562_unrelaxed_model_4_multimer_v3_pred_1.pdb	4_v3
564	0.2464163339617163	dropout_full_woTemplates_1005	ranked_563_unrelaxed_model_3_multimer_v2_pred_26.pdb	3_v2
565	0.2463648755630965	dropout_full_woTemplates_1005	ranked_564_unrelaxed_model_5_multimer_v3_pred_0.pdb	5_v3
566	0.2463105713675356	dropout_full_woTemplates_1005	ranked_565_unrelaxed_model_3_multimer_v2_pred_29.pdb	3_v2
567	0.246222528408425	dropout_full_woTemplates_1005	ranked_566_unrelaxed_model_4_multimer_v3_pred_5.pdb	4_v3
568	0.2462158742206552	dropout_full_woTemplates_1005	ranked_567_unrelaxed_model_5_multimer_v3_pred_40.pdb	5_v3
569	0.2461867559337086	dropout_full_woTemplates_1005	ranked_568_unrelaxed_model_4_multimer_v3_pred_62.pdb	4_v3
570	0.246153643299286	dropout_full_woTemplates_1005	ranked_569_unrelaxed_model_1_multimer_v3_pred_43.pdb	1_v3
571	0.2460882735948112	dropout_full_woTemplates_1005	ranked_570_unrelaxed_model_2_multimer_v2_pred_47.pdb	2_v2
572	0.2460624844098475	dropout_full_woTemplates_1005	ranked_571_unrelaxed_model_4_multimer_v2_pred_65.pdb	4_v2
573	0.2460010911332453	dropout_full_woTemplates_1005	ranked_572_unrelaxed_model_1_multimer_v3_pred_29.pdb	1_v3
574	0.2459525221950655	dropout_full_woTemplates_1005	ranked_573_unrelaxed_model_3_multimer_v2_pred_17.pdb	3_v2
575	0.2459324427699554	dropout_full_woTemplates_1005	ranked_574_unrelaxed_model_5_multimer_v3_pred_54.pdb	5_v3
576	0.245891292016171	dropout_full_woTemplates_1005	ranked_575_unrelaxed_model_1_multimer_v2_pred_10.pdb	1_v2
577	0.2458873655135054	dropout_full_woTemplates_1005	ranked_576_unrelaxed_model_2_multimer_v2_pred_37.pdb	2_v2
578	0.2458828538834273	dropout_full_woTemplates_1005	ranked_577_unrelaxed_model_5_multimer_v2_pred_29.pdb	5_v2
579	0.2457447350372625	dropout_full_woTemplates_1005	ranked_578_unrelaxed_model_5_multimer_v3_pred_37.pdb	5_v3
580	0.2457298268543144	dropout_full_woTemplates_1005	ranked_579_unrelaxed_model_5_multimer_v2_pred_38.pdb	5_v2
581	0.2457222726574849	dropout_full_woTemplates_1005	ranked_580_unrelaxed_model_4_multimer_v3_pred_33.pdb	4_v3
582	0.2457095129078471	dropout_full_woTemplates_1005	ranked_581_unrelaxed_model_3_multimer_v2_pred_37.pdb	3_v2
583	0.2456881736342042	dropout_full_woTemplates_1005	ranked_582_unrelaxed_model_2_multimer_v2_pred_5.pdb	2_v2
584	0.2456727633244849	dropout_full_woTemplates_1005	ranked_583_unrelaxed_model_5_multimer_v2_pred_11.pdb	5_v2
585	0.2456721156843014	dropout_full_woTemplates_1005	ranked_584_unrelaxed_model_5_multimer_v3_pred_25.pdb	5_v3
586	0.2456671094376217	dropout_full_woTemplates_1005	ranked_585_unrelaxed_model_2_multimer_v2_pred_6.pdb	2_v2
587	0.2456557032227692	dropout_full_woTemplates_1005	ranked_586_unrelaxed_model_5_multimer_v3_pred_64.pdb	5_v3
588	0.2456318043837045	dropout_full_woTemplates_1005	ranked_587_unrelaxed_model_4_multimer_v1_pred_62.pdb	4_v1
589	0.2456208807458352	dropout_full_woTemplates_1005	ranked_588_unrelaxed_model_3_multimer_v2_pred_50.pdb	3_v2
590	0.245555485934364	dropout_full_woTemplates_1005	ranked_589_unrelaxed_model_4_multimer_v3_pred_15.pdb	4_v3
591	0.2454987700431843	dropout_full_woTemplates_1005	ranked_590_unrelaxed_model_1_multimer_v2_pred_22.pdb	1_v2
592	0.2454874241207224	dropout_full_woTemplates_1005	ranked_591_unrelaxed_model_2_multimer_v2_pred_28.pdb	2_v2
593	0.2454798791363783	dropout_full_woTemplates_1005	ranked_592_unrelaxed_model_2_multimer_v2_pred_4.pdb	2_v2
594	0.2454383965196999	dropout_full_woTemplates_1005	ranked_593_unrelaxed_model_3_multimer_v2_pred_54.pdb	3_v2
595	0.2451998596737751	dropout_full_woTemplates_1005	ranked_594_unrelaxed_model_3_multimer_v2_pred_55.pdb	3_v2
596	0.2451981606357001	dropout_full_woTemplates_1005	ranked_595_unrelaxed_model_3_multimer_v2_pred_43.pdb	3_v2
597	0.2451245569316147	dropout_full_woTemplates_1005	ranked_596_unrelaxed_model_2_multimer_v2_pred_23.pdb	2_v2
598	0.2450904088532859	dropout_full_woTemplates_1005	ranked_597_unrelaxed_model_1_multimer_v2_pred_40.pdb	1_v2
599	0.2450121719366473	dropout_full_woTemplates_1005	ranked_598_unrelaxed_model_5_multimer_v2_pred_47.pdb	5_v2
600	0.2450076387528851	dropout_full_woTemplates_1005	ranked_599_unrelaxed_model_5_multimer_v3_pred_36.pdb	5_v3
601	0.2448353689246081	dropout_full_woTemplates_1005	ranked_600_unrelaxed_model_5_multimer_v2_pred_3.pdb	5_v2
602	0.2448328637634821	dropout_full_woTemplates_1005	ranked_601_unrelaxed_model_2_multimer_v2_pred_13.pdb	2_v2
603	0.2447609407999843	dropout_full_woTemplates_1005	ranked_602_unrelaxed_model_4_multimer_v2_pred_61.pdb	4_v2
604	0.2447176486601005	dropout_full_woTemplates_1005	ranked_603_unrelaxed_model_4_multimer_v3_pred_22.pdb	4_v3
605	0.2447143199190148	dropout_full_woTemplates_1005	ranked_604_unrelaxed_model_3_multimer_v2_pred_47.pdb	3_v2
606	0.2446607259314467	dropout_full_woTemplates_1005	ranked_605_unrelaxed_model_1_multimer_v2_pred_4.pdb	1_v2
607	0.2446596812963242	dropout_full_woTemplates_1005	ranked_606_unrelaxed_model_4_multimer_v2_pred_54.pdb	4_v2
608	0.244638016115998	dropout_full_woTemplates_1005	ranked_607_unrelaxed_model_1_multimer_v3_pred_3.pdb	1_v3
609	0.2445218261540882	dropout_full_woTemplates_1005	ranked_608_unrelaxed_model_5_multimer_v3_pred_47.pdb	5_v3
610	0.2444179906345432	dropout_full_woTemplates_1005	ranked_609_unrelaxed_model_3_multimer_v2_pred_15.pdb	3_v2
611	0.2443850806813087	dropout_full_woTemplates_1005	ranked_610_unrelaxed_model_3_multimer_v2_pred_64.pdb	3_v2
612	0.2443669880947268	dropout_full_woTemplates_1005	ranked_611_unrelaxed_model_3_multimer_v2_pred_57.pdb	3_v2
613	0.2443480343823352	dropout_full_woTemplates_1005	ranked_612_unrelaxed_model_2_multimer_v2_pred_21.pdb	2_v2
614	0.2443392468534074	dropout_full_woTemplates_1005	ranked_613_unrelaxed_model_5_multimer_v2_pred_54.pdb	5_v2
615	0.2443318462872445	dropout_full_woTemplates_1005	ranked_614_unrelaxed_model_2_multimer_v2_pred_26.pdb	2_v2
616	0.2443061763624611	dropout_full_woTemplates_1005	ranked_615_unrelaxed_model_4_multimer_v3_pred_59.pdb	4_v3
617	0.2442491882385262	dropout_full_woTemplates_1005	ranked_616_unrelaxed_model_5_multimer_v3_pred_57.pdb	5_v3
618	0.2442057471803999	dropout_full_woTemplates_1005	ranked_617_unrelaxed_model_3_multimer_v3_pred_3.pdb	3_v3
619	0.2441865978425089	dropout_full_woTemplates_1005	ranked_618_unrelaxed_model_4_multimer_v3_pred_20.pdb	4_v3
620	0.2441662669656505	dropout_full_woTemplates_1005	ranked_619_unrelaxed_model_4_multimer_v3_pred_13.pdb	4_v3
621	0.244162460835479	dropout_full_woTemplates_1005	ranked_620_unrelaxed_model_1_multimer_v3_pred_25.pdb	1_v3
622	0.2441616197349712	dropout_full_woTemplates_1005	ranked_621_unrelaxed_model_4_multimer_v3_pred_30.pdb	4_v3
623	0.2441483258996669	dropout_full_woTemplates_1005	ranked_622_unrelaxed_model_4_multimer_v2_pred_17.pdb	4_v2
624	0.2440344213555932	dropout_full_woTemplates_1005	ranked_623_unrelaxed_model_3_multimer_v2_pred_5.pdb	3_v2
625	0.2440248561176383	dropout_full_woTemplates_1005	ranked_624_unrelaxed_model_5_multimer_v3_pred_38.pdb	5_v3
626	0.2439205033537405	dropout_full_woTemplates_1005	ranked_625_unrelaxed_model_4_multimer_v3_pred_44.pdb	4_v3
627	0.2438175781295675	dropout_full_woTemplates_1005	ranked_626_unrelaxed_model_5_multimer_v2_pred_42.pdb	5_v2
628	0.2437495033591239	dropout_full_woTemplates_1005	ranked_627_unrelaxed_model_1_multimer_v2_pred_26.pdb	1_v2
629	0.2436749162589074	dropout_full_woTemplates_1005	ranked_628_unrelaxed_model_1_multimer_v1_pred_33.pdb	1_v1
630	0.2436742430406298	dropout_full_woTemplates_1005	ranked_629_unrelaxed_model_4_multimer_v3_pred_14.pdb	4_v3
631	0.2435976174490379	dropout_full_woTemplates_1005	ranked_630_unrelaxed_model_1_multimer_v2_pred_2.pdb	1_v2
632	0.2435933686270211	dropout_full_woTemplates_1005	ranked_631_unrelaxed_model_1_multimer_v3_pred_15.pdb	1_v3
633	0.2435741563560418	dropout_full_woTemplates_1005	ranked_632_unrelaxed_model_3_multimer_v1_pred_63.pdb	3_v1
634	0.2435286959868876	dropout_full_woTemplates_1005	ranked_633_unrelaxed_model_1_multimer_v3_pred_58.pdb	1_v3
635	0.2435209115735768	dropout_full_woTemplates_1005	ranked_634_unrelaxed_model_4_multimer_v3_pred_18.pdb	4_v3
636	0.2434790020109624	dropout_full_woTemplates_1005	ranked_635_unrelaxed_model_1_multimer_v1_pred_55.pdb	1_v1
637	0.2434771894949892	dropout_full_woTemplates_1005	ranked_636_unrelaxed_model_1_multimer_v2_pred_45.pdb	1_v2
638	0.2434500041518089	dropout_full_woTemplates_1005	ranked_637_unrelaxed_model_4_multimer_v3_pred_8.pdb	4_v3
639	0.2434286547445	dropout_full_woTemplates_1005	ranked_638_unrelaxed_model_1_multimer_v3_pred_14.pdb	1_v3
640	0.2434040460181009	dropout_full_woTemplates_1005	ranked_639_unrelaxed_model_3_multimer_v2_pred_28.pdb	3_v2
641	0.243397694886367	dropout_full_woTemplates_1005	ranked_640_unrelaxed_model_2_multimer_v2_pred_56.pdb	2_v2
642	0.2433889378049681	dropout_full_woTemplates_1005	ranked_641_unrelaxed_model_1_multimer_v1_pred_42.pdb	1_v1
643	0.2433209603506146	dropout_full_woTemplates_1005	ranked_642_unrelaxed_model_4_multimer_v3_pred_43.pdb	4_v3
644	0.2432870631849259	dropout_full_woTemplates_1005	ranked_643_unrelaxed_model_4_multimer_v2_pred_36.pdb	4_v2
645	0.2431408828827307	dropout_full_woTemplates_1005	ranked_644_unrelaxed_model_5_multimer_v3_pred_46.pdb	5_v3
646	0.2431094102293497	dropout_full_woTemplates_1005	ranked_645_unrelaxed_model_2_multimer_v2_pred_41.pdb	2_v2
647	0.2431036077468363	dropout_full_woTemplates_1005	ranked_646_unrelaxed_model_4_multimer_v3_pred_21.pdb	4_v3
648	0.2429247225501864	dropout_full_woTemplates_1005	ranked_647_unrelaxed_model_4_multimer_v2_pred_13.pdb	4_v2
649	0.242777776247684	dropout_full_woTemplates_1005	ranked_648_unrelaxed_model_3_multimer_v2_pred_60.pdb	3_v2
650	0.2427566023089782	dropout_full_woTemplates_1005	ranked_649_unrelaxed_model_5_multimer_v2_pred_8.pdb	5_v2
651	0.2426076884079248	dropout_full_woTemplates_1005	ranked_650_unrelaxed_model_1_multimer_v2_pred_37.pdb	1_v2
652	0.242592869636136	dropout_full_woTemplates_1005	ranked_651_unrelaxed_model_4_multimer_v2_pred_11.pdb	4_v2
653	0.2425918728694271	dropout_full_woTemplates_1005	ranked_652_unrelaxed_model_3_multimer_v2_pred_19.pdb	3_v2
654	0.2425916098936023	dropout_full_woTemplates_1005	ranked_653_unrelaxed_model_4_multimer_v3_pred_47.pdb	4_v3
655	0.2424922935396403	dropout_full_woTemplates_1005	ranked_654_unrelaxed_model_4_multimer_v3_pred_39.pdb	4_v3
656	0.2424570903763288	dropout_full_woTemplates_1005	ranked_655_unrelaxed_model_3_multimer_v2_pred_13.pdb	3_v2
657	0.2424356734107104	dropout_full_woTemplates_1005	ranked_656_unrelaxed_model_2_multimer_v2_pred_48.pdb	2_v2
658	0.2423949544466589	dropout_full_woTemplates_1005	ranked_657_unrelaxed_model_1_multimer_v3_pred_55.pdb	1_v3
659	0.2423679130716862	dropout_full_woTemplates_1005	ranked_658_unrelaxed_model_5_multimer_v3_pred_30.pdb	5_v3
660	0.2423560631206321	dropout_full_woTemplates_1005	ranked_659_unrelaxed_model_5_multimer_v3_pred_15.pdb	5_v3
661	0.2423421620099737	dropout_full_woTemplates_1005	ranked_660_unrelaxed_model_1_multimer_v2_pred_23.pdb	1_v2
662	0.2422986527886428	dropout_full_woTemplates_1005	ranked_661_unrelaxed_model_3_multimer_v2_pred_58.pdb	3_v2
663	0.2422956865490584	dropout_full_woTemplates_1005	ranked_662_unrelaxed_model_4_multimer_v2_pred_41.pdb	4_v2
664	0.2422755280459033	dropout_full_woTemplates_1005	ranked_663_unrelaxed_model_1_multimer_v3_pred_39.pdb	1_v3
665	0.2422750133615043	dropout_full_woTemplates_1005	ranked_664_unrelaxed_model_3_multimer_v2_pred_38.pdb	3_v2
666	0.2422287093360771	dropout_full_woTemplates_1005	ranked_665_unrelaxed_model_5_multimer_v1_pred_14.pdb	5_v1
667	0.2420385043216482	dropout_full_woTemplates_1005	ranked_666_unrelaxed_model_4_multimer_v2_pred_51.pdb	4_v2
668	0.2420102275002202	dropout_full_woTemplates_1005	ranked_667_unrelaxed_model_4_multimer_v1_pred_4.pdb	4_v1
669	0.2419840003018459	dropout_full_woTemplates_1005	ranked_668_unrelaxed_model_4_multimer_v3_pred_16.pdb	4_v3
670	0.2419817072424147	dropout_full_woTemplates_1005	ranked_669_unrelaxed_model_4_multimer_v2_pred_6.pdb	4_v2
671	0.2417830431656427	dropout_full_woTemplates_1005	ranked_670_unrelaxed_model_5_multimer_v2_pred_63.pdb	5_v2
672	0.2416177146504646	dropout_full_woTemplates_1005	ranked_671_unrelaxed_model_3_multimer_v3_pred_64.pdb	3_v3
673	0.2415632009683917	dropout_full_woTemplates_1005	ranked_672_unrelaxed_model_5_multimer_v3_pred_4.pdb	5_v3
674	0.2415276965404647	dropout_full_woTemplates_1005	ranked_673_unrelaxed_model_4_multimer_v3_pred_29.pdb	4_v3
675	0.2415154626149828	dropout_full_woTemplates_1005	ranked_674_unrelaxed_model_4_multimer_v2_pred_1.pdb	4_v2
676	0.241443356057299	dropout_full_woTemplates_1005	ranked_675_unrelaxed_model_4_multimer_v2_pred_3.pdb	4_v2
677	0.241441874206865	dropout_full_woTemplates_1005	ranked_676_unrelaxed_model_2_multimer_v2_pred_49.pdb	2_v2
678	0.2414164933392658	dropout_full_woTemplates_1005	ranked_677_unrelaxed_model_1_multimer_v2_pred_62.pdb	1_v2
679	0.2414068971400073	dropout_full_woTemplates_1005	ranked_678_unrelaxed_model_2_multimer_v2_pred_3.pdb	2_v2
680	0.2413389778467805	dropout_full_woTemplates_1005	ranked_679_unrelaxed_model_2_multimer_v2_pred_57.pdb	2_v2
681	0.2411537835747676	dropout_full_woTemplates_1005	ranked_680_unrelaxed_model_1_multimer_v1_pred_63.pdb	1_v1
682	0.2411516470666972	dropout_full_woTemplates_1005	ranked_681_unrelaxed_model_4_multimer_v3_pred_63.pdb	4_v3
683	0.2411023491773141	dropout_full_woTemplates_1005	ranked_682_unrelaxed_model_2_multimer_v2_pred_15.pdb	2_v2
684	0.2410476847387258	dropout_full_woTemplates_1005	ranked_683_unrelaxed_model_4_multimer_v2_pred_29.pdb	4_v2
685	0.2410219997515425	dropout_full_woTemplates_1005	ranked_684_unrelaxed_model_2_multimer_v2_pred_10.pdb	2_v2
686	0.240982396489622	dropout_full_woTemplates_1005	ranked_685_unrelaxed_model_1_multimer_v3_pred_64.pdb	1_v3
687	0.2409706736612455	dropout_full_woTemplates_1005	ranked_686_unrelaxed_model_2_multimer_v2_pred_29.pdb	2_v2
688	0.2409517953037173	dropout_full_woTemplates_1005	ranked_687_unrelaxed_model_5_multimer_v3_pred_6.pdb	5_v3
689	0.2409343293555101	dropout_full_woTemplates_1005	ranked_688_unrelaxed_model_3_multimer_v2_pred_56.pdb	3_v2
690	0.2407171684906599	dropout_full_woTemplates_1005	ranked_689_unrelaxed_model_1_multimer_v2_pred_33.pdb	1_v2
691	0.2406922594739411	dropout_full_woTemplates_1005	ranked_690_unrelaxed_model_4_multimer_v3_pred_6.pdb	4_v3
692	0.2404240802235321	dropout_full_woTemplates_1005	ranked_691_unrelaxed_model_5_multimer_v3_pred_13.pdb	5_v3
693	0.2403799643212056	dropout_full_woTemplates_1005	ranked_692_unrelaxed_model_5_multimer_v3_pred_60.pdb	5_v3
694	0.2401174622688903	dropout_full_woTemplates_1005	ranked_693_unrelaxed_model_2_multimer_v2_pred_8.pdb	2_v2
695	0.2400957841444416	dropout_full_woTemplates_1005	ranked_694_unrelaxed_model_4_multimer_v3_pred_2.pdb	4_v3
696	0.2400780105827795	dropout_full_woTemplates_1005	ranked_695_unrelaxed_model_5_multimer_v3_pred_49.pdb	5_v3
697	0.2400730313831457	dropout_full_woTemplates_1005	ranked_696_unrelaxed_model_3_multimer_v2_pred_59.pdb	3_v2
698	0.2400505113685333	dropout_full_woTemplates_1005	ranked_697_unrelaxed_model_5_multimer_v1_pred_20.pdb	5_v1
699	0.2400501956402227	dropout_full_woTemplates_1005	ranked_698_unrelaxed_model_1_multimer_v2_pred_49.pdb	1_v2
700	0.2400355241882513	dropout_full_woTemplates_1005	ranked_699_unrelaxed_model_1_multimer_v2_pred_24.pdb	1_v2
701	0.2400125788750166	dropout_full_woTemplates_1005	ranked_700_unrelaxed_model_5_multimer_v3_pred_1.pdb	5_v3
702	0.2399593983840691	dropout_full_woTemplates_1005	ranked_701_unrelaxed_model_2_multimer_v2_pred_43.pdb	2_v2
703	0.2399347335872509	dropout_full_woTemplates_1005	ranked_702_unrelaxed_model_1_multimer_v2_pred_32.pdb	1_v2
704	0.2399330586988759	dropout_full_woTemplates_1005	ranked_703_unrelaxed_model_1_multimer_v2_pred_46.pdb	1_v2
705	0.2399283676243553	dropout_full_woTemplates_1005	ranked_704_unrelaxed_model_3_multimer_v2_pred_4.pdb	3_v2
706	0.2398776703546041	dropout_full_woTemplates_1005	ranked_705_unrelaxed_model_2_multimer_v2_pred_50.pdb	2_v2
707	0.2398686011470411	dropout_full_woTemplates_1005	ranked_706_unrelaxed_model_4_multimer_v3_pred_38.pdb	4_v3
708	0.2398480513695545	dropout_full_woTemplates_1005	ranked_707_unrelaxed_model_3_multimer_v2_pred_3.pdb	3_v2
709	0.2398039262399458	dropout_full_woTemplates_1005	ranked_708_unrelaxed_model_4_multimer_v3_pred_19.pdb	4_v3
710	0.2397494890334214	dropout_full_woTemplates_1005	ranked_709_unrelaxed_model_5_multimer_v3_pred_21.pdb	5_v3
711	0.2397228608621656	dropout_full_woTemplates_1005	ranked_710_unrelaxed_model_5_multimer_v2_pred_33.pdb	5_v2
712	0.2396973811500738	dropout_full_woTemplates_1005	ranked_711_unrelaxed_model_4_multimer_v3_pred_11.pdb	4_v3
713	0.2396878141121552	dropout_full_woTemplates_1005	ranked_712_unrelaxed_model_5_multimer_v3_pred_24.pdb	5_v3
714	0.2395860673872631	dropout_full_woTemplates_1005	ranked_713_unrelaxed_model_5_multimer_v3_pred_18.pdb	5_v3
715	0.2395717053424398	dropout_full_woTemplates_1005	ranked_714_unrelaxed_model_4_multimer_v3_pred_28.pdb	4_v3
716	0.2395539352959245	dropout_full_woTemplates_1005	ranked_715_unrelaxed_model_4_multimer_v3_pred_46.pdb	4_v3
717	0.239483328739664	dropout_full_woTemplates_1005	ranked_716_unrelaxed_model_3_multimer_v2_pred_22.pdb	3_v2
718	0.2394488770575542	dropout_full_woTemplates_1005	ranked_717_unrelaxed_model_5_multimer_v3_pred_27.pdb	5_v3
719	0.2394449990579702	dropout_full_woTemplates_1005	ranked_718_unrelaxed_model_5_multimer_v2_pred_17.pdb	5_v2
720	0.2394155128821677	dropout_full_woTemplates_1005	ranked_719_unrelaxed_model_5_multimer_v3_pred_8.pdb	5_v3
721	0.2393882893012506	dropout_full_woTemplates_1005	ranked_720_unrelaxed_model_5_multimer_v3_pred_9.pdb	5_v3
722	0.2393507845092311	dropout_full_woTemplates_1005	ranked_721_unrelaxed_model_5_multimer_v2_pred_48.pdb	5_v2
723	0.2392979461378868	dropout_full_woTemplates_1005	ranked_722_unrelaxed_model_1_multimer_v2_pred_19.pdb	1_v2
724	0.2391313065753507	dropout_full_woTemplates_1005	ranked_723_unrelaxed_model_4_multimer_v2_pred_4.pdb	4_v2
725	0.239087732268639	dropout_full_woTemplates_1005	ranked_724_unrelaxed_model_4_multimer_v3_pred_26.pdb	4_v3
726	0.2389632823468356	dropout_full_woTemplates_1005	ranked_725_unrelaxed_model_5_multimer_v3_pred_12.pdb	5_v3
727	0.2389630525717764	dropout_full_woTemplates_1005	ranked_726_unrelaxed_model_5_multimer_v3_pred_39.pdb	5_v3
728	0.2389527996113477	dropout_full_woTemplates_1005	ranked_727_unrelaxed_model_1_multimer_v2_pred_8.pdb	1_v2
729	0.2389307493930457	dropout_full_woTemplates_1005	ranked_728_unrelaxed_model_5_multimer_v3_pred_2.pdb	5_v3
730	0.2389249311900715	dropout_full_woTemplates_1005	ranked_729_unrelaxed_model_5_multimer_v3_pred_48.pdb	5_v3
731	0.2388854368722713	dropout_full_woTemplates_1005	ranked_730_unrelaxed_model_1_multimer_v2_pred_27.pdb	1_v2
732	0.2387841981241787	dropout_full_woTemplates_1005	ranked_731_unrelaxed_model_1_multimer_v2_pred_56.pdb	1_v2
733	0.2387589102295192	dropout_full_woTemplates_1005	ranked_732_unrelaxed_model_1_multimer_v3_pred_21.pdb	1_v3
734	0.2387560102427283	dropout_full_woTemplates_1005	ranked_733_unrelaxed_model_3_multimer_v3_pred_5.pdb	3_v3
735	0.2387046138199188	dropout_full_woTemplates_1005	ranked_734_unrelaxed_model_1_multimer_v2_pred_25.pdb	1_v2
736	0.2386938113907397	dropout_full_woTemplates_1005	ranked_735_unrelaxed_model_1_multimer_v3_pred_40.pdb	1_v3
737	0.2385855260915353	dropout_full_woTemplates_1005	ranked_736_unrelaxed_model_5_multimer_v2_pred_44.pdb	5_v2
738	0.2385223377132735	dropout_full_woTemplates_1005	ranked_737_unrelaxed_model_2_multimer_v2_pred_27.pdb	2_v2
739	0.238481432550538	dropout_full_woTemplates_1005	ranked_738_unrelaxed_model_3_multimer_v2_pred_7.pdb	3_v2
740	0.2384141423347016	dropout_full_woTemplates_1005	ranked_739_unrelaxed_model_5_multimer_v2_pred_13.pdb	5_v2
741	0.2383575903519687	dropout_full_woTemplates_1005	ranked_740_unrelaxed_model_5_multimer_v3_pred_29.pdb	5_v3
742	0.2382511981837157	dropout_full_woTemplates_1005	ranked_741_unrelaxed_model_5_multimer_v3_pred_63.pdb	5_v3
743	0.2382356148380464	dropout_full_woTemplates_1005	ranked_742_unrelaxed_model_5_multimer_v3_pred_41.pdb	5_v3
744	0.2382314822238504	dropout_full_woTemplates_1005	ranked_743_unrelaxed_model_1_multimer_v3_pred_42.pdb	1_v3
745	0.2381443312076238	dropout_full_woTemplates_1005	ranked_744_unrelaxed_model_1_multimer_v2_pred_55.pdb	1_v2
746	0.2380706129725808	dropout_full_woTemplates_1005	ranked_745_unrelaxed_model_4_multimer_v2_pred_55.pdb	4_v2
747	0.2380430826866703	dropout_full_woTemplates_1005	ranked_746_unrelaxed_model_4_multimer_v3_pred_45.pdb	4_v3
748	0.2380376633976346	dropout_full_woTemplates_1005	ranked_747_unrelaxed_model_1_multimer_v2_pred_1.pdb	1_v2
749	0.2380198151050872	dropout_full_woTemplates_1005	ranked_748_unrelaxed_model_4_multimer_v3_pred_25.pdb	4_v3
750	0.2379499426814972	dropout_full_woTemplates_1005	ranked_749_unrelaxed_model_2_multimer_v2_pred_60.pdb	2_v2
751	0.2379267256491952	dropout_full_woTemplates_1005	ranked_750_unrelaxed_model_4_multimer_v3_pred_49.pdb	4_v3
752	0.2378895759293237	dropout_full_woTemplates_1005	ranked_751_unrelaxed_model_1_multimer_v3_pred_38.pdb	1_v3
753	0.2378103611525898	dropout_full_woTemplates_1005	ranked_752_unrelaxed_model_3_multimer_v3_pred_43.pdb	3_v3
754	0.2377229310091997	dropout_full_woTemplates_1005	ranked_753_unrelaxed_model_4_multimer_v2_pred_62.pdb	4_v2
755	0.2376973460402603	dropout_full_woTemplates_1005	ranked_754_unrelaxed_model_1_multimer_v2_pred_35.pdb	1_v2
756	0.2376583325353326	dropout_full_woTemplates_1005	ranked_755_unrelaxed_model_1_multimer_v2_pred_30.pdb	1_v2
757	0.2376443229730077	dropout_full_woTemplates_1005	ranked_756_unrelaxed_model_1_multimer_v2_pred_66.pdb	1_v2
758	0.2376183709535639	dropout_full_woTemplates_1005	ranked_757_unrelaxed_model_5_multimer_v3_pred_55.pdb	5_v3
759	0.2375882297167814	dropout_full_woTemplates_1005	ranked_758_unrelaxed_model_5_multimer_v3_pred_59.pdb	5_v3
760	0.2375577966210302	dropout_full_woTemplates_1005	ranked_759_unrelaxed_model_5_multimer_v2_pred_1.pdb	5_v2
761	0.2374985388803552	dropout_full_woTemplates_1005	ranked_760_unrelaxed_model_1_multimer_v3_pred_27.pdb	1_v3
762	0.2374624568159893	dropout_full_woTemplates_1005	ranked_761_unrelaxed_model_2_multimer_v2_pred_58.pdb	2_v2
763	0.2374126008950931	dropout_full_woTemplates_1005	ranked_762_unrelaxed_model_1_multimer_v2_pred_20.pdb	1_v2
764	0.2374026532321942	dropout_full_woTemplates_1005	ranked_763_unrelaxed_model_5_multimer_v3_pred_32.pdb	5_v3
765	0.2373446596533321	dropout_full_woTemplates_1005	ranked_764_unrelaxed_model_1_multimer_v1_pred_47.pdb	1_v1
766	0.2373338515992151	dropout_full_woTemplates_1005	ranked_765_unrelaxed_model_5_multimer_v3_pred_5.pdb	5_v3
767	0.2372960848481586	dropout_full_woTemplates_1005	ranked_766_unrelaxed_model_5_multimer_v3_pred_52.pdb	5_v3
768	0.2372806814796494	dropout_full_woTemplates_1005	ranked_767_unrelaxed_model_4_multimer_v2_pred_22.pdb	4_v2
769	0.2372534918869487	dropout_full_woTemplates_1005	ranked_768_unrelaxed_model_5_multimer_v3_pred_22.pdb	5_v3
770	0.2372122643688056	dropout_full_woTemplates_1005	ranked_769_unrelaxed_model_4_multimer_v2_pred_26.pdb	4_v2
771	0.2370929483046276	dropout_full_woTemplates_1005	ranked_770_unrelaxed_model_1_multimer_v2_pred_42.pdb	1_v2
772	0.2370565006798685	dropout_full_woTemplates_1005	ranked_771_unrelaxed_model_5_multimer_v3_pred_43.pdb	5_v3
773	0.2370356243779527	dropout_full_woTemplates_1005	ranked_772_unrelaxed_model_1_multimer_v1_pred_8.pdb	1_v1
774	0.237009510144011	dropout_full_woTemplates_1005	ranked_773_unrelaxed_model_1_multimer_v2_pred_0.pdb	1_v2
775	0.2370005974177665	dropout_full_woTemplates_1005	ranked_774_unrelaxed_model_1_multimer_v2_pred_57.pdb	1_v2
776	0.2369636096343848	dropout_full_woTemplates_1005	ranked_775_unrelaxed_model_3_multimer_v3_pred_24.pdb	3_v3
777	0.2369169203439771	dropout_full_woTemplates_1005	ranked_776_unrelaxed_model_5_multimer_v2_pred_59.pdb	5_v2
778	0.2368670849259709	dropout_full_woTemplates_1005	ranked_777_unrelaxed_model_5_multimer_v3_pred_16.pdb	5_v3
779	0.2368595745327117	dropout_full_woTemplates_1005	ranked_778_unrelaxed_model_4_multimer_v2_pred_14.pdb	4_v2
780	0.2368536740676804	dropout_full_woTemplates_1005	ranked_779_unrelaxed_model_5_multimer_v3_pred_42.pdb	5_v3
781	0.2368478271704142	dropout_full_woTemplates_1005	ranked_780_unrelaxed_model_1_multimer_v3_pred_46.pdb	1_v3
782	0.2367868225000263	dropout_full_woTemplates_1005	ranked_781_unrelaxed_model_5_multimer_v2_pred_51.pdb	5_v2
783	0.2367445793085573	dropout_full_woTemplates_1005	ranked_782_unrelaxed_model_1_multimer_v2_pred_39.pdb	1_v2
784	0.2365550508746596	dropout_full_woTemplates_1005	ranked_783_unrelaxed_model_5_multimer_v3_pred_50.pdb	5_v3
785	0.2364172985482904	dropout_full_woTemplates_1005	ranked_784_unrelaxed_model_5_multimer_v2_pred_60.pdb	5_v2
786	0.2363902333272369	dropout_full_woTemplates_1005	ranked_785_unrelaxed_model_5_multimer_v2_pred_53.pdb	5_v2
787	0.2363507082667625	dropout_full_woTemplates_1005	ranked_786_unrelaxed_model_1_multimer_v2_pred_34.pdb	1_v2
788	0.236311679340555	dropout_full_woTemplates_1005	ranked_787_unrelaxed_model_3_multimer_v3_pred_16.pdb	3_v3
789	0.2362693519109209	dropout_full_woTemplates_1005	ranked_788_unrelaxed_model_1_multimer_v2_pred_17.pdb	1_v2
790	0.2362314893826251	dropout_full_woTemplates_1005	ranked_789_unrelaxed_model_1_multimer_v1_pred_43.pdb	1_v1
791	0.23614475219419	dropout_full_woTemplates_1005	ranked_790_unrelaxed_model_5_multimer_v2_pred_22.pdb	5_v2
792	0.2361372440848282	dropout_full_woTemplates_1005	ranked_791_unrelaxed_model_1_multimer_v1_pred_1.pdb	1_v1
793	0.2360714237816035	dropout_full_woTemplates_1005	ranked_792_unrelaxed_model_5_multimer_v2_pred_61.pdb	5_v2
794	0.2360485674487304	dropout_full_woTemplates_1005	ranked_793_unrelaxed_model_2_multimer_v2_pred_12.pdb	2_v2
795	0.2360229025292527	dropout_full_woTemplates_1005	ranked_794_unrelaxed_model_1_multimer_v2_pred_31.pdb	1_v2
796	0.2360007026137331	dropout_full_woTemplates_1005	ranked_795_unrelaxed_model_4_multimer_v3_pred_34.pdb	4_v3
797	0.2359973104705592	dropout_full_woTemplates_1005	ranked_796_unrelaxed_model_3_multimer_v2_pred_51.pdb	3_v2
798	0.235869607686782	dropout_full_woTemplates_1005	ranked_797_unrelaxed_model_5_multimer_v3_pred_26.pdb	5_v3
799	0.2358670001363413	dropout_full_woTemplates_1005	ranked_798_unrelaxed_model_1_multimer_v1_pred_29.pdb	1_v1
800	0.2358427663100111	dropout_full_woTemplates_1005	ranked_799_unrelaxed_model_5_multimer_v2_pred_40.pdb	5_v2
801	0.2357300075717696	dropout_full_woTemplates_1005	ranked_800_unrelaxed_model_5_multimer_v1_pred_16.pdb	5_v1
802	0.2357061950662069	dropout_full_woTemplates_1005	ranked_801_unrelaxed_model_4_multimer_v3_pred_4.pdb	4_v3
803	0.2356368955009057	dropout_full_woTemplates_1005	ranked_802_unrelaxed_model_1_multimer_v1_pred_22.pdb	1_v1
804	0.2355265261066678	dropout_full_woTemplates_1005	ranked_803_unrelaxed_model_5_multimer_v3_pred_19.pdb	5_v3
805	0.2355172427299993	dropout_full_woTemplates_1005	ranked_804_unrelaxed_model_1_multimer_v2_pred_28.pdb	1_v2
806	0.2354779088648749	dropout_full_woTemplates_1005	ranked_805_unrelaxed_model_1_multimer_v1_pred_19.pdb	1_v1
807	0.2354511471520982	dropout_full_woTemplates_1005	ranked_806_unrelaxed_model_5_multimer_v3_pred_58.pdb	5_v3
808	0.2354500070052473	dropout_full_woTemplates_1005	ranked_807_unrelaxed_model_2_multimer_v2_pred_14.pdb	2_v2
809	0.2353898096083713	dropout_full_woTemplates_1005	ranked_808_unrelaxed_model_3_multimer_v3_pred_22.pdb	3_v3
810	0.2353680151615456	dropout_full_woTemplates_1005	ranked_809_unrelaxed_model_4_multimer_v3_pred_10.pdb	4_v3
811	0.2353442923728701	dropout_full_woTemplates_1005	ranked_810_unrelaxed_model_1_multimer_v2_pred_29.pdb	1_v2
812	0.2351999930004766	dropout_full_woTemplates_1005	ranked_811_unrelaxed_model_3_multimer_v3_pred_65.pdb	3_v3
813	0.2351036970864548	dropout_full_woTemplates_1005	ranked_812_unrelaxed_model_4_multimer_v2_pred_8.pdb	4_v2
814	0.235072265143817	dropout_full_woTemplates_1005	ranked_813_unrelaxed_model_5_multimer_v2_pred_12.pdb	5_v2
815	0.2350464150551275	dropout_full_woTemplates_1005	ranked_814_unrelaxed_model_4_multimer_v2_pred_44.pdb	4_v2
816	0.2350061134361532	dropout_full_woTemplates_1005	ranked_815_unrelaxed_model_1_multimer_v2_pred_21.pdb	1_v2
817	0.2349641663128613	dropout_full_woTemplates_1005	ranked_816_unrelaxed_model_5_multimer_v3_pred_7.pdb	5_v3
818	0.2349489691682877	dropout_full_woTemplates_1005	ranked_817_unrelaxed_model_4_multimer_v3_pred_32.pdb	4_v3
819	0.2349011738211024	dropout_full_woTemplates_1005	ranked_818_unrelaxed_model_4_multimer_v1_pred_12.pdb	4_v1
820	0.2348511097531228	dropout_full_woTemplates_1005	ranked_819_unrelaxed_model_1_multimer_v2_pred_64.pdb	1_v2
821	0.234846548335722	dropout_full_woTemplates_1005	ranked_820_unrelaxed_model_4_multimer_v2_pred_35.pdb	4_v2
822	0.2348380939750217	dropout_full_woTemplates_1005	ranked_821_unrelaxed_model_1_multimer_v1_pred_54.pdb	1_v1
823	0.2348060427575262	dropout_full_woTemplates_1005	ranked_822_unrelaxed_model_1_multimer_v1_pred_7.pdb	1_v1
824	0.2347970610762525	dropout_full_woTemplates_1005	ranked_823_unrelaxed_model_1_multimer_v1_pred_46.pdb	1_v1
825	0.2347751650850383	dropout_full_woTemplates_1005	ranked_824_unrelaxed_model_5_multimer_v3_pred_14.pdb	5_v3
826	0.234612563962179	dropout_full_woTemplates_1005	ranked_825_unrelaxed_model_3_multimer_v3_pred_28.pdb	3_v3
827	0.2345905233660085	dropout_full_woTemplates_1005	ranked_826_unrelaxed_model_5_multimer_v3_pred_53.pdb	5_v3
828	0.234562180414905	dropout_full_woTemplates_1005	ranked_827_unrelaxed_model_3_multimer_v3_pred_37.pdb	3_v3
829	0.2345517102520328	dropout_full_woTemplates_1005	ranked_828_unrelaxed_model_5_multimer_v3_pred_20.pdb	5_v3
830	0.2344799416662935	dropout_full_woTemplates_1005	ranked_829_unrelaxed_model_1_multimer_v2_pred_13.pdb	1_v2
831	0.234359113367587	dropout_full_woTemplates_1005	ranked_830_unrelaxed_model_3_multimer_v3_pred_4.pdb	3_v3
832	0.2341393287564574	dropout_full_woTemplates_1005	ranked_831_unrelaxed_model_5_multimer_v2_pred_39.pdb	5_v2
833	0.2340257766969494	dropout_full_woTemplates_1005	ranked_832_unrelaxed_model_4_multimer_v2_pred_34.pdb	4_v2
834	0.2340014112818934	dropout_full_woTemplates_1005	ranked_833_unrelaxed_model_5_multimer_v2_pred_50.pdb	5_v2
835	0.2336417840637654	dropout_full_woTemplates_1005	ranked_834_unrelaxed_model_5_multimer_v2_pred_62.pdb	5_v2
836	0.2335601893890648	dropout_full_woTemplates_1005	ranked_835_unrelaxed_model_4_multimer_v2_pred_33.pdb	4_v2
837	0.2334127950710519	dropout_full_woTemplates_1005	ranked_836_unrelaxed_model_1_multimer_v2_pred_58.pdb	1_v2
838	0.2332959998756565	dropout_full_woTemplates_1005	ranked_837_unrelaxed_model_3_multimer_v3_pred_20.pdb	3_v3
839	0.2332894301829603	dropout_full_woTemplates_1005	ranked_838_unrelaxed_model_3_multimer_v3_pred_9.pdb	3_v3
840	0.2332257126436996	dropout_full_woTemplates_1005	ranked_839_unrelaxed_model_5_multimer_v3_pred_17.pdb	5_v3
841	0.2332196359797779	dropout_full_woTemplates_1005	ranked_840_unrelaxed_model_4_multimer_v1_pred_19.pdb	4_v1
842	0.2331573188695013	dropout_full_woTemplates_1005	ranked_841_unrelaxed_model_4_multimer_v2_pred_48.pdb	4_v2
843	0.2331330426151576	dropout_full_woTemplates_1005	ranked_842_unrelaxed_model_5_multimer_v2_pred_37.pdb	5_v2
844	0.233084642085565	dropout_full_woTemplates_1005	ranked_843_unrelaxed_model_5_multimer_v2_pred_9.pdb	5_v2
845	0.2330465259085254	dropout_full_woTemplates_1005	ranked_844_unrelaxed_model_4_multimer_v1_pred_29.pdb	4_v1
846	0.233041470547467	dropout_full_woTemplates_1005	ranked_845_unrelaxed_model_4_multimer_v2_pred_23.pdb	4_v2
847	0.2329588005947339	dropout_full_woTemplates_1005	ranked_846_unrelaxed_model_1_multimer_v1_pred_57.pdb	1_v1
848	0.2328538612388519	dropout_full_woTemplates_1005	ranked_847_unrelaxed_model_4_multimer_v2_pred_40.pdb	4_v2
849	0.2327362196767066	dropout_full_woTemplates_1005	ranked_848_unrelaxed_model_5_multimer_v2_pred_7.pdb	5_v2
850	0.2326934000098234	dropout_full_woTemplates_1005	ranked_849_unrelaxed_model_1_multimer_v2_pred_9.pdb	1_v2
851	0.2325106566753196	dropout_full_woTemplates_1005	ranked_850_unrelaxed_model_3_multimer_v3_pred_11.pdb	3_v3
852	0.2323895555878769	dropout_full_woTemplates_1005	ranked_851_unrelaxed_model_5_multimer_v2_pred_65.pdb	5_v2
853	0.2322542963892068	dropout_full_woTemplates_1005	ranked_852_unrelaxed_model_1_multimer_v2_pred_44.pdb	1_v2
854	0.2321496945275681	dropout_full_woTemplates_1005	ranked_853_unrelaxed_model_1_multimer_v2_pred_14.pdb	1_v2
855	0.2320253987117941	dropout_full_woTemplates_1005	ranked_854_unrelaxed_model_1_multimer_v2_pred_18.pdb	1_v2
856	0.2320021703040587	dropout_full_woTemplates_1005	ranked_855_unrelaxed_model_4_multimer_v2_pred_2.pdb	4_v2
857	0.2320012483933377	dropout_full_woTemplates_1005	ranked_856_unrelaxed_model_1_multimer_v1_pred_12.pdb	1_v1
858	0.2318771580290355	dropout_full_woTemplates_1005	ranked_857_unrelaxed_model_5_multimer_v2_pred_66.pdb	5_v2
859	0.2317689579783838	dropout_full_woTemplates_1005	ranked_858_unrelaxed_model_3_multimer_v3_pred_12.pdb	3_v3
860	0.2315632096645024	dropout_full_woTemplates_1005	ranked_859_unrelaxed_model_1_multimer_v1_pred_5.pdb	1_v1
861	0.2315430593974633	dropout_full_woTemplates_1005	ranked_860_unrelaxed_model_1_multimer_v2_pred_5.pdb	1_v2
862	0.2314810779495436	dropout_full_woTemplates_1005	ranked_861_unrelaxed_model_5_multimer_v2_pred_19.pdb	5_v2
863	0.2313872810832531	dropout_full_woTemplates_1005	ranked_862_unrelaxed_model_4_multimer_v3_pred_37.pdb	4_v3
864	0.2313355653849154	dropout_full_woTemplates_1005	ranked_863_unrelaxed_model_5_multimer_v3_pred_28.pdb	5_v3
865	0.2313198045625172	dropout_full_woTemplates_1005	ranked_864_unrelaxed_model_1_multimer_v1_pred_50.pdb	1_v1
866	0.231202562665738	dropout_full_woTemplates_1005	ranked_865_unrelaxed_model_5_multimer_v2_pred_30.pdb	5_v2
867	0.2311365808079383	dropout_full_woTemplates_1005	ranked_866_unrelaxed_model_5_multimer_v2_pred_46.pdb	5_v2
868	0.2310673273853255	dropout_full_woTemplates_1005	ranked_867_unrelaxed_model_4_multimer_v2_pred_46.pdb	4_v2
869	0.2310625745919247	dropout_full_woTemplates_1005	ranked_868_unrelaxed_model_4_multimer_v1_pred_66.pdb	4_v1
870	0.2310299058975581	dropout_full_woTemplates_1005	ranked_869_unrelaxed_model_4_multimer_v2_pred_7.pdb	4_v2
871	0.2309355274721711	dropout_full_woTemplates_1005	ranked_870_unrelaxed_model_1_multimer_v2_pred_51.pdb	1_v2
872	0.2308862385468039	dropout_full_woTemplates_1005	ranked_871_unrelaxed_model_1_multimer_v2_pred_50.pdb	1_v2
873	0.2308022023443735	dropout_full_woTemplates_1005	ranked_872_unrelaxed_model_3_multimer_v3_pred_53.pdb	3_v3
874	0.2307971198428473	dropout_full_woTemplates_1005	ranked_873_unrelaxed_model_1_multimer_v2_pred_41.pdb	1_v2
875	0.2307327871953495	dropout_full_woTemplates_1005	ranked_874_unrelaxed_model_3_multimer_v3_pred_31.pdb	3_v3
876	0.2306221007544552	dropout_full_woTemplates_1005	ranked_875_unrelaxed_model_5_multimer_v3_pred_10.pdb	5_v3
877	0.2305519968406506	dropout_full_woTemplates_1005	ranked_876_unrelaxed_model_5_multimer_v2_pred_24.pdb	5_v2
878	0.2305177223910313	dropout_full_woTemplates_1005	ranked_877_unrelaxed_model_1_multimer_v1_pred_61.pdb	1_v1
879	0.2304927105246318	dropout_full_woTemplates_1005	ranked_878_unrelaxed_model_4_multimer_v2_pred_9.pdb	4_v2
880	0.2304285478225586	dropout_full_woTemplates_1005	ranked_879_unrelaxed_model_1_multimer_v1_pred_64.pdb	1_v1
881	0.230396928394952	dropout_full_woTemplates_1005	ranked_880_unrelaxed_model_5_multimer_v3_pred_34.pdb	5_v3
882	0.2303634063478994	dropout_full_woTemplates_1005	ranked_881_unrelaxed_model_5_multimer_v3_pred_45.pdb	5_v3
883	0.2302337691195005	dropout_full_woTemplates_1005	ranked_882_unrelaxed_model_1_multimer_v1_pred_38.pdb	1_v1
884	0.2301077707208936	dropout_full_woTemplates_1005	ranked_883_unrelaxed_model_3_multimer_v3_pred_7.pdb	3_v3
885	0.2300936088441061	dropout_full_woTemplates_1005	ranked_884_unrelaxed_model_3_multimer_v3_pred_8.pdb	3_v3
886	0.2300920669941463	dropout_full_woTemplates_1005	ranked_885_unrelaxed_model_1_multimer_v1_pred_21.pdb	1_v1
887	0.2299898018787571	dropout_full_woTemplates_1005	ranked_886_unrelaxed_model_5_multimer_v2_pred_0.pdb	5_v2
888	0.2299366374946269	dropout_full_woTemplates_1005	ranked_887_unrelaxed_model_3_multimer_v2_pred_42.pdb	3_v2
889	0.2299299726467563	dropout_full_woTemplates_1005	ranked_888_unrelaxed_model_1_multimer_v2_pred_7.pdb	1_v2
890	0.2297270503062068	dropout_full_woTemplates_1005	ranked_889_unrelaxed_model_3_multimer_v3_pred_34.pdb	3_v3
891	0.2296947963649805	dropout_full_woTemplates_1005	ranked_890_unrelaxed_model_3_multimer_v3_pred_1.pdb	3_v3
892	0.2293613719515553	dropout_full_woTemplates_1005	ranked_891_unrelaxed_model_4_multimer_v2_pred_21.pdb	4_v2
893	0.2292906330933468	dropout_full_woTemplates_1005	ranked_892_unrelaxed_model_5_multimer_v2_pred_10.pdb	5_v2
894	0.2292261955625802	dropout_full_woTemplates_1005	ranked_893_unrelaxed_model_5_multimer_v2_pred_23.pdb	5_v2
895	0.2291270799327154	dropout_full_woTemplates_1005	ranked_894_unrelaxed_model_3_multimer_v3_pred_25.pdb	3_v3
896	0.2291256973724615	dropout_full_woTemplates_1005	ranked_895_unrelaxed_model_1_multimer_v2_pred_16.pdb	1_v2
897	0.2290999583716353	dropout_full_woTemplates_1005	ranked_896_unrelaxed_model_1_multimer_v1_pred_23.pdb	1_v1
898	0.2290636471987464	dropout_full_woTemplates_1005	ranked_897_unrelaxed_model_5_multimer_v2_pred_35.pdb	5_v2
899	0.2289221452074139	dropout_full_woTemplates_1005	ranked_898_unrelaxed_model_3_multimer_v2_pred_27.pdb	3_v2
900	0.2288680947773456	dropout_full_woTemplates_1005	ranked_899_unrelaxed_model_5_multimer_v2_pred_20.pdb	5_v2
901	0.22882257716604	dropout_full_woTemplates_1005	ranked_900_unrelaxed_model_3_multimer_v2_pred_53.pdb	3_v2
902	0.2288061477761488	dropout_full_woTemplates_1005	ranked_901_unrelaxed_model_4_multimer_v2_pred_16.pdb	4_v2
903	0.2287626699937019	dropout_full_woTemplates_1005	ranked_902_unrelaxed_model_3_multimer_v2_pred_45.pdb	3_v2
904	0.2287416124814825	dropout_full_woTemplates_1005	ranked_903_unrelaxed_model_3_multimer_v2_pred_39.pdb	3_v2
905	0.228686198828648	dropout_full_woTemplates_1005	ranked_904_unrelaxed_model_3_multimer_v2_pred_1.pdb	3_v2
906	0.2285295817170855	dropout_full_woTemplates_1005	ranked_905_unrelaxed_model_5_multimer_v2_pred_52.pdb	5_v2
907	0.2284508082249463	dropout_full_woTemplates_1005	ranked_906_unrelaxed_model_5_multimer_v2_pred_32.pdb	5_v2
908	0.2284416807797221	dropout_full_woTemplates_1005	ranked_907_unrelaxed_model_5_multimer_v2_pred_45.pdb	5_v2
909	0.2283617486140215	dropout_full_woTemplates_1005	ranked_908_unrelaxed_model_4_multimer_v2_pred_39.pdb	4_v2
910	0.2283437262072209	dropout_full_woTemplates_1005	ranked_909_unrelaxed_model_1_multimer_v2_pred_3.pdb	1_v2
911	0.2281389489884238	dropout_full_woTemplates_1005	ranked_910_unrelaxed_model_3_multimer_v2_pred_21.pdb	3_v2
912	0.2279877362690196	dropout_full_woTemplates_1005	ranked_911_unrelaxed_model_3_multimer_v3_pred_58.pdb	3_v3
913	0.2279649009421805	dropout_full_woTemplates_1005	ranked_912_unrelaxed_model_1_multimer_v2_pred_54.pdb	1_v2
914	0.2279641621926921	dropout_full_woTemplates_1005	ranked_913_unrelaxed_model_5_multimer_v2_pred_56.pdb	5_v2
915	0.2279489631036999	dropout_full_woTemplates_1005	ranked_914_unrelaxed_model_1_multimer_v1_pred_66.pdb	1_v1
916	0.2279189498810923	dropout_full_woTemplates_1005	ranked_915_unrelaxed_model_3_multimer_v3_pred_47.pdb	3_v3
917	0.2279101192704536	dropout_full_woTemplates_1005	ranked_916_unrelaxed_model_3_multimer_v3_pred_52.pdb	3_v3
918	0.2278119693037624	dropout_full_woTemplates_1005	ranked_917_unrelaxed_model_3_multimer_v3_pred_36.pdb	3_v3
919	0.2277897766478611	dropout_full_woTemplates_1005	ranked_918_unrelaxed_model_5_multimer_v2_pred_15.pdb	5_v2
920	0.2277064890399517	dropout_full_woTemplates_1005	ranked_919_unrelaxed_model_5_multimer_v2_pred_25.pdb	5_v2
921	0.2275709440976937	dropout_full_woTemplates_1005	ranked_920_unrelaxed_model_4_multimer_v2_pred_60.pdb	4_v2
922	0.2273156537107076	dropout_full_woTemplates_1005	ranked_921_unrelaxed_model_5_multimer_v2_pred_64.pdb	5_v2
923	0.2271875963174294	dropout_full_woTemplates_1005	ranked_922_unrelaxed_model_1_multimer_v1_pred_26.pdb	1_v1
924	0.2271771713971186	dropout_full_woTemplates_1005	ranked_923_unrelaxed_model_1_multimer_v1_pred_37.pdb	1_v1
925	0.227126146365603	dropout_full_woTemplates_1005	ranked_924_unrelaxed_model_5_multimer_v2_pred_26.pdb	5_v2
926	0.2270086990427295	dropout_full_woTemplates_1005	ranked_925_unrelaxed_model_1_multimer_v1_pred_16.pdb	1_v1
927	0.2270009683522255	dropout_full_woTemplates_1005	ranked_926_unrelaxed_model_5_multimer_v2_pred_34.pdb	5_v2
928	0.2270006630376161	dropout_full_woTemplates_1005	ranked_927_unrelaxed_model_4_multimer_v2_pred_31.pdb	4_v2
929	0.226878454435146	dropout_full_woTemplates_1005	ranked_928_unrelaxed_model_5_multimer_v2_pred_55.pdb	5_v2
930	0.226857293302456	dropout_full_woTemplates_1005	ranked_929_unrelaxed_model_3_multimer_v3_pred_33.pdb	3_v3
931	0.2266689212114489	dropout_full_woTemplates_1005	ranked_930_unrelaxed_model_3_multimer_v3_pred_32.pdb	3_v3
932	0.226530403661695	dropout_full_woTemplates_1005	ranked_931_unrelaxed_model_5_multimer_v2_pred_58.pdb	5_v2
933	0.2262538538367232	dropout_full_woTemplates_1005	ranked_932_unrelaxed_model_3_multimer_v3_pred_21.pdb	3_v3
934	0.2262275077176712	dropout_full_woTemplates_1005	ranked_933_unrelaxed_model_1_multimer_v1_pred_62.pdb	1_v1
935	0.2261313720207893	dropout_full_woTemplates_1005	ranked_934_unrelaxed_model_4_multimer_v1_pred_42.pdb	4_v1
936	0.2260642142003279	dropout_full_woTemplates_1005	ranked_935_unrelaxed_model_4_multimer_v2_pred_52.pdb	4_v2
937	0.2258897284760043	dropout_full_woTemplates_1005	ranked_936_unrelaxed_model_4_multimer_v2_pred_42.pdb	4_v2
938	0.2258868357784259	dropout_full_woTemplates_1005	ranked_937_unrelaxed_model_1_multimer_v1_pred_14.pdb	1_v1
939	0.225793254911205	dropout_full_woTemplates_1005	ranked_938_unrelaxed_model_5_multimer_v2_pred_43.pdb	5_v2
940	0.2254429595452604	dropout_full_woTemplates_1005	ranked_939_unrelaxed_model_1_multimer_v2_pred_6.pdb	1_v2
941	0.2253285276826415	dropout_full_woTemplates_1005	ranked_940_unrelaxed_model_1_multimer_v2_pred_48.pdb	1_v2
942	0.2252571704686053	dropout_full_woTemplates_1005	ranked_941_unrelaxed_model_3_multimer_v3_pred_42.pdb	3_v3
943	0.2252071256658561	dropout_full_woTemplates_1005	ranked_942_unrelaxed_model_1_multimer_v1_pred_30.pdb	1_v1
944	0.2251844365466098	dropout_full_woTemplates_1005	ranked_943_unrelaxed_model_5_multimer_v2_pred_36.pdb	5_v2
945	0.2250753765907792	dropout_full_woTemplates_1005	ranked_944_unrelaxed_model_5_multimer_v2_pred_57.pdb	5_v2
946	0.2249870679538304	dropout_full_woTemplates_1005	ranked_945_unrelaxed_model_1_multimer_v2_pred_63.pdb	1_v2
947	0.2249637861969884	dropout_full_woTemplates_1005	ranked_946_unrelaxed_model_4_multimer_v2_pred_63.pdb	4_v2
948	0.2248059674935132	dropout_full_woTemplates_1005	ranked_947_unrelaxed_model_1_multimer_v1_pred_58.pdb	1_v1
949	0.2247541282896043	dropout_full_woTemplates_1005	ranked_948_unrelaxed_model_1_multimer_v1_pred_60.pdb	1_v1
950	0.2247404472066149	dropout_full_woTemplates_1005	ranked_949_unrelaxed_model_1_multimer_v1_pred_36.pdb	1_v1
951	0.2246865601077231	dropout_full_woTemplates_1005	ranked_950_unrelaxed_model_3_multimer_v3_pred_50.pdb	3_v3
952	0.2246567682755196	dropout_full_woTemplates_1005	ranked_951_unrelaxed_model_1_multimer_v1_pred_13.pdb	1_v1
953	0.2244587872089791	dropout_full_woTemplates_1005	ranked_952_unrelaxed_model_3_multimer_v3_pred_19.pdb	3_v3
954	0.2241553266788017	dropout_full_woTemplates_1005	ranked_953_unrelaxed_model_1_multimer_v2_pred_15.pdb	1_v2
955	0.2239305263875468	dropout_full_woTemplates_1005	ranked_954_unrelaxed_model_1_multimer_v1_pred_27.pdb	1_v1
956	0.2237961457079211	dropout_full_woTemplates_1005	ranked_955_unrelaxed_model_3_multimer_v3_pred_26.pdb	3_v3
957	0.223767937983881	dropout_full_woTemplates_1005	ranked_956_unrelaxed_model_5_multimer_v2_pred_21.pdb	5_v2
958	0.2236612441964906	dropout_full_woTemplates_1005	ranked_957_unrelaxed_model_1_multimer_v1_pred_49.pdb	1_v1
959	0.2236611019733442	dropout_full_woTemplates_1005	ranked_958_unrelaxed_model_1_multimer_v2_pred_43.pdb	1_v2
960	0.2234342418683187	dropout_full_woTemplates_1005	ranked_959_unrelaxed_model_5_multimer_v2_pred_2.pdb	5_v2
961	0.2233824157357763	dropout_full_woTemplates_1005	ranked_960_unrelaxed_model_3_multimer_v3_pred_41.pdb	3_v3
962	0.2233440239170964	dropout_full_woTemplates_1005	ranked_961_unrelaxed_model_3_multimer_v3_pred_27.pdb	3_v3
963	0.2231801631791456	dropout_full_woTemplates_1005	ranked_962_unrelaxed_model_3_multimer_v3_pred_66.pdb	3_v3
964	0.2230069167602011	dropout_full_woTemplates_1005	ranked_963_unrelaxed_model_5_multimer_v2_pred_4.pdb	5_v2
965	0.2228278337771662	dropout_full_woTemplates_1005	ranked_964_unrelaxed_model_5_multimer_v2_pred_6.pdb	5_v2
966	0.2227217972201721	dropout_full_woTemplates_1005	ranked_965_unrelaxed_model_3_multimer_v3_pred_0.pdb	3_v3
967	0.222536820802429	dropout_full_woTemplates_1005	ranked_966_unrelaxed_model_1_multimer_v2_pred_53.pdb	1_v2
968	0.2221789287288552	dropout_full_woTemplates_1005	ranked_967_unrelaxed_model_1_multimer_v1_pred_32.pdb	1_v1
969	0.2221391944344256	dropout_full_woTemplates_1005	ranked_968_unrelaxed_model_1_multimer_v1_pred_24.pdb	1_v1
970	0.2220085912034588	dropout_full_woTemplates_1005	ranked_969_unrelaxed_model_1_multimer_v2_pred_38.pdb	1_v2
971	0.2219092701837915	dropout_full_woTemplates_1005	ranked_970_unrelaxed_model_3_multimer_v3_pred_10.pdb	3_v3
972	0.2217439345514878	dropout_full_woTemplates_1005	ranked_971_unrelaxed_model_1_multimer_v2_pred_12.pdb	1_v2
973	0.2212260604910433	dropout_full_woTemplates_1005	ranked_972_unrelaxed_model_5_multimer_v2_pred_49.pdb	5_v2
974	0.2203931902471266	dropout_full_woTemplates_1005	ranked_973_unrelaxed_model_1_multimer_v1_pred_56.pdb	1_v1
975	0.2203302674661316	dropout_full_woTemplates_1005	ranked_974_unrelaxed_model_1_multimer_v1_pred_40.pdb	1_v1
976	0.2194757778832088	dropout_full_woTemplates_1005	ranked_975_unrelaxed_model_5_multimer_v2_pred_27.pdb	5_v2
977	0.21946087192897	dropout_full_woTemplates_1005	ranked_976_unrelaxed_model_4_multimer_v1_pred_0.pdb	4_v1
978	0.2193828131427639	dropout_full_woTemplates_1005	ranked_977_unrelaxed_model_5_multimer_v1_pred_38.pdb	5_v1
979	0.2188999053172565	dropout_full_woTemplates_1005	ranked_978_unrelaxed_model_1_multimer_v1_pred_9.pdb	1_v1
980	0.218559463713509	dropout_full_woTemplates_1005	ranked_979_unrelaxed_model_1_multimer_v1_pred_48.pdb	1_v1
981	0.2184034473098942	dropout_full_woTemplates_1005	ranked_980_unrelaxed_model_5_multimer_v2_pred_41.pdb	5_v2
982	0.2182190069496487	dropout_full_woTemplates_1005	ranked_981_unrelaxed_model_4_multimer_v2_pred_0.pdb	4_v2
983	0.2181409873776322	dropout_full_woTemplates_1005	ranked_982_unrelaxed_model_1_multimer_v1_pred_35.pdb	1_v1
984	0.2178756636354751	dropout_full_woTemplates_1005	ranked_983_unrelaxed_model_1_multimer_v1_pred_18.pdb	1_v1
985	0.2176220645431141	dropout_full_woTemplates_1005	ranked_984_unrelaxed_model_1_multimer_v2_pred_52.pdb	1_v2
986	0.2174548082337236	dropout_full_woTemplates_1005	ranked_985_unrelaxed_model_1_multimer_v1_pred_53.pdb	1_v1
987	0.2171186684380823	dropout_full_woTemplates_1005	ranked_986_unrelaxed_model_1_multimer_v1_pred_59.pdb	1_v1
988	0.2169062846923743	dropout_full_woTemplates_1005	ranked_987_unrelaxed_model_1_multimer_v1_pred_15.pdb	1_v1
989	0.2164011883055672	dropout_full_woTemplates_1005	ranked_988_unrelaxed_model_1_multimer_v1_pred_52.pdb	1_v1
990	0.2161820755859785	dropout_full_woTemplates_1005	ranked_989_unrelaxed_model_1_multimer_v1_pred_0.pdb	1_v1
991	0.2160340009811429	dropout_full_woTemplates_1005	ranked_990_unrelaxed_model_1_multimer_v1_pred_3.pdb	1_v1
992	0.2158445786852568	dropout_full_woTemplates_1005	ranked_991_unrelaxed_model_1_multimer_v2_pred_11.pdb	1_v2
993	0.2157481181790487	dropout_full_woTemplates_1005	ranked_992_unrelaxed_model_1_multimer_v1_pred_45.pdb	1_v1
994	0.2156634146658587	dropout_full_woTemplates_1005	ranked_993_unrelaxed_model_3_multimer_v3_pred_56.pdb	3_v3
995	0.2148525004678244	dropout_full_woTemplates_1005	ranked_994_unrelaxed_model_1_multimer_v1_pred_2.pdb	1_v1
996	0.214742708665556	dropout_full_woTemplates_1005	ranked_995_unrelaxed_model_5_multimer_v2_pred_16.pdb	5_v2
997	0.2146353992054903	dropout_full_woTemplates_1005	ranked_996_unrelaxed_model_1_multimer_v1_pred_6.pdb	1_v1
998	0.2142274318966112	dropout_full_woTemplates_1005	ranked_997_unrelaxed_model_5_multimer_v1_pred_9.pdb	5_v1
999	0.2136581292399489	dropout_full_woTemplates_1005	ranked_998_unrelaxed_model_1_multimer_v1_pred_34.pdb	1_v1
1000	0.2136578644790169	dropout_full_woTemplates_1005	ranked_999_unrelaxed_model_1_multimer_v1_pred_51.pdb	1_v1
1001	0.2128985385065231	dropout_full_woTemplates_1005	ranked_1000_unrelaxed_model_1_multimer_v1_pred_11.pdb	1_v1
1002	0.2121699933533342	dropout_full_woTemplates_1005	ranked_1001_unrelaxed_model_4_multimer_v1_pred_31.pdb	4_v1
1003	0.2120869021095855	dropout_full_woTemplates_1005	ranked_1002_unrelaxed_model_1_multimer_v1_pred_17.pdb	1_v1
1004	0.2109800681479375	dropout_full_woTemplates_1005	ranked_1003_unrelaxed_model_1_multimer_v1_pred_31.pdb	1_v1
1005	0.2059177944131367	dropout_full_woTemplates_1005	ranked_1004_unrelaxed_model_1_multimer_v1_pred_41.pdb	1_v1
